# Supplementary material for: Early indicators of tidal ecosystem shifts in estuaries
Source: Nat Commun. 2023 Apr 6;14:1911. doi: 10.1038/s41467-023-37444-6 (PMC10079839; doi:10.1038/s41467-023-37444-6)
Supplement: Supplementary file 4 — Source Data [file 41467_2023_37444_MOESM4_ESM.zip]

Archive with 34 entries (26 files):
- Source Data/Figure 2/
- Source Data/Figure 2/Figure2a_SourceData.csv
- Source Data/Figure 2/Figure2b_Elbe_SourceData.csv
- Source Data/Figure 2/Figure2b_Humber_SourceData.csv
- Source Data/Figure 2/Figure2b_WS_SourceData.csv
- Source Data/Figure 2/Figure2c_Elbe_SourceData.csv
- Source Data/Figure 2/Figure2c_Humber_SourceData.csv
- Source Data/Figure 2/Figure2c_WS_SourceData.csv
- Source Data/Figure 3 & S9/
- Source Data/Figure 3 & S9/Figure3-S9a_SourceData.csv
- Source Data/Figure 3 & S9/FigureS9b_SourceData.csv
- Source Data/Figure 3 & S9/FigureS9c_SourceData.csv
- Source Data/Figure 3 & S9/FigureS9d_SourceData.csv
- Source Data/Figure 4 & S3/
- Source Data/Figure 4 & S3/Figure4a-S3d_SourceData.csv
- Source Data/Figure 4 & S3/Figure4b_SourceData.csv
- Source Data/Figure 4 & S3/FigureS3a_SourceData.csv
- Source Data/Figure 4 & S3/FigureS3b_SourceData.csv
- Source Data/Figure 4 & S3/FigureS3c_SourceData.csv
- Source Data/Figure S1/
- Source Data/Figure S1/FigureS1_SourceData.csv
- Source Data/Figure S2/
- Source Data/Figure S2/Figure S2a_SourceData.csv
- Source Data/Figure S2/Figure S2b_SourceData.csv
- Source Data/Figure S2/Figure S2c_SourceData.csv
- Source Data/Figure S4/
- Source Data/Figure S4/FigureS4de_SourceData.csv
- Source Data/Figure S5/
- Source Data/Figure S5/FigureS5a_SourceData.csv
- Source Data/Figure S5/FigureS5b_SourceData.csv
- Source Data/Figure S5/FigureS5c_SourceData.csv
- Source Data/Figure S5/FigureS5d_SourceData.csv
- Source Data/Figure S7/
- Source Data/Figure S7/FigureS7_SourceData.csv
