# Supplementary material for: Early indicators of tidal ecosystem shifts in estuaries
Source: Nat Commun. 2023 Apr 6;14:1911. doi: 10.1038/s41467-023-37444-6 (PMC10079839; doi:10.1038/s41467-023-37444-6)
Supplement: Supplementary file 4 — Source Data [file 41467_2023_37444_MOESM4_ESM.zip › Source Data/Figure 2/Figure2a_SourceData.csv]

Figure 2a: Changes in upper intertidal flat morphology across three study estuaries.
COLUMN	DESCRIPTION
Year	Year of measurment
Estuary	Estuary measured
N	Number of observations underlying statistics
Avg. tidal inundations skipped (%)	Average number of inundations skipped, divided by total number of tidal cycles (displayed with % units). This avg. value was calculated by combining values for all upper intertidal flats >= 0% tidal inundations (above neap high water level (NWHL)).
Standard error (%)	Standard error of tidal inundations skipped (%)
CI (%)	Confidence interval of linear regression fit of tidal inundations skipped (%)
Avg. elevation of mudflats above MWL (cm NAP)	Average elevation (in cm above Normaal Amsterdams Peil (NAP)). This avg. value was calculated by combining values for all upper intertidal flats >= 0% tidal inundations (above neap high water level (NWHL)).
Standard error (cm NAP)	Standard error of elevation of mudflats above NHWL (cm NAP)
CI (cm NAP)	Confidence interval of linear regression fit of elevation of mudflats above NHWL (cm NAP)
Estuary	Year	N	Avg. tidal inundations skipped (%)	Standard error (%)	CI (%)	Avg. elevation of mudflats above NHWL (cm NAP)	Standard error (cm NAP)	CI (cm NAP)
Western Scheldt	2004	540006	3.730433562	0.01505475	0.4099823	67.51257785	0.1158687	1.989895
Western Scheldt	2006	543003	4.236351804	0.01634665	0.3384789	70.35058306	0.1154754	1.6428452
Western Scheldt	2007	549208	4.317950041	0.01691603	0.3052964	69.60307895	0.1156318	1.4817906
Western Scheldt	2008	550547	4.236128551	0.01626395	0.2746665	70.41248257	0.1151213	1.3331249
Western Scheldt	2009	550214	4.701879861	0.01710268	0.2475385	75.03888366	0.1148637	1.2014558
Western Scheldt	2010	558994	4.758767369	0.01728369	0.2251815	72.94753294	0.1163164	1.0929438
Western Scheldt	2011	568699	5.499688054	0.01886476	0.2091314	75.71257844	0.1181878	1.0150428
Western Scheldt	2012	563532	5.281299331	0.01828755	0.2009054	75.27342217	0.1178896	0.9751171
Western Scheldt	2013	553016	5.856153899	0.01947074	0.2014643	80.69436567	0.1170342	0.9778296
Western Scheldt	2014	562654	6.246291198	0.02039912	0.2107381	80.4965356	0.1180882	1.022841
Western Scheldt	2015	567412	6.46040236	0.02031534	0.2276643	80.73731212	0.1196974	1.1049943
Western Scheldt	2016	563364	6.514752728	0.02098355	0.2506977	79.5857758	0.1202711	1.2167895
Western Scheldt	2017	555608	7.200702995	0.02249765	0.2783262	84.96534659	0.1196	1.3508875
Western Scheldt	2018	565298	7.989701291	0.02383406	0.3093209	86.96652255	0.122355	1.5013237
Western Scheldt	2019	554888	8.53049542	0.02506041	0.3427698	90.58474163	0.1218423	1.663672
Western Scheldt	2020	560924	8.803205109	0.02538258	0.3780221	89.48658171	0.1243368	1.834773
Elbe	2006	222576	2.342162891	0.01250869	0.011670987	24.88552077	0.11035578	6.775616
Elbe	2010	299016	2.94044347	0.01447935	0.007814124	29.77928836	0.09421325	4.536506
Elbe	2016	297955	3.841105096	0.018772	0.012637119	39.00136757	0.0977569	7.336506
Humber	2001	61452	5.096115941	0.03280764	4.527005	148.8285314	0.176004	4.527005
Humber	2002	63278	6.407391823	0.03473639	4.160975	157.027182	0.1735005	4.160975
Humber	2003	66614	9.149429712	0.04179061	3.819804	165.8487653	0.1876656	3.819804
Humber	2004	66858	8.755334356	0.04127968	3.51075	164.0716913	0.1861767	3.51075
Humber	2005	67981	10.97068034	0.04459382	3.243006	172.4506067	0.1893989	3.243006
Humber	2007	67742	11.92625026	0.04852042	2.876167	174.2146089	0.19848	2.876167
Humber	2010	67112	13.67215933	0.05541536	2.886986	178.1468993	0.2150581	2.886986
Humber	2012	68309	18.33981096	0.07734318	3.265361	185.2538587	0.2494549	3.265361
Humber	2014	68893	22.60960929	0.08678228	3.849615	196.46224	0.2620183	3.849615
Humber	2016	69874	26.68694812	0.09504232	4.56131	207.029901	0.2655902	4.56131
Humber	2019	71527	28.76502871	0.09893672	5.763164	211.7452719	0.2663947	5.763164
