# Supplementary material for: Early indicators of tidal ecosystem shifts in estuaries
Source: Nat Commun. 2023 Apr 6;14:1911. doi: 10.1038/s41467-023-37444-6 (PMC10079839; doi:10.1038/s41467-023-37444-6)
Supplement: Supplementary file 4 — Source Data [file 41467_2023_37444_MOESM4_ESM.zip › Source Data/Figure 2/Figure2b_Elbe_SourceData.csv]

Figure 2b, Elbe: Changes in upper intertidal flat morphology across three study estuaries.
COLUMN	DESCRIPTION
Estuary	Estuary measured
Year	Year of measurement
N	Number of observations underlying hypsometric curve
Estuary	Year	N
Elbe	2006	222576
Elbe	2010	299016
Elbe	2016	297955
COLUMN	DESCRIPTION
Tidal inundations skipped (%)	Tidal inundations skipped, divided by total number of tidal cycles (displayed with % units). This is a 1D array of values for which the relative area is repeatedly calculated.
Relative area	The number of cells (10 x 10m square regions) which have a value < the specified tidal inundations skipped (%), divided by the total number of sampled cells.
Year	Year of measurment
Tidal inundations skipped (%)	Relative area	Year
5.00E-04	0.99550266	2006
0.0015	0.994379448	2006
0.0025	0.993170872	2006
0.0035	0.990978362	2006
0.0045	0.989212673	2006
0.0055	0.987509884	2006
0.0065	0.986328265	2006
0.0075	0.985223025	2006
0.0085	0.983439365	2006
0.0095	0.982167889	2006
0.0105	0.981013227	2006
0.0115	0.979252031	2006
0.0125	0.978034469	2006
0.0135	0.976906764	2006
0.0145	0.975999209	2006
0.0155	0.975230932	2006
0.0165	0.974004385	2006
0.0175	0.972750881	2006
0.0185	0.970940263	2006
0.0195	0.970145029	2006
0.0205	0.96886906	2006
0.0215	0.967292071	2006
0.0225	0.966209295	2006
0.0235	0.96492434	2006
0.0245	0.962520667	2006
0.0255	0.961635576	2006
0.0265	0.960449464	2006
0.0275	0.958490583	2006
0.0285	0.956046474	2006
0.0295	0.954752534	2006
0.0305	0.953494537	2006
0.0315	0.952196104	2006
0.0325	0.950551722	2006
0.0335	0.949361117	2006
0.0345	0.948354719	2006
0.0355	0.946831644	2006
0.0365	0.945245669	2006
0.0375	0.929875638	2006
0.0385	0.920889943	2006
0.0395	0.914739235	2006
0.0405	0.912492811	2006
0.0415	0.908709834	2006
0.0425	0.905551362	2006
0.0435	0.902289555	2006
0.0445	0.900627201	2006
0.0455	0.898138164	2006
0.0465	0.896651032	2006
0.0475	0.895150421	2006
0.0485	0.892706312	2006
0.0495	0.891075408	2006
0.0505	0.888146071	2006
0.0515	0.886384875	2006
0.0525	0.884520344	2006
0.0535	0.882651319	2006
0.0545	0.881258536	2006
0.0555	0.878347171	2006
0.0565	0.876469161	2006
0.0575	0.873917224	2006
0.0585	0.871365286	2006
0.0595	0.870165696	2006
0.0605	0.868840306	2006
0.0615	0.867195924	2006
0.0625	0.8650124	2006
0.0635	0.863421932	2006
0.0645	0.862217849	2006
0.0655	0.860465639	2006
0.0665	0.85857415	2006
0.0675	0.855784092	2006
0.0685	0.854225074	2006
0.0695	0.853128819	2006
0.0705	0.851677629	2006
0.0715	0.850356732	2006
0.0725	0.8487438	2006
0.0735	0.847279132	2006
0.0745	0.845553878	2006
0.0755	0.843617461	2006
0.0765	0.841541766	2006
0.0775	0.840014197	2006
0.0785	0.837291532	2006
0.0795	0.835422507	2006
0.0805	0.834496981	2006
0.0815	0.833140141	2006
0.0825	0.831936058	2006
0.0835	0.830597189	2006
0.0845	0.829379628	2006
0.0855	0.827982352	2006
0.0865	0.826832183	2006
0.0875	0.825165337	2006
0.0885	0.824325174	2006
0.0895	0.822990799	2006
0.0905	0.821961937	2006
0.0915	0.820919596	2006
0.0925	0.819387535	2006
0.0935	0.818520415	2006
0.0945	0.816889512	2006
0.0955	0.816103264	2006
0.0965	0.813717562	2006
0.0975	0.812702178	2006
0.0985	0.810523147	2006
0.0995	0.809570664	2006
0.1005	0.808402523	2006
0.1015	0.80729279	2006
0.1025	0.806479585	2006
0.1035	0.805086802	2006
0.1045	0.804053447	2006
0.1055	0.803011106	2006
0.1065	0.801721659	2006
0.1075	0.800755697	2006
0.1085	0.798927108	2006
0.1095	0.797970132	2006
0.1105	0.796541406	2006
0.1115	0.795148623	2006
0.1125	0.793778305	2006
0.1135	0.791900295	2006
0.1145	0.789941413	2006
0.1155	0.788494716	2006
0.1165	0.786755984	2006
0.1175	0.785677701	2006
0.1185	0.784383761	2006
0.1195	0.783179678	2006
0.1205	0.781881245	2006
0.1215	0.780789483	2006
0.1225	0.779670764	2006
0.1235	0.77874973	2006
0.1245	0.777482747	2006
0.1255	0.776503307	2006
0.1265	0.775600244	2006
0.1275	0.774499497	2006
0.1285	0.773623392	2006
0.1295	0.772441773	2006
0.1305	0.771498275	2006
0.1315	0.770635648	2006
0.1325	0.769862878	2006
0.1335	0.768860973	2006
0.1345	0.767531091	2006
0.1355	0.766619042	2006
0.1365	0.765657573	2006
0.1375	0.764637697	2006
0.1385	0.763824491	2006
0.1395	0.762943893	2006
0.1405	0.76199141	2006
0.1415	0.760926605	2006
0.1425	0.759897743	2006
0.1435	0.759080045	2006
0.1445	0.75798379	2006
0.1455	0.756878549	2006
0.1465	0.755714902	2006
0.1475	0.754910682	2006
0.1485	0.754178348	2006
0.1495	0.753185429	2006
0.1505	0.752435123	2006
0.1515	0.751082776	2006
0.1525	0.75022015	2006
0.1535	0.749546222	2006
0.1545	0.748148947	2006
0.1555	0.747448063	2006
0.1565	0.746688771	2006
0.1575	0.745821652	2006
0.1585	0.745026418	2006
0.1595	0.74420872	2006
0.1605	0.743449429	2006
0.1615	0.742613759	2006
0.1625	0.741584897	2006
0.1635	0.740825606	2006
0.1645	0.739859643	2006
0.1655	0.739050931	2006
0.1665	0.738264683	2006
0.1675	0.737563798	2006
0.1685	0.736710157	2006
0.1695	0.735941881	2006
0.1705	0.735223025	2006
0.1715	0.734558084	2006
0.1725	0.733619078	2006
0.1735	0.732814859	2006
0.1745	0.732042089	2006
0.1755	0.731314248	2006
0.1765	0.730640321	2006
0.1775	0.72959798	2006
0.1785	0.72891956	2006
0.1795	0.728061426	2006
0.1805	0.727149378	2006
0.1815	0.726417044	2006
0.1825	0.725379196	2006
0.1835	0.72445367	2006
0.1845	0.72364945	2006
0.1855	0.722917116	2006
0.1865	0.722014054	2006
0.1875	0.721133456	2006
0.1885	0.720311264	2006
0.1895	0.719331824	2006
0.1905	0.718087305	2006
0.1915	0.717525699	2006
0.1925	0.716964093	2006
0.1935	0.716429444	2006
0.1945	0.715755517	2006
0.1955	0.715104054	2006
0.1965	0.714519984	2006
0.1975	0.713742722	2006
0.1985	0.712987923	2006
0.1995	0.712156746	2006
0.2005	0.711662533	2006
0.2015	0.710921213	2006
0.2025	0.710009165	2006
0.2035	0.70932176	2006
0.2045	0.708638847	2006
0.2055	0.70802782	2006
0.2065	0.707313457	2006
0.2075	0.706832722	2006
0.2085	0.706230681	2006
0.2095	0.705453418	2006
0.2105	0.704963698	2006
0.2115	0.704110057	2006
0.2125	0.703539465	2006
0.2135	0.702515096	2006
0.2145	0.701917547	2006
0.2155	0.701427827	2006
0.2165	0.700506793	2006
0.2175	0.699850837	2006
0.2185	0.699185896	2006
0.2195	0.698359212	2006
0.2205	0.697433686	2006
0.2215	0.69662048	2006
0.2225	0.695843218	2006
0.2235	0.69493117	2006
0.2245	0.694014629	2006
0.2255	0.69332273	2006
0.2265	0.692514018	2006
0.2275	0.691516606	2006
0.2285	0.690613543	2006
0.2295	0.689822802	2006
0.2305	0.688933218	2006
0.2315	0.688124506	2006
0.2325	0.687392172	2006
0.2335	0.686718245	2006
0.2345	0.685923011	2006
0.2355	0.685213141	2006
0.2365	0.684467328	2006
0.2375	0.683788908	2006
0.2385	0.683119474	2006
0.2395	0.682468011	2006
0.2405	0.681852491	2006
0.2415	0.681241464	2006
0.2425	0.680581015	2006
0.2435	0.679952016	2006
0.2445	0.679385918	2006
0.2455	0.678752426	2006
0.2465	0.678118935	2006
0.2475	0.677588779	2006
0.2485	0.676838473	2006
0.2495	0.676169039	2006
0.2505	0.675513083	2006
0.2515	0.674902056	2006
0.2525	0.6742461	2006
0.2535	0.673576666	2006
0.2545	0.672947667	2006
0.2555	0.672435483	2006
0.2565	0.671900834	2006
0.2575	0.67119995	2006
0.2585	0.670472108	2006
0.2595	0.669721803	2006
0.2605	0.668845698	2006
0.2615	0.668153799	2006
0.2625	0.667488858	2006
0.2635	0.666823916	2006
0.2645	0.665875926	2006
0.2655	0.665017792	2006
0.2665	0.664375314	2006
0.2675	0.663764287	2006
0.2685	0.663229638	2006
0.2695	0.66256919	2006
0.2705	0.662007584	2006
0.2715	0.661508878	2006
0.2725	0.660794515	2006
0.2735	0.660165516	2006
0.2745	0.659545504	2006
0.2755	0.658912012	2006
0.2765	0.658453742	2006
0.2775	0.657905614	2006
0.2785	0.65739343	2006
0.2795	0.656786895	2006
0.2805	0.656261232	2006
0.2815	0.655726583	2006
0.2825	0.655268313	2006
0.2835	0.654850478	2006
0.2845	0.654347279	2006
0.2855	0.653767702	2006
0.2865	0.653300446	2006
0.2875	0.652720868	2006
0.2885	0.652244627	2006
0.2895	0.651759399	2006
0.2905	0.651242722	2006
0.2915	0.65073503	2006
0.2925	0.650240817	2006
0.2935	0.649688196	2006
0.2945	0.649193983	2006
0.2955	0.64866832	2006
0.2965	0.64808425	2006
0.2975	0.647491194	2006
0.2985	0.646952052	2006
0.2995	0.646462332	2006
0.3005	0.645999569	2006
0.3015	0.645536805	2006
0.3025	0.645042592	2006
0.3035	0.644606786	2006
0.3045	0.644220401	2006
0.3055	0.643672274	2006
0.3065	0.643187046	2006
0.3075	0.642715297	2006
0.3085	0.642270505	2006
0.3095	0.641803249	2006
0.3105	0.641228165	2006
0.3115	0.640698009	2006
0.3125	0.640230753	2006
0.3135	0.639781468	2006
0.3145	0.639282762	2006
0.3155	0.638757099	2006
0.3165	0.638213464	2006
0.3175	0.637750701	2006
0.3185	0.637278952	2006
0.3195	0.63677126	2006
0.3205	0.636223133	2006
0.3215	0.635710948	2006
0.3225	0.635275142	2006
0.3235	0.634825857	2006
0.3245	0.634318165	2006
0.3255	0.63363076	2006
0.3265	0.633100604	2006
0.3275	0.632592912	2006
0.3285	0.631999856	2006
0.3295	0.631591007	2006
0.3305	0.631173172	2006
0.3315	0.630750845	2006
0.3325	0.630279096	2006
0.3335	0.629726475	2006
0.3345	0.629169362	2006
0.3355	0.628643699	2006
0.3365	0.628136007	2006
0.3375	0.62765078	2006
0.3385	0.627183524	2006
0.3395	0.626603947	2006
0.3405	0.626190605	2006
0.3415	0.625705377	2006
0.3425	0.62522015	2006
0.3435	0.624600137	2006
0.3445	0.62413288	2006
0.3455	0.623625189	2006
0.3465	0.623095033	2006
0.3475	0.622618791	2006
0.3485	0.622182985	2006
0.3495	0.621747178	2006
0.3505	0.621185573	2006
0.3515	0.620718316	2006
0.3525	0.620197146	2006
0.3535	0.619693947	2006
0.3545	0.619217705	2006
0.3555	0.618615664	2006
0.3565	0.618081015	2006
0.3575	0.617604773	2006
0.3585	0.617052153	2006
0.3595	0.616486054	2006
0.3605	0.615955898	2006
0.3615	0.615448206	2006
0.3625	0.61491805	2006
0.3635	0.614410359	2006
0.3645	0.613839767	2006
0.3655	0.613273668	2006
0.3665	0.612716555	2006
0.3675	0.612303213	2006
0.3685	0.61177755	2006
0.3695	0.611157537	2006
0.3705	0.610645353	2006
0.3715	0.610160125	2006
0.3725	0.609751276	2006
0.3735	0.609293006	2006
0.3745	0.608641543	2006
0.3755	0.608156315	2006
0.3765	0.607567752	2006
0.3775	0.607033103	2006
0.3785	0.606565847	2006
0.3795	0.606228884	2006
0.3805	0.605635828	2006
0.3815	0.605177557	2006
0.3825	0.604701316	2006
0.3835	0.604278988	2006
0.3845	0.603784775	2006
0.3855	0.603245633	2006
0.3865	0.60271997	2006
0.3875	0.602207785	2006
0.3885	0.601740529	2006
0.3895	0.601277766	2006
0.3905	0.600707174	2006
0.3915	0.600114118	2006
0.3925	0.599557005	2006
0.3935	0.599040328	2006
0.3945	0.5985551	2006
0.3955	0.598137265	2006
0.3965	0.597625081	2006
0.3975	0.597144346	2006
0.3985	0.596672597	2006
0.3995	0.596178384	2006
0.4005	0.595679678	2006
0.4015	0.595167493	2006
0.4025	0.594727194	2006
0.4035	0.594219503	2006
0.4045	0.593729782	2006
0.4055	0.593217598	2006
0.4065	0.592678456	2006
0.4075	0.592157286	2006
0.4085	0.591681044	2006
0.4095	0.591254223	2006
0.4105	0.590849867	2006
0.4115	0.590328697	2006
0.4125	0.589740134	2006
0.4135	0.589223456	2006
0.4145	0.5886933	2006
0.4155	0.588347351	2006
0.4165	0.587826181	2006
0.4175	0.587417332	2006
0.4185	0.586945583	2006
0.4195	0.586568183	2006
0.4205	0.586100927	2006
0.4215	0.585665121	2006
0.4225	0.585134965	2006
0.4235	0.584681188	2006
0.4245	0.58419596	2006
0.4255	0.58367479	2006
0.4265	0.583247969	2006
0.4275	0.58274477	2006
0.4285	0.582331428	2006
0.4295	0.581922579	2006
0.4305	0.581509237	2006
0.4315	0.58105546	2006
0.4325	0.580583711	2006
0.4335	0.580201819	2006
0.4345	0.57979297	2006
0.4355	0.579307742	2006
0.4365	0.5788944	2006
0.4375	0.578440623	2006
0.4385	0.577950902	2006
0.4395	0.57747466	2006
0.4405	0.576980447	2006
0.4415	0.576535655	2006
0.4425	0.575996514	2006
0.4435	0.575461865	2006
0.4445	0.574999101	2006
0.4455	0.57449141	2006
0.4465	0.574078068	2006
0.4475	0.573637769	2006
0.4485	0.573161527	2006
0.4495	0.572752678	2006
0.4505	0.57226745	2006
0.4515	0.571764251	2006
0.4525	0.571238588	2006
0.4535	0.570672489	2006
0.4545	0.570151319	2006
0.4555	0.569706527	2006
0.4565	0.569270721	2006
0.4575	0.568879843	2006
0.4585	0.568444037	2006
0.4595	0.568030695	2006
0.4605	0.567563439	2006
0.4615	0.567114154	2006
0.4625	0.566673855	2006
0.4635	0.566291963	2006
0.4645	0.565820214	2006
0.4655	0.565411365	2006
0.4665	0.564966573	2006
0.4675	0.564512796	2006
0.4685	0.564099454	2006
0.4695	0.56360524	2006
0.4705	0.562877399	2006
0.4715	0.562473043	2006
0.4725	0.561992308	2006
0.4735	0.561502588	2006
0.4745	0.561030839	2006
0.4755	0.560397347	2006
0.4765	0.56000647	2006
0.4775	0.559606606	2006
0.4785	0.559179786	2006
0.4795	0.558528323	2006
0.4805	0.558155417	2006
0.4815	0.557787003	2006
0.4825	0.557481489	2006
0.4835	0.556969305	2006
0.4845	0.556416685	2006
0.4855	0.556039285	2006
0.4865	0.5557158	2006
0.4875	0.555410287	2006
0.4885	0.554790274	2006
0.4895	0.554111854	2006
0.4905	0.553586191	2006
0.4915	0.553177342	2006
0.4925	0.552844871	2006
0.4935	0.552427036	2006
0.4945	0.551968766	2006
0.4955	0.551586874	2006
0.4965	0.551164546	2006
0.4975	0.550769175	2006
0.4985	0.550396269	2006
0.4995	0.55005032	2006
0.5005	0.549654949	2006
0.5015	0.549309	2006
0.5025	0.548895658	2006
0.5035	0.548500288	2006
0.5045	0.548104917	2006
0.5055	0.547736503	2006
0.5065	0.547381569	2006
0.5075	0.547017648	2006
0.5085	0.546622277	2006
0.5095	0.546164007	2006
0.5105	0.545786608	2006
0.5115	0.545382251	2006
0.5125	0.545054274	2006
0.5135	0.544726296	2006
0.5145	0.544272518	2006
0.5155	0.543971497	2006
0.5165	0.543634534	2006
0.5175	0.543279599	2006
0.5185	0.542969592	2006
0.5195	0.542569729	2006
0.5205	0.542178851	2006
0.5215	0.541819423	2006
0.5225	0.541464489	2006
0.5235	0.541149989	2006
0.5245	0.540889404	2006
0.5255	0.540516498	2006
0.5265	0.540166056	2006
0.5275	0.539793149	2006
0.5285	0.539451693	2006
0.5295	0.539060815	2006
0.5305	0.538741823	2006
0.5315	0.538413845	2006
0.5325	0.538103839	2006
0.5335	0.537721947	2006
0.5345	0.537420926	2006
0.5355	0.537061498	2006
0.5365	0.536715549	2006
0.5375	0.536414528	2006
0.5385	0.536100029	2006
0.5395	0.535803501	2006
0.5405	0.535489002	2006
0.5415	0.535134067	2006
0.5425	0.534788117	2006
0.5435	0.534527532	2006
0.5445	0.534244483	2006
0.5455	0.533898534	2006
0.5465	0.53353012	2006
0.5475	0.533157214	2006
0.5485	0.532869671	2006
0.5495	0.532600101	2006
0.5505	0.532312558	2006
0.5515	0.532002552	2006
0.5525	0.531638631	2006
0.5535	0.531324132	2006
0.5545	0.531059054	2006
0.5555	0.530681655	2006
0.5565	0.530331213	2006
0.5575	0.53004367	2006
0.5585	0.529688736	2006
0.5595	0.529441629	2006
0.5605	0.529149594	2006
0.5615	0.528803645	2006
0.5625	0.52848016	2006
0.5635	0.528179139	2006
0.5645	0.527851161	2006
0.5655	0.527568112	2006
0.5665	0.527298541	2006
0.5675	0.527024477	2006
0.5685	0.526799835	2006
0.5695	0.526525771	2006
0.5705	0.526274172	2006
0.5715	0.526054022	2006
0.5725	0.52576648	2006
0.5735	0.525519373	2006
0.5745	0.525263281	2006
0.5755	0.524975739	2006
0.5765	0.524697182	2006
0.5775	0.52440964	2006
0.5785	0.524184997	2006
0.5795	0.523807598	2006
0.5805	0.523515563	2006
0.5815	0.523232514	2006
0.5825	0.522940479	2006
0.5835	0.522590037	2006
0.5845	0.522396844	2006
0.5855	0.522163216	2006
0.5865	0.521857703	2006
0.5875	0.521619582	2006
0.5885	0.521300589	2006
0.5895	0.521031019	2006
0.5905	0.520707534	2006
0.5915	0.520357092	2006
0.5925	0.520100999	2006
0.5935	0.519799978	2006
0.5945	0.519521422	2006
0.5955	0.519215908	2006
0.5965	0.518892423	2006
0.5975	0.518658795	2006
0.5985	0.518411689	2006
0.5995	0.518164582	2006
0.6005	0.517868054	2006
0.6015	0.517620947	2006
0.6025	0.517373841	2006
0.6035	0.517090791	2006
0.6045	0.516807742	2006
0.6055	0.516533678	2006
0.6065	0.516241643	2006
0.6075	0.515954101	2006
0.6085	0.515662066	2006
0.6095	0.515365538	2006
0.6105	0.515064517	2006
0.6115	0.514817411	2006
0.6125	0.514588275	2006
0.6135	0.514336676	2006
0.6145	0.514044641	2006
0.6155	0.513770577	2006
0.6165	0.513509992	2006
0.6175	0.513164043	2006
0.6185	0.512858529	2006
0.6195	0.512562001	2006
0.6205	0.51229243	2006
0.6215	0.51205431	2006
0.6225	0.511762274	2006
0.6235	0.511420818	2006
0.6245	0.511052405	2006
0.6255	0.510764862	2006
0.6265	0.51044587	2006
0.6275	0.510153835	2006
0.6285	0.50983035	2006
0.6295	0.509547301	2006
0.6305	0.50918338	2006
0.6315	0.508913809	2006
0.6325	0.508626267	2006
0.6335	0.508325246	2006
0.6345	0.508033211	2006
0.6355	0.507736683	2006
0.6365	0.507467112	2006
0.6375	0.507152613	2006
0.6385	0.506878549	2006
0.6395	0.506599993	2006
0.6405	0.506281001	2006
0.6415	0.506020415	2006
0.6425	0.505719395	2006
0.6435	0.505463302	2006
0.6445	0.50517576	2006
0.6455	0.504906189	2006
0.6465	0.504555747	2006
0.6475	0.504277191	2006
0.6485	0.503971677	2006
0.6495	0.503643699	2006
0.6505	0.503351664	2006
0.6515	0.503086586	2006
0.6525	0.502772087	2006
0.6535	0.502538459	2006
0.6545	0.502219467	2006
0.6555	0.501922939	2006
0.6565	0.501630904	2006
0.6575	0.501280462	2006
0.6585	0.500939005	2006
0.6595	0.500525663	2006
0.6605	0.50022015	2006
0.6615	0.499829272	2006
0.6625	0.499532744	2006
0.6635	0.499209259	2006
0.6645	0.498948674	2006
0.6655	0.498647653	2006
0.6665	0.498324168	2006
0.6675	0.497982712	2006
0.6685	0.497663719	2006
0.6695	0.497367191	2006
0.6705	0.497102113	2006
0.6715	0.496756164	2006
0.6725	0.496441665	2006
0.6735	0.496136151	2006
0.6745	0.495826145	2006
0.6755	0.495462224	2006
0.6765	0.495125261	2006
0.6775	0.49479279	2006
0.6785	0.494496262	2006
0.6795	0.494109877	2006
0.6805	0.493754942	2006
0.6815	0.493431457	2006
0.6825	0.493067536	2006
0.6835	0.492717094	2006
0.6845	0.492389117	2006
0.6855	0.491998239	2006
0.6865	0.491634318	2006
0.6875	0.491324312	2006
0.6885	0.490969377	2006
0.6895	0.490605456	2006
0.6905	0.490223564	2006
0.6915	0.489841672	2006
0.6925	0.489495723	2006
0.6935	0.489131802	2006
0.6945	0.488821796	2006
0.6955	0.488525268	2006
0.6965	0.48816584	2006
0.6975	0.487846848	2006
0.6985	0.487590756	2006
0.6995	0.487253792	2006
0.7005	0.486952771	2006
0.7015	0.486575372	2006
0.7025	0.486188987	2006
0.7035	0.485834052	2006
0.7045	0.485465639	2006
0.7055	0.485124182	2006
0.7065	0.484791712	2006
0.7075	0.484490691	2006
0.7085	0.484117784	2006
0.7095	0.483839228	2006
0.7105	0.483439365	2006
0.7115	0.483151822	2006
0.7125	0.48280138	2006
0.7135	0.482495867	2006
0.7145	0.48218586	2006
0.7155	0.481862375	2006
0.7165	0.481489469	2006
0.7175	0.481192941	2006
0.7185	0.480878442	2006
0.7195	0.480568435	2006
0.7205	0.480141615	2006
0.7215	0.47981813	2006
0.7225	0.479481166	2006
0.7235	0.479180145	2006
0.7245	0.478942024	2006
0.7255	0.478618539	2006
0.7265	0.478227662	2006
0.7275	0.477890698	2006
0.7285	0.477576199	2006
0.7295	0.477356049	2006
0.7305	0.477077493	2006
0.7315	0.476736036	2006
0.7325	0.476381101	2006
0.7335	0.476021673	2006
0.7345	0.475698188	2006
0.7355	0.475302818	2006
0.7365	0.475010783	2006
0.7375	0.474714255	2006
0.7385	0.474413234	2006
0.7395	0.474121199	2006
0.7405	0.473865107	2006
0.7415	0.473550607	2006
0.7425	0.473213644	2006
0.7435	0.472894652	2006
0.7445	0.47251276	2006
0.7455	0.472184782	2006
0.7465	0.471820861	2006
0.7475	0.47148839	2006
0.7485	0.471142441	2006
0.7495	0.470881856	2006
0.7505	0.470621271	2006
0.7515	0.470315757	2006
0.7525	0.470068651	2006
0.7535	0.469803573	2006
0.7545	0.469507045	2006
0.7555	0.469179067	2006
0.7565	0.468855582	2006
0.7575	0.468487168	2006
0.7585	0.468199626	2006
0.7595	0.467943534	2006
0.7605	0.467651499	2006
0.7615	0.467323521	2006
0.7625	0.467004529	2006
0.7635	0.466739451	2006
0.7645	0.46650133	2006
0.7655	0.466204802	2006
0.7665	0.465984652	2006
0.7675	0.465683632	2006
0.7685	0.465409568	2006
0.7695	0.465189418	2006
0.7705	0.464879412	2006
0.7715	0.464542448	2006
0.7725	0.464218963	2006
0.7735	0.463922435	2006
0.7745	0.463625908	2006
0.7755	0.463378801	2006
0.7765	0.46307778	2006
0.7775	0.462830674	2006
0.7785	0.462502696	2006
0.7795	0.462237618	2006
0.7805	0.461914133	2006
0.7815	0.461586155	2006
0.7825	0.461321077	2006
0.7835	0.461078463	2006
0.7845	0.460822371	2006
0.7855	0.460561786	2006
0.7865	0.460233808	2006
0.7875	0.45996873	2006
0.7885	0.459735102	2006
0.7895	0.459447559	2006
0.7905	0.459177989	2006
0.7915	0.458850011	2006
0.7925	0.458553483	2006
0.7935	0.458265941	2006
0.7945	0.45799637	2006
0.7955	0.45768187	2006
0.7965	0.457407807	2006
0.7975	0.457214614	2006
0.7985	0.456954029	2006
0.7995	0.456688951	2006
0.8005	0.456459816	2006
0.8015	0.456235174	2006
0.8025	0.455920674	2006
0.8035	0.455615161	2006
0.8045	0.45534559	2006
0.8055	0.455067033	2006
0.8065	0.454806448	2006
0.8075	0.454482963	2006
0.8085	0.454226871	2006
0.8095	0.453930343	2006
0.8105	0.453633815	2006
0.8115	0.453377723	2006
0.8125	0.453103659	2006
0.8135	0.452834088	2006
0.8145	0.452546546	2006
0.8155	0.452245525	2006
0.8165	0.451931026	2006
0.8175	0.451652469	2006
0.8185	0.45140087	2006
0.8195	0.451081878	2006
0.8205	0.450821293	2006
0.8215	0.450556215	2006
0.8225	0.450282151	2006
0.8235	0.450066494	2006
0.8245	0.44982388	2006
0.8255	0.449549817	2006
0.8265	0.449320681	2006
0.8275	0.449001689	2006
0.8285	0.448754583	2006
0.8295	0.448449069	2006
0.8305	0.448148048	2006
0.8315	0.447918913	2006
0.8325	0.447671806	2006
0.8335	0.447397743	2006
0.8345	0.447137158	2006
0.8355	0.446827151	2006
0.8365	0.446503666	2006
0.8375	0.44625656	2006
0.8385	0.446018439	2006
0.8395	0.445789303	2006
0.8405	0.445510747	2006
0.8415	0.445160305	2006
0.8425	0.444953634	2006
0.8435	0.444720006	2006
0.8445	0.444481885	2006
0.8455	0.444239271	2006
0.8465	0.443978686	2006
0.8475	0.443718101	2006
0.8485	0.443376644	2006
0.8495	0.443116059	2006
0.8505	0.442882431	2006
0.8515	0.442603875	2006
0.8525	0.442388218	2006
0.8535	0.442145604	2006
0.8545	0.441916469	2006
0.8555	0.441660377	2006
0.8565	0.441372834	2006
0.8575	0.441130221	2006
0.8585	0.440932535	2006
0.8595	0.440676443	2006
0.8605	0.440460786	2006
0.8615	0.440204694	2006
0.8625	0.439854252	2006
0.8635	0.439584681	2006
0.8645	0.439404967	2006
0.8655	0.439207282	2006
0.8665	0.439009597	2006
0.8675	0.438735533	2006
0.8685	0.438510891	2006
0.8695	0.438299727	2006
0.8705	0.438039142	2006
0.8715	0.437765078	2006
0.8725	0.43753145	2006
0.8735	0.437248401	2006
0.8745	0.436965351	2006
0.8755	0.436709259	2006
0.8765	0.436480124	2006
0.8775	0.43620606	2006
0.8785	0.435923011	2006
0.8795	0.43565344	2006
0.8805	0.435410826	2006
0.8815	0.435168212	2006
0.8825	0.434916613	2006
0.8835	0.43466052	2006
0.8845	0.434381964	2006
0.8855	0.43413935	2006
0.8865	0.433901229	2006
0.8875	0.433609194	2006
0.8885	0.433375566	2006
0.8895	0.433123967	2006
0.8905	0.432935267	2006
0.8915	0.432706132	2006
0.8925	0.432508447	2006
0.8935	0.432301776	2006
0.8945	0.431960319	2006
0.8955	0.43174017	2006
0.8965	0.431511034	2006
0.8975	0.431308856	2006
0.8985	0.43106175	2006
0.8995	0.430864064	2006
0.9005	0.430643915	2006
0.9015	0.430432751	2006
0.9025	0.43016318	2006
0.9035	0.429925059	2006
0.9045	0.429713895	2006
0.9055	0.429511717	2006
0.9065	0.429251132	2006
0.9075	0.42896359	2006
0.9085	0.428707498	2006
0.9095	0.428464884	2006
0.9105	0.428195313	2006
0.9115	0.427988642	2006
0.9125	0.427755014	2006
0.9135	0.427489936	2006
0.9145	0.427238337	2006
0.9155	0.426973259	2006
0.9165	0.426798038	2006
0.9175	0.426537452	2006
0.9185	0.426308317	2006
0.9195	0.42609266	2006
0.9205	0.425903961	2006
0.9215	0.42566584	2006
0.9225	0.425414241	2006
0.9235	0.425194091	2006
0.9245	0.424991913	2006
0.9255	0.424713356	2006
0.9265	0.424479728	2006
0.9275	0.424192186	2006
0.9285	0.423972037	2006
0.9295	0.423680001	2006
0.9305	0.423450866	2006
0.9315	0.423208252	2006
0.9325	0.423010567	2006
0.9335	0.422790418	2006
0.9345	0.422520847	2006
0.9355	0.42233664	2006
0.9365	0.422080548	2006
0.9375	0.421873877	2006
0.9385	0.421649234	2006
0.9395	0.421384156	2006
0.9405	0.421150528	2006
0.9415	0.420921393	2006
0.9425	0.420678779	2006
0.9435	0.420454137	2006
0.9445	0.420198045	2006
0.9455	0.420018331	2006
0.9465	0.419807167	2006
0.9475	0.41962296	2006
0.9485	0.419411796	2006
0.9495	0.41916469	2006
0.9505	0.418895119	2006
0.9515	0.418665984	2006
0.9525	0.41842337	2006
0.9535	0.418221192	2006
0.9545	0.418027999	2006
0.9555	0.417753936	2006
0.9565	0.417551758	2006
0.9575	0.417277694	2006
0.9585	0.417062037	2006
0.9595	0.416850873	2006
0.9605	0.416590288	2006
0.9615	0.416397096	2006
0.9625	0.416163468	2006
0.9635	0.415956797	2006
0.9645	0.41574114	2006
0.9655	0.415494033	2006
0.9665	0.415269391	2006
0.9675	0.41503127	2006
0.9685	0.414833585	2006
0.9695	0.414617928	2006
0.9705	0.414402272	2006
0.9715	0.414141686	2006
0.9725	0.413881101	2006
0.9735	0.413656459	2006
0.9745	0.413454281	2006
0.9755	0.413180217	2006
0.9765	0.412928618	2006
0.9775	0.412703975	2006
0.9785	0.412519769	2006
0.9795	0.412277155	2006
0.9805	0.412088455	2006
0.9815	0.411841349	2006
0.9825	0.41163917	2006
0.9835	0.411383078	2006
0.9845	0.411109014	2006
0.9855	0.410812487	2006
0.9865	0.41059683	2006
0.9875	0.410354216	2006
0.9885	0.410125081	2006
0.9895	0.40988696	2006
0.9905	0.409644346	2006
0.9915	0.409446661	2006
0.9925	0.409186076	2006
0.9935	0.408898534	2006
0.9945	0.408642441	2006
0.9955	0.408462727	2006
0.9965	0.408242578	2006
0.9975	0.408049385	2006
0.9985	0.407815757	2006
0.9995	0.407568651	2006
1.0005	0.407254151	2006
1.0015	0.406989073	2006
1.0025	0.406791388	2006
1.0035	0.406602689	2006
1.0045	0.406351089	2006
1.0055	0.406121954	2006
1.0065	0.405798469	2006
1.0075	0.405582812	2006
1.0085	0.405367155	2006
1.0095	0.405115556	2006
1.0105	0.404917871	2006
1.0115	0.404666271	2006
1.0125	0.404419165	2006
1.0135	0.404167565	2006
1.0145	0.40393843	2006
1.0155	0.403727266	2006
1.0165	0.403462188	2006
1.0175	0.403192617	2006
1.0185	0.402963482	2006
1.0195	0.402756811	2006
1.0205	0.402460283	2006
1.0215	0.402217669	2006
1.0225	0.401943606	2006
1.0235	0.401705485	2006
1.0245	0.401503307	2006
1.0255	0.401206779	2006
1.0265	0.401000108	2006
1.0275	0.40073503	2006
1.0285	0.400505895	2006
1.0295	0.400263281	2006
1.0305	0.400092553	2006
1.0315	0.399822982	2006
1.0325	0.399598339	2006
1.0335	0.399319783	2006
1.0345	0.399054705	2006
1.0355	0.39879412	2006
1.0365	0.398578463	2006
1.0375	0.398322371	2006
1.0385	0.398070771	2006
1.0395	0.39783265	2006
1.0405	0.397581051	2006
1.0415	0.397324959	2006
1.0425	0.397059881	2006
1.0435	0.396817267	2006
1.0445	0.396552189	2006
1.0455	0.39626914	2006
1.0465	0.396031019	2006
1.0475	0.395815362	2006
1.0485	0.395563762	2006
1.0495	0.395348106	2006
1.0505	0.395092014	2006
1.0515	0.394862878	2006
1.0525	0.394602293	2006
1.0535	0.394337215	2006
1.0545	0.39407663	2006
1.0555	0.393825031	2006
1.0565	0.39358691	2006
1.0575	0.393357774	2006
1.0585	0.393124146	2006
1.0595	0.392890518	2006
1.0605	0.39259399	2006
1.0615	0.392283984	2006
1.0625	0.392014413	2006
1.0635	0.391771799	2006
1.0645	0.391560635	2006
1.0655	0.391371936	2006
1.0665	0.391111351	2006
1.0675	0.390814823	2006
1.0685	0.390540759	2006
1.0695	0.390262203	2006
1.0705	0.39003756	2006
1.0715	0.389750018	2006
1.0725	0.389466969	2006
1.0735	0.389188412	2006
1.0745	0.388927827	2006
1.0755	0.388694199	2006
1.0765	0.388429121	2006
1.0775	0.388141579	2006
1.0785	0.387845051	2006
1.0795	0.38763838	2006
1.0805	0.387400259	2006
1.0815	0.387171124	2006
1.0825	0.386941988	2006
1.0835	0.38670836	2006
1.0845	0.386456761	2006
1.0855	0.386178204	2006
1.0865	0.385944576	2006
1.0875	0.385746891	2006
1.0885	0.385481813	2006
1.0895	0.385194271	2006
1.0905	0.384920207	2006
1.0915	0.384605708	2006
1.0925	0.384336137	2006
1.0935	0.384107002	2006
1.0945	0.383855402	2006
1.0955	0.383558874	2006
1.0965	0.383275825	2006
1.0975	0.383082632	2006
1.0985	0.382790597	2006
1.0995	0.382574941	2006
1.1005	0.382345805	2006
1.1015	0.382040292	2006
1.1025	0.381739271	2006
1.1035	0.38150115	2006
1.1045	0.381245058	2006
1.1055	0.380988966	2006
1.1065	0.380723888	2006
1.1075	0.380400403	2006
1.1085	0.380108367	2006
1.1095	0.379870247	2006
1.1105	0.37956024	2006
1.1115	0.379254726	2006
1.1125	0.379021098	2006
1.1135	0.378720078	2006
1.1145	0.378396593	2006
1.1155	0.378127022	2006
1.1165	0.377799044	2006
1.1175	0.37749353	2006
1.1185	0.377165552	2006
1.1195	0.376891489	2006
1.1205	0.376581482	2006
1.1215	0.37629394	2006
1.1225	0.376046833	2006
1.1235	0.375786248	2006
1.1245	0.375498706	2006
1.1255	0.375242614	2006
1.1265	0.375004493	2006
1.1275	0.374743908	2006
1.1285	0.374402451	2006
1.1295	0.374128388	2006
1.1305	0.373881281	2006
1.1315	0.373584753	2006
1.1325	0.373193875	2006
1.1335	0.37287039	2006
1.1345	0.372591834	2006
1.1355	0.372335741	2006
1.1365	0.372034721	2006
1.1375	0.371684279	2006
1.1385	0.371374272	2006
1.1395	0.37108673	2006
1.1405	0.370781216	2006
1.1415	0.37047121	2006
1.1425	0.370143232	2006
1.1435	0.369842211	2006
1.1445	0.369527712	2006
1.1455	0.369172777	2006
1.1465	0.368885235	2006
1.1475	0.368642621	2006
1.1485	0.36831015	2006
1.1495	0.367991158	2006
1.1505	0.367708109	2006
1.1515	0.367366652	2006
1.1525	0.367101574	2006
1.1535	0.366764611	2006
1.1545	0.366530983	2006
1.1555	0.366189526	2006
1.1565	0.365830098	2006
1.1575	0.365574006	2006
1.1585	0.365290957	2006
1.1595	0.364998922	2006
1.1605	0.364693408	2006
1.1615	0.364374416	2006
1.1625	0.364028467	2006
1.1635	0.36371846	2006
1.1645	0.363426425	2006
1.1655	0.363179319	2006
1.1665	0.362873805	2006
1.1675	0.362599741	2006
1.1685	0.362321185	2006
1.1695	0.362011178	2006
1.1705	0.361737115	2006
1.1715	0.361436094	2006
1.1725	0.361076666	2006
1.1735	0.36073521	2006
1.1745	0.360429696	2006
1.1755	0.36005679	2006
1.1765	0.359760262	2006
1.1775	0.359391848	2006
1.1785	0.359113292	2006
1.1795	0.358803285	2006
1.1805	0.358484293	2006
1.1815	0.358142837	2006
1.1825	0.357904716	2006
1.1835	0.357698045	2006
1.1845	0.357388038	2006
1.1855	0.357078032	2006
1.1865	0.356732083	2006
1.1875	0.356458019	2006
1.1885	0.356148012	2006
1.1895	0.355878442	2006
1.1905	0.355613364	2006
1.1915	0.355330314	2006
1.1925	0.354993351	2006
1.1935	0.354683344	2006
1.1945	0.354413773	2006
1.1955	0.354067824	2006
1.1965	0.353807239	2006
1.1975	0.353533175	2006
1.1985	0.353250126	2006
1.1995	0.352949105	2006
1.2005	0.352661563	2006
1.2015	0.352302135	2006
1.2025	0.351956186	2006
1.2035	0.351619222	2006
1.2045	0.351322694	2006
1.2055	0.351030659	2006
1.2065	0.350707174	2006
1.2075	0.35043311	2006
1.2085	0.350105133	2006
1.2095	0.349723241	2006
1.2105	0.34945367	2006
1.2115	0.349161635	2006
1.2125	0.34883815	2006
1.2135	0.348501186	2006
1.2145	0.348182194	2006
1.2155	0.347903637	2006
1.2165	0.347589138	2006
1.2175	0.347337539	2006
1.2185	0.346973618	2006
1.2195	0.346632162	2006
1.2205	0.346380562	2006
1.2215	0.346070556	2006
1.2225	0.345765042	2006
1.2235	0.345535907	2006
1.2245	0.345221408	2006
1.2255	0.344857487	2006
1.2265	0.344569945	2006
1.2275	0.344264431	2006
1.2285	0.344021817	2006
1.2295	0.343612968	2006
1.2305	0.343267019	2006
1.2315	0.342912084	2006
1.2325	0.342579613	2006
1.2335	0.342332507	2006
1.2345	0.342009022	2006
1.2355	0.341703508	2006
1.2365	0.341330602	2006
1.2375	0.341025088	2006
1.2385	0.34076001	2006
1.2395	0.340472468	2006
1.2405	0.340131011	2006
1.2415	0.339843469	2006
1.2425	0.339551434	2006
1.2435	0.339227949	2006
1.2445	0.338877507	2006
1.2455	0.338491122	2006
1.2465	0.338190101	2006
1.2475	0.33795198	2006
1.2485	0.337574581	2006
1.2495	0.337174718	2006
1.2505	0.33681529	2006
1.2515	0.336482819	2006
1.2525	0.336154841	2006
1.2535	0.335808892	2006
1.2545	0.335534829	2006
1.2555	0.335265258	2006
1.2565	0.334865394	2006
1.2575	0.334492488	2006
1.2585	0.33416451	2006
1.2595	0.333872475	2006
1.2605	0.333504062	2006
1.2615	0.333216519	2006
1.2625	0.332866077	2006
1.2635	0.332497664	2006
1.2645	0.332156207	2006
1.2655	0.331792287	2006
1.2665	0.331522716	2006
1.2675	0.331163288	2006
1.2685	0.330812846	2006
1.2695	0.330498347	2006
1.2705	0.330147905	2006
1.2715	0.329837898	2006
1.2725	0.329433542	2006
1.2735	0.329092085	2006
1.2745	0.328804543	2006
1.2755	0.328485551	2006
1.2765	0.328117138	2006
1.2775	0.32775771	2006
1.2785	0.32741176	2006
1.2795	0.327074797	2006
1.2805	0.326719862	2006
1.2815	0.326387391	2006
1.2825	0.326081878	2006
1.2835	0.325686507	2006
1.2845	0.325372008	2006
1.2855	0.325079973	2006
1.2865	0.324801416	2006
1.2875	0.32452286	2006
1.2885	0.324262274	2006
1.2895	0.323920818	2006
1.2905	0.323556897	2006
1.2915	0.323318777	2006
1.2925	0.323053699	2006
1.2935	0.322752678	2006
1.2945	0.32239325	2006
1.2955	0.322038315	2006
1.2965	0.321750773	2006
1.2975	0.321422795	2006
1.2985	0.321229602	2006
1.2995	0.320919596	2006
1.3005	0.320636547	2006
1.3015	0.320380454	2006
1.3025	0.320106391	2006
1.3035	0.31983682	2006
1.3045	0.319558263	2006
1.3055	0.319311157	2006
1.3065	0.318996657	2006
1.3075	0.318772015	2006
1.3085	0.318556358	2006
1.3095	0.31825983	2006
1.3105	0.31795881	2006
1.3115	0.317666774	2006
1.3125	0.317446625	2006
1.3135	0.317195026	2006
1.3145	0.316956905	2006
1.3155	0.31666487	2006
1.3165	0.316372834	2006
1.3175	0.316143699	2006
1.3185	0.315851664	2006
1.3195	0.3155776	2006
1.3205	0.315263101	2006
1.3215	0.314975559	2006
1.3225	0.314723959	2006
1.3235	0.314427432	2006
1.3245	0.314234239	2006
1.3255	0.313996118	2006
1.3265	0.313775969	2006
1.3275	0.313479441	2006
1.3285	0.313281755	2006
1.3295	0.313075084	2006
1.3305	0.312823485	2006
1.3315	0.312603335	2006
1.3325	0.312356229	2006
1.3335	0.312149558	2006
1.3345	0.311902451	2006
1.3355	0.311686795	2006
1.3365	0.311444181	2006
1.3375	0.311219538	2006
1.3385	0.31098591	2006
1.3395	0.310756775	2006
1.3405	0.310509669	2006
1.3415	0.310311983	2006
1.3425	0.310033427	2006
1.3435	0.309813277	2006
1.3445	0.309566171	2006
1.3455	0.309238193	2006
1.3465	0.309018043	2006
1.3475	0.308770937	2006
1.3485	0.308532816	2006
1.3495	0.308294695	2006
1.3505	0.308056574	2006
1.3515	0.307836424	2006
1.3525	0.307584825	2006
1.3535	0.307369168	2006
1.3545	0.30710409	2006
1.3555	0.306901912	2006
1.3565	0.306663791	2006
1.3575	0.306358278	2006
1.3585	0.306160592	2006
1.3595	0.305926964	2006
1.3605	0.305670872	2006
1.3615	0.305432751	2006
1.3625	0.305203616	2006
1.3635	0.304974481	2006
1.3645	0.304740853	2006
1.3655	0.30454766	2006
1.3665	0.304376932	2006
1.3675	0.304161275	2006
1.3685	0.303977069	2006
1.3695	0.303765905	2006
1.3705	0.303590684	2006
1.3715	0.303357056	2006
1.3725	0.303154877	2006
1.3735	0.302907771	2006
1.3745	0.302714578	2006
1.3755	0.302525879	2006
1.3765	0.302332686	2006
1.3775	0.302135001	2006
1.3785	0.301910359	2006
1.3795	0.301712673	2006
1.3805	0.301497017	2006
1.3815	0.30128136	2006
1.3825	0.301029761	2006
1.3835	0.300832075	2006
1.3845	0.300661347	2006
1.3855	0.300468155	2006
1.3865	0.300261484	2006
1.3875	0.300072784	2006
1.3885	0.299875099	2006
1.3895	0.299659442	2006
1.3905	0.299452771	2006
1.3915	0.299228129	2006
1.3925	0.298994501	2006
1.3935	0.298760873	2006
1.3945	0.298576666	2006
1.3955	0.298396952	2006
1.3965	0.29820376	2006
1.3975	0.298037524	2006
1.3985	0.297866796	2006
1.3995	0.297669111	2006
1.4005	0.297480411	2006
1.4015	0.297332147	2006
1.4025	0.297170405	2006
1.4035	0.296954748	2006
1.4045	0.296806484	2006
1.4055	0.296613292	2006
1.4065	0.296447056	2006
1.4075	0.296217921	2006
1.4085	0.295970814	2006
1.4095	0.295777622	2006
1.4105	0.295620372	2006
1.4115	0.295418194	2006
1.4125	0.295229495	2006
1.4135	0.295081231	2006
1.4145	0.294901517	2006
1.4155	0.29474876	2006
1.4165	0.29456006	2006
1.4175	0.294344404	2006
1.4185	0.294191647	2006
1.4195	0.293984976	2006
1.4205	0.293818741	2006
1.4215	0.293603084	2006
1.4225	0.293459313	2006
1.4235	0.293216699	2006
1.4245	0.293027999	2006
1.4255	0.292794371	2006
1.4265	0.292628136	2006
1.4275	0.292425958	2006
1.4285	0.292273201	2006
1.4295	0.292106966	2006
1.4305	0.291967687	2006
1.4315	0.291778988	2006
1.4325	0.291626231	2006
1.4335	0.29145101	2006
1.4345	0.291316225	2006
1.4355	0.291123032	2006
1.4365	0.290956797	2006
1.4375	0.290790561	2006
1.4385	0.290570412	2006
1.4395	0.290372727	2006
1.4405	0.290179534	2006
1.4415	0.289977356	2006
1.4425	0.289761699	2006
1.4435	0.289577493	2006
1.4445	0.289424736	2006
1.4455	0.289236036	2006
1.4465	0.289060815	2006
1.4475	0.288899073	2006
1.4485	0.288755302	2006
1.4495	0.288607038	2006
1.4505	0.288422831	2006
1.4515	0.288234131	2006
1.4525	0.288094853	2006
1.4535	0.287937603	2006
1.4545	0.287784847	2006
1.4555	0.28766354	2006
1.4565	0.287483826	2006
1.4575	0.287331069	2006
1.4585	0.287164834	2006
1.4595	0.287030048	2006
1.4605	0.286841349	2006
1.4615	0.286675113	2006
1.4625	0.286526849	2006
1.4635	0.286347135	2006
1.4645	0.286131479	2006
1.4655	0.285974229	2006
1.4665	0.285803501	2006
1.4675	0.285632773	2006
1.4685	0.285448566	2006
1.4695	0.28531378	2006
1.4705	0.285125081	2006
1.4715	0.284945367	2006
1.4725	0.284765653	2006
1.4735	0.284644346	2006
1.4745	0.284464632	2006
1.4755	0.284307383	2006
1.4765	0.284136654	2006
1.4775	0.283965926	2006
1.4785	0.283822155	2006
1.4795	0.283691863	2006
1.4805	0.283557077	2006
1.4815	0.283422292	2006
1.4825	0.283260549	2006
1.4835	0.283116778	2006
1.4845	0.283026921	2006
1.4855	0.282865179	2006
1.4865	0.2827259	2006
1.4875	0.282550679	2006
1.4885	0.282384444	2006
1.4895	0.282263137	2006
1.4905	0.282132845	2006
1.4915	0.281989073	2006
1.4925	0.281840809	2006
1.4935	0.281737474	2006
1.4945	0.281629646	2006
1.4955	0.281512832	2006
1.4965	0.28140051	2006
1.4975	0.281274711	2006
1.4985	0.281175868	2006
1.4995	0.280996154	2006
1.5005	0.280829919	2006
1.5015	0.280695133	2006
1.5025	0.280569334	2006
1.5035	0.28042107	2006
1.5045	0.28026382	2006
1.5055	0.280097585	2006
1.5065	0.279967292	2006
1.5075	0.279828014	2006
1.5085	0.279661778	2006
1.5095	0.279500036	2006
1.5105	0.279410179	2006
1.5115	0.279293365	2006
1.5125	0.279172058	2006
1.5135	0.279059737	2006
1.5145	0.278920459	2006
1.5155	0.278826109	2006
1.5165	0.278695816	2006
1.5175	0.278605959	2006
1.5185	0.278484652	2006
1.5195	0.278363346	2006
1.5205	0.278264503	2006
1.5215	0.278129717	2006
1.5225	0.277976961	2006
1.5235	0.277905075	2006
1.5245	0.277797247	2006
1.5255	0.277662461	2006
1.5265	0.277464776	2006
1.5275	0.277329991	2006
1.5285	0.277213177	2006
1.5295	0.277109841	2006
1.5305	0.276979549	2006
1.5315	0.276849256	2006
1.5325	0.276709978	2006
1.5335	0.276566207	2006
1.5345	0.276440407	2006
1.5355	0.276337071	2006
1.5365	0.276220257	2006
1.5375	0.276103443	2006
1.5385	0.276013586	2006
1.5395	0.275910251	2006
1.5405	0.275757494	2006
1.5415	0.275645173	2006
1.5425	0.275456473	2006
1.5435	0.275357631	2006
1.5445	0.275209367	2006
1.5455	0.275083567	2006
1.5465	0.274953274	2006
1.5475	0.274840953	2006
1.5485	0.274737618	2006
1.5495	0.274620804	2006
1.5505	0.274495004	2006
1.5515	0.27434674	2006
1.5525	0.274238912	2006
1.5535	0.274099633	2006
1.5545	0.273987312	2006
1.5555	0.27388847	2006
1.5565	0.273740206	2006
1.5575	0.27363687	2006
1.5585	0.27354252	2006
1.5595	0.273448171	2006
1.5605	0.273331356	2006
1.5615	0.273205557	2006
1.5625	0.273093236	2006
1.5635	0.272940479	2006
1.5645	0.272828158	2006
1.5655	0.272706851	2006
1.5665	0.272599022	2006
1.5675	0.272432787	2006
1.5685	0.272347423	2006
1.5695	0.272257566	2006
1.5705	0.272136259	2006
1.5715	0.272064374	2006
1.5725	0.271961038	2006
1.5735	0.27188466	2006
1.5745	0.271767846	2006
1.5755	0.271669003	2006
1.5765	0.271556682	2006
1.5775	0.271480303	2006
1.5785	0.271367982	2006
1.5795	0.271251168	2006
1.5805	0.271134354	2006
1.5815	0.271026526	2006
1.5825	0.270909712	2006
1.5835	0.270783912	2006
1.5845	0.270689562	2006
1.5855	0.27055927	2006
1.5865	0.270446948	2006
1.5875	0.270352599	2006
1.5885	0.270240277	2006
1.5895	0.270105492	2006
1.5905	0.270033606	2006
1.5915	0.2699123	2006
1.5925	0.269835921	2006
1.5935	0.269710121	2006
1.5945	0.269606786	2006
1.5955	0.269507943	2006
1.5965	0.269404608	2006
1.5975	0.269301272	2006
1.5985	0.269193444	2006
1.5995	0.269067644	2006
1.6005	0.268968802	2006
1.6015	0.26885648	2006
1.6025	0.268685752	2006
1.6035	0.26855546	2006
1.6045	0.26849256	2006
1.6055	0.268384732	2006
1.6065	0.26824096	2006
1.6075	0.268133132	2006
1.6085	0.268047768	2006
1.6095	0.26797139	2006
1.6105	0.267854576	2006
1.6115	0.267737761	2006
1.6125	0.267629933	2006
1.6135	0.267499641	2006
1.6145	0.267378334	2006
1.6155	0.26723007	2006
1.6165	0.267149198	2006
1.6175	0.267054849	2006
1.6185	0.266951513	2006
1.6195	0.266843685	2006
1.6205	0.266722378	2006
1.6215	0.266596578	2006
1.6225	0.266497736	2006
1.6235	0.266407879	2006
1.6245	0.266322515	2006
1.6255	0.266241643	2006
1.6265	0.266129322	2006
1.6275	0.265990044	2006
1.6285	0.26587323	2006
1.6295	0.265774387	2006
1.6305	0.265666559	2006
1.6315	0.265549745	2006
1.6325	0.265432931	2006
1.6335	0.265334088	2006
1.6345	0.26525771	2006
1.6355	0.265145389	2006
1.6365	0.264992632	2006
1.6375	0.264835382	2006
1.6385	0.264741032	2006
1.6395	0.264660161	2006
1.6405	0.264570304	2006
1.6415	0.264435519	2006
1.6425	0.26432769	2006
1.6435	0.26426479	2006
1.6445	0.264125512	2006
1.6455	0.264022177	2006
1.6465	0.263887391	2006
1.6475	0.263811013	2006
1.6485	0.263707677	2006
1.6495	0.263644778	2006
1.6505	0.263505499	2006
1.6515	0.263438107	2006
1.6525	0.263325785	2006
1.6535	0.263226943	2006
1.6545	0.263114622	2006
1.6555	0.262993315	2006
1.6565	0.262925922	2006
1.6575	0.262827079	2006
1.6585	0.262732729	2006
1.6595	0.262647365	2006
1.6605	0.262553016	2006
1.6615	0.26244968	2006
1.6625	0.262368809	2006
1.6635	0.262278952	2006
1.6645	0.262148659	2006
1.6655	0.26205431	2006
1.6665	0.261968945	2006
1.6675	0.26186561	2006
1.6685	0.261735317	2006
1.6695	0.261640968	2006
1.6705	0.261524154	2006
1.6715	0.261434297	2006
1.6725	0.261353425	2006
1.6735	0.261263568	2006
1.6745	0.26118719	2006
1.6755	0.261097333	2006
1.6765	0.261020955	2006
1.6775	0.260935591	2006
1.6785	0.260841241	2006
1.6795	0.260742398	2006
1.6805	0.260648048	2006
1.6815	0.260562684	2006
1.6825	0.260459349	2006
1.6835	0.260369492	2006
1.6845	0.260243692	2006
1.6855	0.260131371	2006
1.6865	0.260028035	2006
1.6875	0.259884264	2006
1.6885	0.259803393	2006
1.6895	0.259695565	2006
1.6905	0.259601215	2006
1.6915	0.259506865	2006
1.6925	0.259421501	2006
1.6935	0.259327151	2006
1.6945	0.259187873	2006
1.6955	0.259039609	2006
1.6965	0.258940766	2006
1.6975	0.258855402	2006
1.6985	0.25875656	2006
1.6995	0.258657717	2006
1.7005	0.258554381	2006
1.7015	0.258455539	2006
1.7025	0.258329739	2006
1.7035	0.258244375	2006
1.7045	0.258163504	2006
1.7055	0.258060168	2006
1.7065	0.257938861	2006
1.7075	0.257862483	2006
1.7085	0.257786105	2006
1.7095	0.257691755	2006
1.7105	0.257615376	2006
1.7115	0.257503055	2006
1.7125	0.25743117	2006
1.7135	0.257332327	2006
1.7145	0.257220006	2006
1.7155	0.257152613	2006
1.7165	0.257058263	2006
1.7175	0.256999856	2006
1.7185	0.256874057	2006
1.7195	0.256757242	2006
1.7205	0.256640428	2006
1.7215	0.25656405	2006
1.7225	0.25650115	2006
1.7235	0.256424772	2006
1.7245	0.256352886	2006
1.7255	0.256245058	2006
1.7265	0.256155201	2006
1.7275	0.256083315	2006
1.7285	0.255957516	2006
1.7295	0.255903601	2006
1.7305	0.255813745	2006
1.7315	0.25572838	2006
1.7325	0.255625045	2006
1.7335	0.25549026	2006
1.7345	0.25539591	2006
1.7355	0.255279096	2006
1.7365	0.255180253	2006
1.7375	0.255072425	2006
1.7385	0.254973582	2006
1.7395	0.254888218	2006
1.7405	0.254798361	2006
1.7415	0.254690533	2006
1.7425	0.254569226	2006
1.7435	0.254479369	2006
1.7445	0.254367048	2006
1.7455	0.254272698	2006
1.7465	0.254196319	2006
1.7475	0.25410197	2006
1.7485	0.254048055	2006
1.7495	0.25397617	2006
1.7505	0.253863849	2006
1.7515	0.25378747	2006
1.7525	0.253679642	2006
1.7535	0.253594278	2006
1.7545	0.253481957	2006
1.7555	0.253342678	2006
1.7565	0.253243836	2006
1.7575	0.253162965	2006
1.7585	0.253064122	2006
1.7595	0.252965279	2006
1.7605	0.252875422	2006
1.7615	0.252830494	2006
1.7625	0.25274513	2006
1.7635	0.252628316	2006
1.7645	0.25255643	2006
1.7655	0.252471066	2006
1.7665	0.252412659	2006
1.7675	0.252309324	2006
1.7685	0.252205988	2006
1.7695	0.25212961	2006
1.7705	0.252021781	2006
1.7715	0.251922939	2006
1.7725	0.251810617	2006
1.7735	0.251738732	2006
1.7745	0.251662354	2006
1.7755	0.251568004	2006
1.7765	0.251473654	2006
1.7775	0.25135684	2006
1.7785	0.25129394	2006
1.7795	0.251208576	2006
1.7805	0.251078283	2006
1.7815	0.250970455	2006
1.7825	0.250876105	2006
1.7835	0.250781755	2006
1.7845	0.250682913	2006
1.7855	0.25058407	2006
1.7865	0.250494213	2006
1.7875	0.250408849	2006
1.7885	0.250323485	2006
1.7895	0.250215657	2006
1.7905	0.2501258	2006
1.7915	0.250049421	2006
1.7925	0.249973043	2006
1.7935	0.249896665	2006
1.7945	0.249793329	2006
1.7955	0.249721443	2006
1.7965	0.249618108	2006
1.7975	0.249528251	2006
1.7985	0.249429408	2006
1.7995	0.249308102	2006
1.8005	0.24925868	2006
1.8015	0.24919578	2006
1.8025	0.249092445	2006
1.8035	0.249011574	2006
1.8045	0.248957659	2006
1.8055	0.248858817	2006
1.8065	0.24876896	2006
1.8075	0.248679103	2006
1.8085	0.248602724	2006
1.8095	0.248530839	2006
1.8105	0.248458953	2006
1.8115	0.248378082	2006
1.8125	0.248310689	2006
1.8135	0.248229818	2006
1.8145	0.24815344	2006
1.8155	0.24802764	2006
1.8165	0.247973726	2006
1.8175	0.247915319	2006
1.8185	0.247825462	2006
1.8195	0.247735605	2006
1.8205	0.247623284	2006
1.8215	0.247510963	2006
1.8225	0.247416613	2006
1.8235	0.247331249	2006
1.8245	0.24725487	2006
1.8255	0.24716052	2006
1.8265	0.247057185	2006
1.8275	0.246971821	2006
1.8285	0.246886457	2006
1.8295	0.246774136	2006
1.8305	0.246724714	2006
1.8315	0.246634857	2006
1.8325	0.246553986	2006
1.8335	0.246450651	2006
1.8345	0.246356301	2006
1.8355	0.246288908	2006
1.8365	0.246203544	2006
1.8375	0.246095716	2006
1.8385	0.245987887	2006
1.8395	0.245884552	2006
1.8405	0.245821652	2006
1.8415	0.245727302	2006
1.8425	0.245605995	2006
1.8435	0.245552081	2006
1.8445	0.245457731	2006
1.8455	0.245340917	2006
1.8465	0.245260046	2006
1.8475	0.245147725	2006
1.8485	0.245071346	2006
1.8495	0.244990475	2006
1.8505	0.24491859	2006
1.8515	0.244846704	2006
1.8525	0.244783804	2006
1.8535	0.244689454	2006
1.8545	0.24460409	2006
1.8555	0.244545683	2006
1.8565	0.244487276	2006
1.8575	0.244437855	2006
1.8585	0.244370462	2006
1.8595	0.244307562	2006
1.8605	0.24424017	2006
1.8615	0.244168284	2006
1.8625	0.244105384	2006
1.8635	0.244006542	2006
1.8645	0.243934656	2006
1.8655	0.243876249	2006
1.8665	0.243777406	2006
1.8675	0.243701028	2006
1.8685	0.24362465	2006
1.8695	0.243548271	2006
1.8705	0.243471893	2006
1.8715	0.243355079	2006
1.8725	0.243283193	2006
1.8735	0.243193336	2006
1.8745	0.243112465	2006
1.8755	0.242995651	2006
1.8765	0.242887823	2006
1.8775	0.242811444	2006
1.8785	0.242744051	2006
1.8795	0.242681152	2006
1.8805	0.24260028	2006
1.8815	0.24253738	2006
1.8825	0.242461002	2006
1.8835	0.242420566	2006
1.8845	0.242362159	2006
1.8855	0.242290274	2006
1.8865	0.242200417	2006
1.8875	0.242106067	2006
1.8885	0.242025196	2006
1.8895	0.241930846	2006
1.8905	0.241858961	2006
1.8915	0.241764611	2006
1.8925	0.241674754	2006
1.8935	0.24158939	2006
1.8945	0.24149504	2006
1.8955	0.241396197	2006
1.8965	0.241292862	2006
1.8975	0.241234455	2006
1.8985	0.241144598	2006
1.8995	0.241072712	2006
1.9005	0.241014305	2006
1.9015	0.240951405	2006
1.9025	0.240843577	2006
1.9035	0.240735749	2006
1.9045	0.240668356	2006
1.9055	0.240582992	2006
1.9065	0.240533571	2006
1.9075	0.240448206	2006
1.9085	0.240389799	2006
1.9095	0.240317914	2006
1.9105	0.240246028	2006
1.9115	0.240178636	2006
1.9125	0.24010675	2006
1.9135	0.240025879	2006
1.9145	0.239953993	2006
1.9155	0.239882108	2006
1.9165	0.239810222	2006
1.9175	0.239711379	2006
1.9185	0.23964848	2006
1.9195	0.239590073	2006
1.9205	0.239446301	2006
1.9215	0.239387894	2006
1.9225	0.239284559	2006
1.9235	0.239185716	2006
1.9245	0.239131802	2006
1.9255	0.23903296	2006
1.9265	0.238992524	2006
1.9275	0.238916145	2006
1.9285	0.238817303	2006
1.9295	0.238740924	2006
1.9305	0.238664546	2006
1.9315	0.238570196	2006
1.9325	0.238489325	2006
1.9335	0.238430918	2006
1.9345	0.238359032	2006
1.9355	0.238287147	2006
1.9365	0.238206276	2006
1.9375	0.238143376	2006
1.9385	0.238066997	2006
1.9395	0.237972648	2006
1.9405	0.237887283	2006
1.9415	0.237824384	2006
1.9425	0.237774962	2006
1.9435	0.23767612	2006
1.9445	0.237604234	2006
1.9455	0.237527856	2006
1.9465	0.237473941	2006
1.9475	0.237397563	2006
1.9485	0.23733017	2006
1.9495	0.237249299	2006
1.9505	0.237150456	2006
1.9515	0.237069585	2006
1.9525	0.236975235	2006
1.9535	0.236867407	2006
1.9545	0.236800014	2006
1.9555	0.236705665	2006
1.9565	0.236656243	2006
1.9575	0.236557401	2006
1.9585	0.236516965	2006
1.9595	0.236440587	2006
1.9605	0.236373194	2006
1.9615	0.236278844	2006
1.9625	0.236220437	2006
1.9635	0.236135073	2006
1.9645	0.23600478	2006
1.9655	0.235946373	2006
1.9665	0.235856516	2006
1.9675	0.235802602	2006
1.9685	0.235699267	2006
1.9695	0.235618396	2006
1.9705	0.235528539	2006
1.9715	0.235429696	2006
1.9725	0.23535781	2006
1.9735	0.235303896	2006
1.9745	0.235187082	2006
1.9755	0.235124182	2006
1.9765	0.235038818	2006
1.9775	0.234984904	2006
1.9785	0.234935483	2006
1.9795	0.234823162	2006
1.9805	0.234764755	2006
1.9815	0.234706347	2006
1.9825	0.234629969	2006
1.9835	0.234535619	2006
1.9845	0.234463734	2006
1.9855	0.234396341	2006
[truncated: 66,912 more rows]
