# Supplementary material for: Early indicators of tidal ecosystem shifts in estuaries
Source: Nat Commun. 2023 Apr 6;14:1911. doi: 10.1038/s41467-023-37444-6 (PMC10079839; doi:10.1038/s41467-023-37444-6)
Supplement: Supplementary file 4 — Source Data [file 41467_2023_37444_MOESM4_ESM.zip › Source Data/Figure 2/Figure2b_Humber_SourceData.csv]

Figure 2b, Humber: Changes in upper intertidal flat morphology across three study estuaries.
COLUMN	DESCRIPTION
Estuary	Estuary measured
Year	Year of measurement
N	Number of observations underlying hypsometric curve
Estuary	Year	N
Humber	2001	61452
Humber	2002	63278
Humber	2003	66614
Humber	2004	66858
Humber	2005	67981
Humber	2007	67742
Humber	2010	67112
Humber	2012	68309
Humber	2014	68893
Humber	2016	69874
Humber	2019	71527
COLUMN	DESCRIPTION
Tidal inundations skipped (%)	Tidal inundations skipped, divided by total number of tidal cycles (displayed with % units). This is a 1D array of values for which the relative area is repeatedly calculated.
Relative area	The number of cells (10 x 10m square regions) which have a value < the specified tidal inundations skipped (%), divided by the total number of sampled cells.
Year	Year of measurment
Tidal inundations skipped (%)	Relative area	Year
5.00E-04	0.980521383	2001
0.0015	0.973328777	2001
0.0025	0.967340363	2001
0.0035	0.962002864	2001
0.0045	0.956177179	2001
0.0055	0.950595587	2001
0.0065	0.944493263	2001
0.0075	0.937414567	2001
0.0085	0.931556337	2001
0.0095	0.926430385	2001
0.0105	0.922606262	2001
0.0115	0.919058778	2001
0.0125	0.915836751	2001
0.0135	0.913037818	2001
0.0145	0.910173794	2001
0.0155	0.90776541	2001
0.0165	0.905291935	2001
0.0175	0.903241554	2001
0.0185	0.901207446	2001
0.0195	0.899401159	2001
0.0205	0.897790145	2001
0.0215	0.895967584	2001
0.0225	0.894486754	2001
0.0235	0.892892013	2001
0.0245	0.89150882	2001
0.0255	0.890239537	2001
0.0265	0.888807525	2001
0.0275	0.887652151	2001
0.0285	0.886447959	2001
0.0295	0.885357678	2001
0.0305	0.88423485	2001
0.0315	0.883242205	2001
0.0325	0.882217015	2001
0.0335	0.881289462	2001
0.0345	0.88031309	2001
0.0355	0.87951572	2001
0.0365	0.878799714	2001
0.0375	0.87787216	2001
0.0385	0.877237519	2001
0.0395	0.876375057	2001
0.0405	0.875691597	2001
0.0415	0.874943045	2001
0.0425	0.874129402	2001
0.0435	0.873413396	2001
0.0445	0.872746208	2001
0.0455	0.872046475	2001
0.0465	0.871363015	2001
0.0475	0.870663282	2001
0.0485	0.86980082	2001
0.0495	0.869361453	2001
0.0505	0.868677993	2001
0.0515	0.868124715	2001
0.0525	0.867669075	2001
0.0535	0.867066979	2001
0.0545	0.866464883	2001
0.0555	0.865830241	2001
0.0565	0.865244418	2001
0.0575	0.864609777	2001
0.0585	0.864007681	2001
0.0595	0.863470676	2001
0.0605	0.862803489	2001
0.0615	0.862266484	2001
0.0625	0.861794571	2001
0.0635	0.861290113	2001
0.0645	0.860883291	2001
0.0655	0.860362559	2001
0.0665	0.859793009	2001
0.0675	0.85940246	2001
0.0685	0.858800365	2001
0.0695	0.858181996	2001
0.0705	0.857758901	2001
0.0715	0.857140532	2001
0.0725	0.856766257	2001
0.0735	0.856375708	2001
0.0745	0.855854976	2001
0.0755	0.85525288	2001
0.0765	0.85479724	2001
0.0775	0.854309054	2001
0.0785	0.853951051	2001
0.0795	0.853609321	2001
0.0805	0.853267591	2001
0.0815	0.852844497	2001
0.0825	0.852340038	2001
0.0835	0.851819306	2001
0.0845	0.851249756	2001
0.0855	0.850696479	2001
0.0865	0.850208293	2001
0.0875	0.849980473	2001
0.0885	0.849541105	2001
0.0895	0.849101738	2001
0.0905	0.848662371	2001
0.0915	0.848174185	2001
0.0925	0.847734817	2001
0.0935	0.847246632	2001
0.0945	0.846807264	2001
0.0955	0.84649808	2001
0.0965	0.845912257	2001
0.0975	0.845472889	2001
0.0985	0.845245069	2001
0.0995	0.844675519	2001
0.1005	0.844415153	2001
0.1015	0.843959513	2001
0.1025	0.8434876	2001
0.1035	0.843113324	2001
0.1045	0.84280414	2001
0.1055	0.842299681	2001
0.1065	0.841990497	2001
0.1075	0.841665039	2001
0.1085	0.841209399	2001
0.1095	0.840770032	2001
0.1105	0.840330665	2001
0.1115	0.83990757	2001
0.1125	0.839533294	2001
0.1135	0.839061381	2001
0.1145	0.838524377	2001
0.1155	0.838231465	2001
0.1165	0.837661915	2001
0.1175	0.837108638	2001
0.1185	0.836685543	2001
0.1195	0.836229903	2001
0.1205	0.835839354	2001
0.1215	0.835334896	2001
0.1225	0.834911801	2001
0.1235	0.834570071	2001
0.1245	0.834212068	2001
0.1255	0.833805246	2001
0.1265	0.833447243	2001
0.1275	0.833040422	2001
0.1285	0.832698692	2001
0.1295	0.832194233	2001
0.1305	0.83183623	2001
0.1315	0.831396863	2001
0.1325	0.831136497	2001
0.1335	0.830762221	2001
0.1345	0.830404218	2001
0.1355	0.830127579	2001
0.1365	0.829525483	2001
0.1375	0.828890842	2001
0.1385	0.828532839	2001
0.1395	0.828109744	2001
0.1405	0.827719195	2001
0.1415	0.827475103	2001
0.1425	0.827052008	2001
0.1435	0.826515004	2001
0.1445	0.826075636	2001
0.1455	0.82581527	2001
0.1465	0.825522359	2001
0.1475	0.825278266	2001
0.1485	0.824887717	2001
0.1495	0.82444835	2001
0.1505	0.823911345	2001
0.1515	0.823569615	2001
0.1525	0.823179067	2001
0.1535	0.822837336	2001
0.1545	0.822430515	2001
0.1555	0.821974875	2001
0.1565	0.821486689	2001
0.1575	0.821079867	2001
0.1585	0.820689318	2001
0.1595	0.820152314	2001
0.1605	0.819696674	2001
0.1615	0.819387489	2001
0.1625	0.818948122	2001
0.1635	0.818525028	2001
0.1645	0.818101933	2001
0.1655	0.817841567	2001
0.1665	0.817451019	2001
0.1675	0.817044197	2001
0.1685	0.816751286	2001
0.1695	0.816279373	2001
0.1705	0.815742368	2001
0.1715	0.815384365	2001
0.1725	0.815010089	2001
0.1735	0.814570722	2001
0.1745	0.814131355	2001
0.1755	0.813675714	2001
0.1765	0.813317711	2001
0.1775	0.812845798	2001
0.1785	0.812325067	2001
0.1795	0.811869427	2001
0.1805	0.811478878	2001
0.1815	0.810990692	2001
0.1825	0.81069778	2001
0.1835	0.81035605	2001
0.1845	0.810046866	2001
0.1855	0.809819046	2001
0.1865	0.809542407	2001
0.1875	0.809037948	2001
0.1885	0.808614854	2001
0.1895	0.808126668	2001
0.1905	0.807752392	2001
0.1915	0.807264206	2001
0.1925	0.806841112	2001
0.1935	0.806336653	2001
0.1945	0.805848467	2001
0.1955	0.805490464	2001
0.1965	0.805099915	2001
0.1975	0.804790731	2001
0.1985	0.804465274	2001
0.1995	0.804058452	2001
0.2005	0.803602812	2001
0.2015	0.803163445	2001
0.2025	0.802886806	2001
0.2035	0.80239862	2001
0.2045	0.801894161	2001
0.2055	0.801633795	2001
0.2065	0.801178155	2001
0.2075	0.800787607	2001
0.2085	0.800380785	2001
0.2095	0.800071601	2001
0.2105	0.799453232	2001
0.2115	0.799013864	2001
0.2125	0.798541951	2001
0.2135	0.798037493	2001
0.2145	0.797598125	2001
0.2155	0.797272668	2001
0.2165	0.796865847	2001
0.2175	0.796459025	2001
0.2185	0.796068476	2001
0.2195	0.795564017	2001
0.2205	0.795059559	2001
0.2215	0.794587646	2001
0.2225	0.794180824	2001
0.2235	0.793725184	2001
0.2245	0.793448545	2001
0.2255	0.793057996	2001
0.2265	0.792586083	2001
0.2275	0.792293172	2001
0.2285	0.791821259	2001
0.2295	0.791479529	2001
0.2305	0.79108898	2001
0.2315	0.790844887	2001
0.2325	0.790600794	2001
0.2335	0.790128881	2001
0.2345	0.789722059	2001
0.2355	0.789445421	2001
0.2365	0.789217601	2001
0.2375	0.788827052	2001
0.2385	0.788485322	2001
0.2395	0.788176137	2001
0.2405	0.787818134	2001
0.2415	0.787427586	2001
0.2425	0.786906854	2001
0.2435	0.786434941	2001
0.2445	0.786174575	2001
0.2455	0.785979301	2001
0.2465	0.785523661	2001
0.2475	0.785263295	2001
0.2485	0.784937838	2001
0.2495	0.784563562	2001
0.2505	0.784091649	2001
0.2515	0.783766191	2001
0.2525	0.783326824	2001
0.2535	0.782985094	2001
0.2545	0.782382998	2001
0.2555	0.782041268	2001
0.2565	0.781536809	2001
0.2575	0.781129988	2001
0.2585	0.78069062	2001
0.2595	0.780381436	2001
0.2605	0.779958341	2001
0.2615	0.779600338	2001
0.2625	0.779258608	2001
0.2635	0.778998243	2001
0.2645	0.778607694	2001
0.2655	0.778282237	2001
0.2665	0.777842869	2001
0.2675	0.777647595	2001
0.2685	0.777240773	2001
0.2695	0.776866497	2001
0.2705	0.776475949	2001
0.2715	0.776150491	2001
0.2725	0.77574367	2001
0.2735	0.77540194	2001
0.2745	0.775092755	2001
0.2755	0.774767298	2001
0.2765	0.774441841	2001
0.2775	0.774051292	2001
0.2785	0.77364447	2001
0.2795	0.773140012	2001
0.2805	0.772879646	2001
0.2815	0.772570461	2001
0.2825	0.772147367	2001
0.2835	0.771773091	2001
0.2845	0.771431361	2001
0.2855	0.771154722	2001
0.2865	0.770894357	2001
0.2875	0.770536354	2001
0.2885	0.770129532	2001
0.2895	0.76972271	2001
0.2905	0.769315889	2001
0.2915	0.769006704	2001
0.2925	0.768664974	2001
0.2935	0.768274426	2001
0.2945	0.767851331	2001
0.2955	0.767590965	2001
0.2965	0.767184144	2001
0.2975	0.766809868	2001
0.2985	0.766500683	2001
0.2995	0.76602877	2001
0.3005	0.765752132	2001
0.3015	0.765442947	2001
0.3025	0.7652314	2001
0.3035	0.764857124	2001
0.3045	0.764482848	2001
0.3055	0.764173664	2001
0.3065	0.763718024	2001
0.3075	0.763376294	2001
0.3085	0.763099655	2001
0.3095	0.762741652	2001
0.3105	0.762399922	2001
0.3115	0.762172102	2001
0.3125	0.761716462	2001
0.3135	0.761342186	2001
0.3145	0.76108182	2001
0.3155	0.760756363	2001
0.3165	0.760479724	2001
0.3175	0.760040357	2001
0.3185	0.759666081	2001
0.3195	0.759356896	2001
0.3205	0.759112803	2001
0.3215	0.758803619	2001
0.3225	0.758429343	2001
0.3235	0.757908612	2001
0.3245	0.757485517	2001
0.3255	0.75704615	2001
0.3265	0.756688147	2001
0.3275	0.756346417	2001
0.3285	0.756037232	2001
0.3295	0.755728048	2001
0.3305	0.755223589	2001
0.3315	0.754930678	2001
0.3325	0.754588947	2001
0.3335	0.754328582	2001
0.3345	0.753840396	2001
0.3355	0.75346612	2001
0.3365	0.753140663	2001
0.3375	0.752717568	2001
0.3385	0.752457202	2001
0.3395	0.752050381	2001
0.3405	0.751757469	2001
0.3415	0.751399466	2001
0.3425	0.751187919	2001
0.3435	0.750846189	2001
0.3445	0.75056955	2001
0.3455	0.750244093	2001
0.3465	0.750016273	2001
0.3475	0.749674543	2001
0.3485	0.749283994	2001
0.3495	0.748958537	2001
0.3505	0.748649352	2001
0.3515	0.748340168	2001
0.3525	0.748030984	2001
0.3535	0.747542798	2001
0.3545	0.74721734	2001
0.3555	0.746891883	2001
0.3565	0.746598972	2001
0.3575	0.746224696	2001
0.3585	0.745769056	2001
0.3595	0.745378507	2001
0.3605	0.745004231	2001
0.3615	0.744678774	2001
0.3625	0.744418408	2001
0.3635	0.744092951	2001
0.3645	0.743621038	2001
0.3655	0.743263035	2001
0.3665	0.742807394	2001
0.3675	0.742579574	2001
0.3685	0.742221571	2001
0.3695	0.741782204	2001
0.3705	0.741505565	2001
0.3715	0.741082471	2001
0.3725	0.740675649	2001
0.3735	0.740333919	2001
0.3745	0.739992189	2001
0.3755	0.73971555	2001
0.3765	0.73925991	2001
0.3775	0.738999544	2001
0.3785	0.73869036	2001
0.3795	0.738397448	2001
0.3805	0.737990627	2001
0.3815	0.737567532	2001
0.3825	0.737160711	2001
0.3835	0.736818981	2001
0.3845	0.736493523	2001
0.3855	0.736314522	2001
0.3865	0.736054156	2001
0.3875	0.735728699	2001
0.3885	0.735321877	2001
0.3895	0.734980147	2001
0.3905	0.734670963	2001
0.3915	0.734345505	2001
0.3925	0.734052594	2001
0.3935	0.733841047	2001
0.3945	0.733662045	2001
0.3955	0.733466771	2001
0.3965	0.733141314	2001
0.3975	0.732864675	2001
0.3985	0.732539218	2001
0.3995	0.732132396	2001
0.4005	0.731741847	2001
0.4015	0.731497754	2001
0.4025	0.731172297	2001
0.4035	0.730863113	2001
0.4045	0.730553928	2001
0.4055	0.730147107	2001
0.4065	0.729951832	2001
0.4075	0.729561284	2001
0.4085	0.729300918	2001
0.4095	0.729008006	2001
0.4105	0.728698822	2001
0.4115	0.728324546	2001
0.4125	0.728112999	2001
0.4135	0.727771269	2001
0.4145	0.727510903	2001
0.4155	0.727217991	2001
0.4165	0.726973898	2001
0.4175	0.726664714	2001
0.4185	0.726550804	2001
0.4195	0.726225347	2001
0.4205	0.725932435	2001
0.4215	0.725590705	2001
0.4225	0.725248975	2001
0.4235	0.724890972	2001
0.4245	0.724581787	2001
0.4255	0.724174966	2001
0.4265	0.723865781	2001
0.4275	0.723377596	2001
0.4285	0.723100957	2001
0.4295	0.722840591	2001
0.4305	0.722466315	2001
0.4315	0.722173404	2001
0.4325	0.721847946	2001
0.4335	0.721587581	2001
0.4345	0.721164486	2001
0.4355	0.720708846	2001
0.4365	0.72033457	2001
0.4375	0.71999284	2001
0.4385	0.719618564	2001
0.4395	0.719211742	2001
0.4405	0.718772375	2001
0.4415	0.718333008	2001
0.4425	0.718088915	2001
0.4435	0.717584456	2001
0.4445	0.717242726	2001
0.4455	0.716770813	2001
0.4465	0.716477901	2001
0.4475	0.71618499	2001
0.4485	0.715826987	2001
0.4495	0.715534075	2001
0.4505	0.715192345	2001
0.4515	0.714769251	2001
0.4525	0.714427521	2001
0.4535	0.714036972	2001
0.4545	0.713646423	2001
0.4555	0.713304693	2001
0.4565	0.713076873	2001
0.4575	0.712783961	2001
0.4585	0.712409686	2001
0.4595	0.712100501	2001
0.4605	0.711954045	2001
0.4615	0.71157977	2001
0.4625	0.711303131	2001
0.4635	0.710863764	2001
0.4645	0.710505761	2001
0.4655	0.710196576	2001
0.4665	0.709968756	2001
0.4675	0.70970839	2001
0.4685	0.709464297	2001
0.4695	0.709203932	2001
0.4705	0.708943566	2001
0.4715	0.708634381	2001
0.4725	0.70834147	2001
0.4735	0.707967194	2001
0.4745	0.707495281	2001
0.4755	0.707169824	2001
0.4765	0.706714183	2001
0.4775	0.70635618	2001
0.4785	0.70601445	2001
0.4795	0.705623902	2001
0.4805	0.705298444	2001
0.4815	0.704907896	2001
0.4825	0.704631257	2001
0.4835	0.704322073	2001
0.4845	0.703931524	2001
0.4855	0.703622339	2001
0.4865	0.703248064	2001
0.4875	0.702938879	2001
0.4885	0.702564603	2001
0.4895	0.702255419	2001
0.4905	0.70209269	2001
0.4915	0.701816052	2001
0.4925	0.701474321	2001
0.4935	0.701148864	2001
0.4945	0.700790861	2001
0.4955	0.70038404	2001
0.4965	0.699993491	2001
0.4975	0.699570396	2001
0.4985	0.699114756	2001
0.4995	0.698773026	2001
0.5005	0.698447569	2001
0.5015	0.698154657	2001
0.5025	0.697747836	2001
0.5035	0.697454924	2001
0.5045	0.697080648	2001
0.5055	0.696755191	2001
0.5065	0.69646228	2001
0.5075	0.696136822	2001
0.5085	0.695795092	2001
0.5095	0.695485908	2001
0.5105	0.695079086	2001
0.5115	0.694867539	2001
0.5125	0.694607173	2001
0.5135	0.694379353	2001
0.5145	0.694102714	2001
0.5155	0.693809803	2001
0.5165	0.693533164	2001
0.5175	0.693272798	2001
0.5185	0.693061251	2001
0.5195	0.692800885	2001
0.5205	0.692540519	2001
0.5215	0.692280154	2001
0.5225	0.692003515	2001
0.5235	0.691678058	2001
0.5245	0.691401419	2001
0.5255	0.690978325	2001
0.5265	0.69078305	2001
0.5275	0.690425047	2001
0.5285	0.690164681	2001
0.5295	0.689839224	2001
0.5305	0.689481221	2001
0.5315	0.689204582	2001
0.5325	0.688976762	2001
0.5335	0.688683851	2001
0.5345	0.688293302	2001
0.5355	0.687919026	2001
0.5365	0.687674933	2001
0.5375	0.687447113	2001
0.5385	0.687072837	2001
0.5395	0.686877563	2001
0.5405	0.68663347	2001
0.5415	0.686356831	2001
0.5425	0.685966283	2001
0.5435	0.685478097	2001
0.5445	0.685201458	2001
0.5455	0.684908547	2001
0.5465	0.684517998	2001
0.5475	0.684176268	2001
0.5485	0.68385081	2001
0.5495	0.683655536	2001
0.5505	0.683330079	2001
0.5515	0.682972076	2001
0.5525	0.682630346	2001
0.5535	0.682288616	2001
0.5545	0.682044523	2001
0.5555	0.681767884	2001
0.5565	0.681540064	2001
0.5575	0.681312244	2001
0.5585	0.680921695	2001
0.5595	0.680661329	2001
0.5605	0.680352145	2001
0.5615	0.68004296	2001
0.5625	0.679668685	2001
0.5635	0.679440864	2001
0.5645	0.679066589	2001
0.5655	0.678757404	2001
0.5665	0.678513311	2001
0.5675	0.678285491	2001
0.5685	0.678025125	2001
0.5695	0.677634577	2001
0.5705	0.677227755	2001
0.5715	0.676886025	2001
0.5725	0.676593113	2001
0.5735	0.676365293	2001
0.5745	0.676104927	2001
0.5755	0.675763197	2001
0.5765	0.675486559	2001
0.5775	0.675112283	2001
0.5785	0.674672915	2001
0.5795	0.674396277	2001
0.5805	0.674054547	2001
0.5815	0.673712817	2001
0.5825	0.673468724	2001
0.5835	0.673110721	2001
0.5845	0.672720172	2001
0.5855	0.672524897	2001
0.5865	0.672297077	2001
0.5875	0.672101803	2001
0.5885	0.671808891	2001
0.5895	0.67151598	2001
0.5905	0.671157977	2001
0.5915	0.670816247	2001
0.5925	0.670279242	2001
0.5935	0.669921239	2001
0.5945	0.669709692	2001
0.5955	0.669449326	2001
0.5965	0.669009959	2001
0.5975	0.668603137	2001
0.5985	0.668440409	2001
0.5995	0.668180043	2001
0.6005	0.667903404	2001
0.6015	0.667415218	2001
0.6025	0.667106034	2001
0.6035	0.666731758	2001
0.6045	0.666406301	2001
0.6055	0.666162208	2001
0.6065	0.665885569	2001
0.6075	0.665657749	2001
0.6085	0.665299746	2001
0.6095	0.665023107	2001
0.6105	0.664730196	2001
0.6115	0.66446983	2001
0.6125	0.664095554	2001
0.6135	0.663884007	2001
0.6145	0.663623641	2001
0.6155	0.663298184	2001
0.6165	0.663135455	2001
0.6175	0.662907635	2001
0.6185	0.662761179	2001
0.6195	0.662549632	2001
0.6205	0.662191629	2001
0.6215	0.661996355	2001
0.6225	0.661801081	2001
0.6235	0.661524442	2001
0.6245	0.661247803	2001
0.6255	0.660938619	2001
0.6265	0.660645707	2001
0.6275	0.660385341	2001
0.6285	0.660124976	2001
0.6295	0.659815791	2001
0.6305	0.65963679	2001
0.6315	0.659474061	2001
0.6325	0.65918115	2001
0.6335	0.658888238	2001
0.6345	0.658725509	2001
0.6355	0.658497689	2001
0.6365	0.658237323	2001
0.6375	0.65799323	2001
0.6385	0.657602682	2001
0.6395	0.657342316	2001
0.6405	0.65708195	2001
0.6415	0.656805311	2001
0.6425	0.656496127	2001
0.6435	0.656300853	2001
0.6445	0.65617067	2001
0.6455	0.655796394	2001
0.6465	0.655617392	2001
0.6475	0.655357027	2001
0.6485	0.654999024	2001
0.6495	0.654722385	2001
0.6505	0.654299291	2001
0.6515	0.654087743	2001
0.6525	0.653941288	2001
0.6535	0.65361583	2001
0.6545	0.653371737	2001
0.6555	0.653192736	2001
0.6565	0.65281846	2001
0.6575	0.652655731	2001
0.6585	0.652379093	2001
0.6595	0.652069908	2001
0.6605	0.651776997	2001
0.6615	0.651549177	2001
0.6625	0.651288811	2001
0.6635	0.651060991	2001
0.6645	0.650719261	2001
0.6655	0.650410076	2001
0.6665	0.650117165	2001
0.6675	0.649856799	2001
0.6685	0.649498796	2001
0.6695	0.649287249	2001
0.6705	0.648994337	2001
0.6715	0.648587515	2001
0.6725	0.648343423	2001
0.6735	0.648131875	2001
0.6745	0.647838964	2001
0.6755	0.647611144	2001
0.6765	0.647399596	2001
0.6775	0.646976502	2001
0.6785	0.646651045	2001
0.6795	0.646423225	2001
0.6805	0.646162859	2001
0.6815	0.645869947	2001
0.6825	0.645690946	2001
0.6835	0.645381761	2001
0.6845	0.645072577	2001
0.6855	0.644795938	2001
0.6865	0.644470481	2001
0.6875	0.644258934	2001
0.6885	0.643949749	2001
0.6895	0.643770748	2001
0.6905	0.643445291	2001
0.6915	0.643233743	2001
0.6925	0.642908286	2001
0.6935	0.642599102	2001
0.6945	0.6424201	2001
0.6955	0.642159734	2001
0.6965	0.641899369	2001
0.6975	0.641655276	2001
0.6985	0.641378637	2001
0.6995	0.641199635	2001
0.7005	0.64071145	2001
0.7015	0.640451084	2001
0.7025	0.640255809	2001
0.7035	0.640044262	2001
0.7045	0.639751351	2001
0.7055	0.639377075	2001
0.7065	0.639132982	2001
0.7075	0.638872616	2001
0.7085	0.638514613	2001
0.7095	0.638205429	2001
0.7105	0.637961336	2001
0.7115	0.637717243	2001
0.7125	0.63747315	2001
0.7135	0.637066328	2001
0.7145	0.636740871	2001
0.7155	0.636545597	2001
0.7165	0.636301504	2001
0.7175	0.636106229	2001
0.7185	0.635829591	2001
0.7195	0.635618043	2001
0.7205	0.635178676	2001
0.7215	0.635048493	2001
0.7225	0.634788127	2001
0.7235	0.634478943	2001
0.7245	0.634186031	2001
0.7255	0.633941938	2001
0.7265	0.633632754	2001
0.7275	0.633388661	2001
0.7285	0.633177114	2001
0.7295	0.632884202	2001
0.7305	0.632737747	2001
0.7315	0.632428562	2001
0.7325	0.632200742	2001
0.7335	0.631842739	2001
0.7345	0.631663738	2001
0.7355	0.631468463	2001
0.7365	0.631256916	2001
0.7375	0.630980277	2001
0.7385	0.630801276	2001
0.7395	0.630557183	2001
0.7405	0.630296817	2001
0.7415	0.630036451	2001
0.7425	0.629841177	2001
0.7435	0.629613357	2001
0.7445	0.629336718	2001
0.7455	0.629011261	2001
0.7465	0.628832259	2001
0.7475	0.628653258	2001
0.7485	0.628360346	2001
0.7495	0.628165072	2001
0.7505	0.627953525	2001
0.7515	0.627595522	2001
0.7525	0.627400247	2001
0.7535	0.627091063	2001
0.7545	0.626814424	2001
0.7555	0.626554058	2001
0.7565	0.626358784	2001
0.7575	0.626147237	2001
0.7585	0.625968235	2001
0.7595	0.62570787	2001
0.7605	0.625577687	2001
0.7615	0.625268502	2001
0.7625	0.625056955	2001
0.7635	0.624812862	2001
0.7645	0.624585042	2001
0.7655	0.624308403	2001
0.7665	0.624161948	2001
0.7675	0.623982946	2001
0.7685	0.623771399	2001
0.7695	0.623592397	2001
0.7705	0.623348304	2001
0.7715	0.623169303	2001
0.7725	0.622990301	2001
0.7735	0.622843846	2001
0.7745	0.622616026	2001
0.7755	0.62235566	2001
0.7765	0.622192931	2001
0.7775	0.621981384	2001
0.7785	0.621769837	2001
0.7795	0.621558289	2001
0.7805	0.621363015	2001
0.7815	0.621135195	2001
0.7825	0.621037558	2001
0.7835	0.620858556	2001
0.7845	0.620744646	2001
0.7855	0.62059819	2001
0.7865	0.620468008	2001
0.7875	0.620337825	2001
0.7885	0.620175096	2001
0.7895	0.619963549	2001
0.7905	0.619638092	2001
0.7915	0.619442817	2001
0.7925	0.619182451	2001
0.7935	0.618970904	2001
0.7945	0.618856994	2001
0.7955	0.618596628	2001
0.7965	0.618368808	2001
0.7975	0.617994532	2001
0.7985	0.617782985	2001
0.7995	0.617603984	2001
0.8005	0.617457528	2001
0.8015	0.617327345	2001
0.8025	0.617164616	2001
0.8035	0.617050706	2001
0.8045	0.616871705	2001
0.8055	0.616660158	2001
0.8065	0.616399792	2001
0.8075	0.616188244	2001
0.8085	0.616009243	2001
0.8095	0.615895333	2001
0.8105	0.615683786	2001
0.8115	0.615553603	2001
0.8125	0.615439693	2001
0.8135	0.615146781	2001
0.8145	0.615000325	2001
0.8155	0.614756233	2001
0.8165	0.614560958	2001
0.8175	0.614349411	2001
0.8185	0.614121591	2001
0.8195	0.613975135	2001
0.8205	0.613844952	2001
0.8215	0.613682224	2001
0.8225	0.613568313	2001
0.8235	0.613421858	2001
0.8245	0.613291675	2001
0.8255	0.613031309	2001
0.8265	0.612787216	2001
0.8275	0.612575669	2001
0.8285	0.612461759	2001
0.8295	0.612233939	2001
0.8305	0.612038664	2001
0.8315	0.611908481	2001
0.8325	0.611680661	2001
0.8335	0.611534206	2001
0.8345	0.611257567	2001
0.8355	0.611127384	2001
0.8365	0.61093211	2001
0.8375	0.610801927	2001
0.8385	0.610671744	2001
0.8395	0.610639198	2001
0.8405	0.610313741	2001
0.8415	0.610053375	2001
0.8425	0.609955738	2001
0.8435	0.609809282	2001
0.8445	0.609581462	2001
0.8455	0.609256005	2001
0.8465	0.609077003	2001
0.8475	0.608898002	2001
0.8485	0.608670182	2001
0.8495	0.60849118	2001
0.8505	0.608328451	2001
0.8515	0.608181996	2001
0.8525	0.60803554	2001
0.8535	0.607856538	2001
0.8545	0.607661264	2001
0.8555	0.607482263	2001
0.8565	0.607319534	2001
0.8575	0.607091714	2001
0.8585	0.606928985	2001
0.8595	0.606798802	2001
0.8605	0.606668619	2001
0.8615	0.606343162	2001
0.8625	0.606099069	2001
0.8635	0.605822431	2001
0.8645	0.60570852	2001
0.8655	0.60559461	2001
0.8665	0.605334245	2001
0.8675	0.605171516	2001
0.8685	0.604959969	2001
0.8695	0.604780967	2001
0.8705	0.604553147	2001
0.8715	0.604374146	2001
0.8725	0.604276508	2001
0.8735	0.60411378	2001
0.8745	0.603820868	2001
0.8755	0.603625594	2001
0.8765	0.603348955	2001
0.8775	0.603267591	2001
0.8785	0.603104862	2001
0.8795	0.602958407	2001
0.8805	0.602779405	2001
0.8815	0.602600404	2001
0.8825	0.602470221	2001
0.8835	0.602356311	2001
0.8845	0.602258673	2001
0.8855	0.602095945	2001
0.8865	0.601949489	2001
0.8875	0.601754215	2001
0.8885	0.601526395	2001
0.8895	0.601379939	2001
0.8905	0.601168392	2001
0.8915	0.600956844	2001
0.8925	0.600777843	2001
0.8935	0.600680206	2001
0.8945	0.600354748	2001
0.8955	0.600159474	2001
0.8965	0.600045564	2001
0.8975	0.599899108	2001
0.8985	0.599752652	2001
0.8995	0.599557378	2001
0.9005	0.599378377	2001
0.9015	0.599248194	2001
0.9025	0.599085465	2001
0.9035	0.598873918	2001
0.9045	0.598743735	2001
0.9055	0.598515915	2001
0.9065	0.598336913	2001
0.9075	0.598174185	2001
0.9085	0.597962638	2001
0.9095	0.59775109	2001
0.9105	0.59763718	2001
0.9115	0.597425633	2001
0.9125	0.597327996	2001
0.9135	0.59718154	2001
0.9145	0.597018811	2001
0.9155	0.596904901	2001
0.9165	0.596693354	2001
0.9175	0.596546898	2001
0.9185	0.596351624	2001
0.9195	0.59627026	2001
0.9205	0.59615635	2001
0.9215	0.595944802	2001
0.9225	0.595733255	2001
0.9235	0.595651891	2001
0.9245	0.595537981	2001
0.9255	0.595440344	2001
0.9265	0.595245069	2001
0.9275	0.595017249	2001
0.9285	0.594838248	2001
0.9295	0.594724338	2001
0.9305	0.594594155	2001
0.9315	0.594382608	2001
0.9325	0.594219879	2001
0.9335	0.594089696	2001
0.9345	0.59394324	2001
0.9355	0.593764239	2001
0.9365	0.593552692	2001
0.9375	0.593357417	2001
0.9385	0.593194689	2001
0.9395	0.59303196	2001
0.9405	0.592836686	2001
0.9415	0.592657684	2001
0.9425	0.592527501	2001
0.9435	0.592299681	2001
0.9445	0.592136952	2001
0.9455	0.592039315	2001
0.9465	0.591827768	2001
0.9475	0.591730131	2001
0.9485	0.591518584	2001
0.9495	0.591355855	2001
0.9505	0.591323309	2001
0.9515	0.591176853	2001
0.9525	0.591030398	2001
0.9535	0.590883942	2001
0.9545	0.590737486	2001
0.9555	0.590493393	2001
0.9565	0.590200482	2001
0.9575	0.590054026	2001
0.9585	0.58990757	2001
0.9595	0.58979366	2001
0.9605	0.589696023	2001
0.9615	0.589435657	2001
0.9625	0.589240383	2001
0.9635	0.589126473	2001
0.9645	0.58899629	2001
0.9655	0.58876847	2001
0.9665	0.588703378	2001
0.9675	0.588524377	2001
0.9685	0.588410467	2001
0.9695	0.588247738	2001
0.9705	0.588117555	2001
0.9715	0.587971099	2001
0.9725	0.587792098	2001
0.9735	0.587661915	2001
0.9745	0.587515459	2001
0.9755	0.587190002	2001
0.9765	0.587027273	2001
0.9775	0.586848272	2001
0.9785	0.586734362	2001
0.9795	0.58655536	2001
0.9805	0.586392632	2001
0.9815	0.586246176	2001
0.9825	0.586164812	2001
0.9835	0.586034629	2001
0.9845	0.585920719	2001
0.9855	0.585741717	2001
0.9865	0.585546443	2001
0.9875	0.585367441	2001
0.9885	0.58518844	2001
0.9895	0.584993165	2001
0.9905	0.5847328	2001
0.9915	0.584586344	2001
0.9925	0.584391069	2001
0.9935	0.584342251	2001
0.9945	0.584212068	2001
0.9955	0.584114431	2001
0.9965	0.584000521	2001
0.9975	0.583805246	2001
0.9985	0.583740155	2001
0.9995	0.583707609	2001
1.0005	0.583577426	2001
1.0015	0.583512335	2001
1.0025	0.583382152	2001
1.0035	0.583219423	2001
1.0045	0.583007876	2001
1.0055	0.582796329	2001
1.0065	0.582682419	2001
1.0075	0.582568509	2001
1.0085	0.582308143	2001
1.0095	0.582243051	2001
1.0105	0.582096596	2001
1.0115	0.581998959	2001
1.0125	0.581901321	2001
1.0135	0.581754866	2001
1.0145	0.581657228	2001
1.0155	0.581592137	2001
1.0165	0.581559591	2001
1.0175	0.581396863	2001
1.0185	0.581217861	2001
1.0195	0.581120224	2001
1.0205	0.580941222	2001
1.0215	0.580713402	2001
1.0225	0.580518128	2001
1.0235	0.580387945	2001
1.0245	0.580339126	2001
1.0255	0.580208944	2001
1.0265	0.580127579	2001
1.0275	0.579997396	2001
1.0285	0.579834668	2001
1.0295	0.579720758	2001
1.0305	0.579590575	2001
1.0315	0.579492938	2001
1.0325	0.579411573	2001
1.0335	0.579134935	2001
1.0345	0.579037297	2001
1.0355	0.578858296	2001
1.0365	0.578744386	2001
1.0375	0.578532839	2001
1.0385	0.578435201	2001
1.0395	0.578353837	2001
1.0405	0.578239927	2001
1.0415	0.578093471	2001
1.0425	0.578060926	2001
1.0435	0.57791447	2001
1.0445	0.577816833	2001
1.0455	0.577637831	2001
1.0465	0.57745883	2001
1.0475	0.577377465	2001
1.0485	0.577296101	2001
1.0495	0.577263555	2001
1.0505	0.577214737	2001
1.0515	0.5771171	2001
1.0525	0.576905552	2001
1.0535	0.576824188	2001
1.0545	0.576742824	2001
1.0555	0.576596368	2001
1.0565	0.576417366	2001
1.0575	0.576238365	2001
1.0585	0.576059363	2001
1.0595	0.575945453	2001
1.0605	0.575782725	2001
1.0615	0.575619996	2001
1.0625	0.575538632	2001
1.0635	0.575392176	2001
1.0645	0.575327085	2001
1.0655	0.57524572	2001
1.0665	0.575066719	2001
1.0675	0.574969082	2001
1.0685	0.574806353	2001
1.0695	0.574627351	2001
1.0705	0.574529714	2001
1.0715	0.574415804	2001
1.0725	0.574318167	2001
1.0735	0.574155438	2001
1.0745	0.574057801	2001
1.0755	0.573895073	2001
1.0765	0.573683525	2001
1.0775	0.57365098	2001
1.0785	0.57353707	2001
1.0795	0.573341795	2001
1.0805	0.573211612	2001
1.0815	0.573146521	2001
1.0825	0.572918701	2001
1.0835	0.572788518	2001
1.0845	0.572723426	2001
1.0855	0.572625789	2001
1.0865	0.572528152	2001
1.0875	0.572332878	2001
1.0885	0.572186422	2001
1.0895	0.572039966	2001
1.0905	0.571844692	2001
1.0915	0.571747055	2001
1.0925	0.57166569	2001
1.0935	0.571486689	2001
1.0945	0.57143787	2001
1.0955	0.571307687	2001
1.0965	0.571144959	2001
1.0975	0.571031049	2001
1.0985	0.570852047	2001
1.0995	0.5706405	2001
1.1005	0.570461498	2001
1.1015	0.570331315	2001
1.1025	0.570249951	2001
1.1035	0.570103495	2001
1.1045	0.570054677	2001
1.1055	0.569908221	2001
1.1065	0.569778038	2001
1.1075	0.569680401	2001
1.1085	0.569550218	2001
1.1095	0.569436308	2001
1.1105	0.569387489	2001
1.1115	0.569208488	2001
1.1125	0.569062032	2001
1.1135	0.568931849	2001
1.1145	0.568769121	2001
1.1155	0.568704029	2001
1.1165	0.568590119	2001
1.1175	0.568492482	2001
1.1185	0.568329753	2001
1.1195	0.568232116	2001
1.1205	0.568134479	2001
1.1215	0.56797175	2001
1.1225	0.56785784	2001
1.1235	0.567727657	2001
1.1245	0.56763002	2001
1.1255	0.567467292	2001
1.1265	0.567320836	2001
1.1275	0.567158107	2001
1.1285	0.56706047	2001
1.1295	0.566930287	2001
1.1305	0.566783831	2001
1.1315	0.566669921	2001
1.1325	0.56649092	2001
1.1335	0.566393283	2001
1.1345	0.5662631	2001
1.1355	0.566116644	2001
1.1365	0.566067825	2001
1.1375	0.565953915	2001
1.1385	0.565856278	2001
1.1395	0.565693549	2001
1.1405	0.565595912	2001
1.1415	0.565416911	2001
1.1425	0.565254182	2001
1.1435	0.565140272	2001
1.1445	0.564993816	2001
1.1455	0.564863633	2001
1.1465	0.564765996	2001
1.1475	0.564635813	2001
1.1485	0.564586995	2001
1.1495	0.564489358	2001
1.1505	0.564407993	2001
1.1515	0.564261537	2001
1.1525	0.5641639	2001
1.1535	0.564131355	2001
1.1545	0.563984899	2001
1.1555	0.563887262	2001
1.1565	0.563805897	2001
1.1575	0.563691987	2001
1.1585	0.563578077	2001
1.1595	0.563496713	2001
1.1605	0.563317711	2001
1.1615	0.563220074	2001
1.1625	0.563106164	2001
1.1635	0.562943436	2001
1.1645	0.562845798	2001
1.1655	0.562715615	2001
1.1665	0.562650524	2001
1.1675	0.562552887	2001
1.1685	0.562438977	2001
1.1695	0.562259975	2001
1.1705	0.562194884	2001
1.1715	0.562080974	2001
1.1725	0.561918245	2001
1.1735	0.561853154	2001
1.1745	0.561755517	2001
1.1755	0.561576515	2001
1.1765	0.561364968	2001
1.1775	0.561251058	2001
1.1785	0.561072056	2001
1.1795	0.560990692	2001
1.1805	0.560876782	2001
1.1815	0.560795418	2001
1.1825	0.560681508	2001
1.1835	0.56058387	2001
1.1845	0.560502506	2001
1.1855	0.560404869	2001
1.1865	0.560290959	2001
1.1875	0.560193322	2001
1.1885	0.560095684	2001
1.1895	0.559998047	2001
1.1905	0.559884137	2001
1.1915	0.559819046	2001
1.1925	0.559688863	2001
1.1935	0.559623771	2001
1.1945	0.559461043	2001
1.1955	0.559314587	2001
1.1965	0.559233223	2001
1.1975	0.559151858	2001
1.1985	0.559037948	2001
1.1995	0.558972857	2001
1.2005	0.558858947	2001
1.2015	0.558745037	2001
1.2025	0.5586474	2001
1.2035	0.558549762	2001
1.2045	0.558500944	2001
1.2055	0.558387034	2001
1.2065	0.558289397	2001
1.2075	0.558175487	2001
1.2085	0.558029031	2001
1.2095	0.557882575	2001
1.2105	0.557817484	2001
1.2115	0.557768665	2001
1.2125	0.557622209	2001
1.2135	0.557573391	2001
1.2145	0.557508299	2001
1.2155	0.557410662	2001
1.2165	0.557378116	2001
1.2175	0.557280479	2001
1.2185	0.557166569	2001
1.2195	0.557052659	2001
1.2205	0.556938749	2001
1.2215	0.556792293	2001
1.2225	0.556613292	2001
1.2235	0.55643429	2001
1.2245	0.556352926	2001
1.2255	0.556239016	2001
1.2265	0.556157652	2001
1.2275	0.556043741	2001
1.2285	0.555962377	2001
1.2295	0.555897286	2001
1.2305	0.555848467	2001
1.2315	0.555702011	2001
1.2325	0.555604374	2001
1.2335	0.555425373	2001
1.2345	0.555376554	2001
1.2355	0.55529519	2001
1.2365	0.555165007	2001
1.2375	0.555034824	2001
1.2385	0.554888368	2001
1.2395	0.554855822	2001
1.2405	0.554774458	2001
1.2415	0.554709367	2001
1.2425	0.554595457	2001
1.2435	0.554481547	2001
1.2445	0.554383909	2001
1.2455	0.554253726	2001
1.2465	0.554123544	2001
1.2475	0.554042179	2001
1.2485	0.553960815	2001
1.2495	0.553830632	2001
1.2505	0.553749268	2001
1.2515	0.553667903	2001
1.2525	0.553619085	2001
1.2535	0.553440083	2001
1.2545	0.553342446	2001
1.2555	0.553244809	2001
1.2565	0.553163445	2001
1.2575	0.552984443	2001
1.2585	0.552919352	2001
1.2595	0.552886806	2001
1.2605	0.552821715	2001
1.2615	0.552724077	2001
1.2625	0.552658986	2001
1.2635	0.552528803	2001
1.2645	0.552414893	2001
1.2655	0.55228471	2001
1.2665	0.552154527	2001
1.2675	0.552024344	2001
1.2685	0.551894161	2001
1.2695	0.551877888	2001
1.2705	0.551796524	2001
1.2715	0.55171516	2001
1.2725	0.551617523	2001
1.2735	0.551519885	2001
1.2745	0.551438521	2001
1.2755	0.551324611	2001
1.2765	0.551226974	2001
1.2775	0.551161882	2001
1.2785	0.551047972	2001
1.2795	0.550966608	2001
1.2805	0.550901517	2001
1.2815	0.550820152	2001
1.2825	0.550771334	2001
1.2835	0.550689969	2001
1.2845	0.550624878	2001
1.2855	0.550462149	2001
1.2865	0.550380785	2001
1.2875	0.550299421	2001
1.2885	0.550152965	2001
1.2895	0.550055328	2001
1.2905	0.549973963	2001
1.2915	0.549892599	2001
1.2925	0.549746143	2001
1.2935	0.549664779	2001
1.2945	0.549550869	2001
1.2955	0.54938814	2001
1.2965	0.549323049	2001
1.2975	0.54927423	2001
1.2985	0.549257957	2001
1.2995	0.549062683	2001
1.3005	0.548997592	2001
1.3015	0.548981319	2001
1.3025	0.548916227	2001
1.3035	0.548802317	2001
1.3045	0.54870468	2001
1.3055	0.548558224	2001
1.3065	0.548493133	2001
1.3075	0.548428041	2001
1.3085	0.548379223	2001
1.3095	0.548265313	2001
1.3105	0.548167676	2001
1.3115	0.548053766	2001
1.3125	0.548004947	2001
1.3135	0.547923583	2001
1.3145	0.547825945	2001
1.3155	0.547760854	2001
1.3165	0.54767949	2001
1.3175	0.547533034	2001
1.3185	0.547402851	2001
1.3195	0.547354032	2001
1.3205	0.547288941	2001
1.3215	0.547240122	2001
1.3225	0.547158758	2001
1.3235	0.547044848	2001
1.3245	0.546963484	2001
1.3255	0.546914665	2001
1.3265	0.546833301	2001
1.3275	0.546670572	2001
1.3285	0.546589208	2001
1.3295	0.546507844	2001
1.3305	0.546393933	2001
1.3315	0.546296296	2001
1.3325	0.546198659	2001
1.3335	0.546133568	2001
1.3345	0.546068476	2001
1.3355	0.545970839	2001
1.3365	0.545905748	2001
1.3375	0.54580811	2001
1.3385	0.545726746	2001
1.3395	0.545629109	2001
1.3405	0.545596563	2001
1.3415	0.545482653	2001
1.3425	0.545401289	2001
1.3435	0.545254833	2001
1.3445	0.545092104	2001
1.3455	0.544994467	2001
1.3465	0.54489683	2001
1.3475	0.544815466	2001
1.3485	0.544685283	2001
1.3495	0.544603919	2001
1.3505	0.544538827	2001
1.3515	0.544490008	2001
1.3525	0.54444119	2001
1.3535	0.544311007	2001
1.3545	0.544262188	2001
1.3555	0.544148278	2001
1.3565	0.544018095	2001
1.3575	0.543936731	2001
1.3585	0.54387164	2001
1.3595	0.543806548	2001
1.3605	0.543676365	2001
1.3615	0.543595001	2001
1.3625	0.543497364	2001
1.3635	0.543415999	2001
1.3645	0.543285817	2001
1.3655	0.543171907	2001
1.3665	0.543074269	2001
1.3675	0.542976632	2001
1.3685	0.542927814	2001
1.3695	0.542830176	2001
1.3705	0.542716266	2001
1.3715	0.542651175	2001
1.3725	0.542553538	2001
1.3735	0.542455901	2001
1.3745	0.542390809	2001
1.3755	0.542260626	2001
1.3765	0.542162989	2001
1.3775	0.542130443	2001
1.3785	0.542081625	2001
1.3795	0.541967715	2001
1.3805	0.541918896	2001
1.3815	0.541853805	2001
1.3825	0.541804986	2001
1.3835	0.541723622	2001
1.3845	0.541642257	2001
1.3855	0.541512074	2001
1.3865	0.541446983	2001
1.3875	0.541381892	2001
1.3885	0.541349346	2001
1.3895	0.541219163	2001
1.3905	0.541170344	2001
1.3915	0.541056434	2001
1.3925	0.540942524	2001
1.3935	0.540926251	2001
1.3945	0.540828614	2001
1.3955	0.540682158	2001
1.3965	0.540568248	2001
1.3975	0.540486884	2001
1.3985	0.540324155	2001
1.3995	0.54029161	2001
1.4005	0.540242791	2001
1.4015	0.540210245	2001
1.4025	0.540112608	2001
1.4035	0.539982425	2001
1.4045	0.539884788	2001
1.4055	0.53983597	2001
1.4065	0.539787151	2001
1.4075	0.539722059	2001
1.4085	0.539624422	2001
1.4095	0.539559331	2001
1.4105	0.539510512	2001
1.4115	0.539412875	2001
1.4125	0.539364056	2001
1.4135	0.539315238	2001
1.4145	0.539266419	2001
1.4155	0.539152509	2001
1.4165	0.539136236	2001
1.4175	0.539087418	2001
1.4185	0.539006054	2001
1.4195	0.538843325	2001
1.4205	0.538729415	2001
1.4215	0.538615505	2001
1.4225	0.538566686	2001
1.4235	0.538485322	2001
1.4245	0.538452776	2001
1.4255	0.538371412	2001
1.4265	0.538257502	2001
1.4275	0.538208683	2001
1.4285	0.538094773	2001
1.4295	0.5380785	2001
1.4305	0.537948317	2001
1.4315	0.537866953	2001
1.4325	0.53773677	2001
1.4335	0.537704224	2001
1.4345	0.537541496	2001
1.4355	0.537443859	2001
1.4365	0.537378767	2001
1.4375	0.537264857	2001
1.4385	0.53716722	2001
1.4395	0.537085856	2001
1.4405	0.537004491	2001
1.4415	0.5369394	2001
1.4425	0.536744125	2001
1.4435	0.536630215	2001
1.4445	0.536516305	2001
1.4455	0.536418668	2001
1.4465	0.536337304	2001
1.4475	0.536239667	2001
1.4485	0.536174575	2001
1.4495	0.536125757	2001
1.4505	0.53602812	2001
1.4515	0.535930482	2001
1.4525	0.535800299	2001
1.4535	0.535637571	2001
1.4545	0.535507388	2001
1.4555	0.535458569	2001
1.4565	0.535344659	2001
1.4575	0.535263295	2001
1.4585	0.535214476	2001
1.4595	0.535165658	2001
1.4605	0.535084293	2001
1.4615	0.534986656	2001
1.4625	0.534889019	2001
1.4635	0.5348402	2001
1.4645	0.534644926	2001
1.4655	0.534531016	2001
1.4665	0.534449652	2001
1.4675	0.534303196	2001
1.4685	0.534254377	2001
1.4695	0.534189286	2001
1.4705	0.534140467	2001
1.4715	0.534059103	2001
1.4725	0.533912647	2001
1.4735	0.53381501	2001
1.4745	0.533766191	2001
1.4755	0.533684827	2001
1.4765	0.533522099	2001
1.4775	0.533408189	2001
1.4785	0.53335937	2001
1.4795	0.533212914	2001
1.4805	0.533164096	2001
1.4815	0.533066458	2001
1.4825	0.533001367	2001
1.4835	0.532920003	2001
1.4845	0.532854911	2001
1.4855	0.532838638	2001
1.4865	0.532806093	2001
1.4875	0.532741001	2001
1.4885	0.532692183	2001
1.4895	0.532643364	2001
1.4905	0.532480635	2001
1.4915	0.532431817	2001
1.4925	0.532317907	2001
1.4935	0.532252815	2001
1.4945	0.532171451	2001
1.4955	0.532024995	2001
1.4965	0.531943631	2001
1.4975	0.531862266	2001
1.4985	0.531780902	2001
1.4995	0.531666992	2001
1.5005	0.531536809	2001
1.5015	0.531439172	2001
1.5025	0.531390353	2001
1.5035	0.531276443	2001
1.5045	0.531195079	2001
1.5055	0.531081169	2001
1.5065	0.531016078	2001
1.5075	0.530967259	2001
1.5085	0.530902168	2001
1.5095	0.530837076	2001
1.5105	0.530674347	2001
1.5115	0.530625529	2001
1.5125	0.530609256	2001
1.5135	0.5304628	2001
1.5145	0.530381436	2001
1.5155	0.530300072	2001
1.5165	0.530218707	2001
1.5175	0.530153616	2001
1.5185	0.530072252	2001
1.5195	0.53000716	2001
1.5205	0.529974614	2001
1.5215	0.529925796	2001
1.5225	0.529811886	2001
1.5235	0.529763067	2001
1.5245	0.52966543	2001
1.5255	0.529600338	2001
1.5265	0.529584066	2001
1.5275	0.529486428	2001
1.5285	0.529372518	2001
1.5295	0.529307427	2001
1.5305	0.529242335	2001
1.5315	0.529160971	2001
1.5325	0.529079607	2001
1.5335	0.528965697	2001
1.5345	0.528900605	2001
1.5355	0.528770422	2001
1.5365	0.528672785	2001
1.5375	0.528607694	2001
1.5385	0.528526329	2001
1.5395	0.528428692	2001
1.5405	0.528347328	2001
1.5415	0.528282237	2001
1.5425	0.528200872	2001
1.5435	0.528054416	2001
1.5445	0.528005598	2001
1.5455	0.527973052	2001
1.5465	0.527891688	2001
1.5475	0.527842869	2001
1.5485	0.527712686	2001
1.5495	0.527582503	2001
1.5505	0.527501139	2001
1.5515	0.527452321	2001
1.5525	0.527305865	2001
1.5535	0.527240773	2001
1.5545	0.527175682	2001
1.5555	0.527126863	2001
1.5565	0.527078045	2001
1.5575	0.526964135	2001
1.5585	0.526915316	2001
1.5595	0.526850225	2001
1.5605	0.526817679	2001
1.5615	0.526720042	2001
1.5625	0.52665495	2001
1.5635	0.526589859	2001
1.5645	0.526524767	2001
1.5655	0.526492222	2001
1.5665	0.526443403	2001
1.5675	0.526410857	2001
1.5685	0.526394584	2001
1.5695	0.52631322	2001
1.5705	0.526231856	2001
1.5715	0.526134219	2001
1.5725	0.526101673	2001
1.5735	0.526004036	2001
1.5745	0.525955217	2001
1.5755	0.525890126	2001
1.5765	0.525792488	2001
1.5775	0.525759943	2001
1.5785	0.525646033	2001
1.5795	0.525597214	2001
1.5805	0.52551585	2001
1.5815	0.525385667	2001
1.5825	0.525353121	2001
1.5835	0.525320575	2001
1.5845	0.52528803	2001
1.5855	0.525271757	2001
1.5865	0.525190393	2001
1.5875	0.525157847	2001
1.5885	0.525043937	2001
1.5895	0.524962572	2001
1.5905	0.5249463	2001
1.5915	0.524930027	2001
1.5925	0.524816117	2001
1.5935	0.524767298	2001
1.5945	0.524669661	2001
1.596	0.524604569	2001
1.5975	0.524539478	2001
1.5985	0.524425568	2001
1.5995	0.524393022	2001
1.6005	0.524246566	2001
1.6015	0.524181475	2001
1.6025	0.524116384	2001
1.6035	0.524051292	2001
1.6045	0.523986201	2001
1.6055	0.523937382	2001
1.6065	0.523856018	2001
1.6075	0.523774653	2001
1.6085	0.523725835	2001
1.6095	0.523628198	2001
1.6105	0.523498015	2001
1.6115	0.523449196	2001
1.6125	0.523367832	2001
1.6135	0.523319013	2001
1.6145	0.52330274	2001
1.6155	0.523270195	2001
1.6165	0.523156285	2001
1.6175	0.52307492	2001
1.6185	0.522977283	2001
1.6195	0.522879646	2001
1.6205	0.522782009	2001
1.6215	0.522700644	2001
1.6225	0.522635553	2001
1.6235	0.522603007	2001
1.6245	0.522537916	2001
1.6255	0.52250537	2001
1.6265	0.522456551	2001
1.6275	0.522424006	2001
1.6285	0.522326369	2001
1.6295	0.522293823	2001
1.6305	0.522228731	2001
1.6315	0.522147367	2001
1.6325	0.522114821	2001
1.6335	0.52193582	2001
1.6345	0.521854456	2001
1.6355	0.521773091	2001
1.6365	0.521740545	2001
1.6375	0.521708	2001
1.6385	0.521659181	2001
1.6395	0.521626635	2001
1.6405	0.52159409	2001
1.6415	0.521545271	2001
1.6425	0.521528998	2001
1.6435	0.52148018	2001
1.6445	0.521317451	2001
1.6455	0.52125236	2001
1.6465	0.521203541	2001
1.6475	0.521187268	2001
1.6485	0.521105904	2001
1.6495	0.521008267	2001
1.6505	0.520878084	2001
1.6515	0.520812992	2001
1.6525	0.520780447	2001
1.6535	0.520715355	2001
1.6545	0.520682809	2001
1.6555	0.520585172	2001
1.6565	0.520438716	2001
1.6575	0.520373625	2001
1.6585	0.520357352	2001
1.6595	0.520292261	2001
1.6605	0.520243442	2001
1.6615	0.520162078	2001
1.6625	0.520113259	2001
1.6635	0.520080713	2001
1.6645	0.520015622	2001
1.6655	0.519901712	2001
1.6665	0.519885439	2001
1.6675	0.519820348	2001
1.6685	0.519706438	2001
1.6695	0.519641346	2001
1.6705	0.519559982	2001
1.6715	0.519478617	2001
1.6725	0.519413526	2001
1.6735	0.519348435	2001
1.6745	0.519299616	2001
1.6755	0.519218252	2001
1.6765	0.519169433	2001
1.6775	0.519120614	2001
1.6785	0.519055523	2001
1.6795	0.518974159	2001
1.6805	0.518957886	2001
1.6815	0.518909067	2001
1.6825	0.51881143	2001
1.6835	0.518762611	2001
1.6845	0.518730066	2001
1.6855	0.518648701	2001
1.6865	0.51858361	2001
1.6875	0.518502246	2001
1.6885	0.518453427	2001
1.6895	0.518437154	2001
1.6905	0.51835579	2001
1.6915	0.518193061	2001
1.6925	0.518144243	2001
1.6935	0.51801406	2001
1.6945	0.51790015	2001
1.6955	0.517835058	2001
1.6965	0.517769967	2001
1.6975	0.517721148	2001
1.6985	0.517688602	2001
1.6995	0.51767233	2001
1.7005	0.517656057	2001
1.7015	0.517639784	2001
1.7025	0.517493328	2001
1.7035	0.517460782	2001
1.7045	0.517330599	2001
1.7055	0.517314327	2001
1.7065	0.517151598	2001
1.7075	0.517053961	2001
1.7085	0.516956324	2001
1.7095	0.516923778	2001
1.7105	0.516858686	2001
1.7115	0.516809868	2001
1.7125	0.516744776	2001
1.7135	0.516712231	2001
1.7145	0.516663412	2001
1.7155	0.516598321	2001
1.7165	0.516549502	2001
1.7175	0.516468138	2001
1.7185	0.516386773	2001
1.7195	0.516289136	2001
1.7205	0.516224045	2001
1.7215	0.51614268	2001
1.7225	0.516093862	2001
1.724	0.51602877	2001
1.7255	0.515963679	2001
1.7265	0.51591486	2001
1.7275	0.515882315	2001
1.7285	0.515849769	2001
1.7295	0.515768405	2001
1.7305	0.515719586	2001
1.7315	0.515654495	2001
1.7325	0.515589403	2001
1.7335	0.515540585	2001
1.7345	0.515475493	2001
1.7355	0.515426674	2001
1.7365	0.515361583	2001
1.7375	0.515296492	2001
1.7385	0.5152314	2001
1.7395	0.515182582	2001
1.7405	0.515133763	2001
1.7415	0.515084944	2001
1.7425	0.514987307	2001
1.7435	0.514938489	2001
1.7445	0.514873397	2001
1.7455	0.514792033	2001
1.7465	0.514743214	2001
1.7475	0.514710668	2001
1.7485	0.514629304	2001
1.7495	0.514580486	2001
1.7505	0.514564213	2001
1.7515	0.514482848	2001
1.7525	0.514336393	2001
1.7535	0.514287574	2001
1.7545	0.514238755	2001
1.7555	0.514173664	2001
1.7565	0.514124845	2001
1.7575	0.514043481	2001
1.7585	0.514027208	2001
1.7595	0.51397839	2001
1.7605	0.513929571	2001
1.7615	0.51386448	2001
1.7625	0.513848207	2001
1.7635	0.513815661	2001
1.7645	0.513783115	2001
1.7655	0.513718024	2001
1.7665	0.513587841	2001
1.7675	0.513539022	2001
1.7685	0.513441385	2001
1.7695	0.513327475	2001
1.7705	0.513262384	2001
1.772	0.513164746	2001
1.7735	0.513115928	2001
1.7745	0.513050836	2001
1.7755	0.512969472	2001
1.7765	0.512904381	2001
1.7775	0.512839289	2001
1.7785	0.512774198	2001
1.7795	0.512709106	2001
1.7805	0.512676561	2001
1.7815	0.512660288	2001
1.7825	0.512546378	2001
1.7835	0.512481286	2001
1.7845	0.512367376	2001
1.7855	0.512318558	2001
1.7865	0.512237193	2001
1.7875	0.51222092	2001
1.789	0.51210701	2001
1.7905	0.5119931	2001
1.7915	0.511976827	2001
1.7925	0.511944282	2001
1.7935	0.51187919	2001
1.7945	0.511846645	2001
1.7955	0.511797826	2001
1.7965	0.511749007	2001
1.7975	0.511700189	2001
1.7985	0.511586279	2001
1.7995	0.511472369	2001
1.8005	0.51142355	2001
1.8015	0.511407277	2001
1.803	0.511374731	2001
1.8045	0.51130964	2001
1.8055	0.511179457	2001
1.8065	0.511114366	2001
1.8075	0.511065547	2001
1.8085	0.511016729	2001
1.8095	0.510935364	2001
1.8105	0.510821454	2001
1.8115	0.510756363	2001
1.8125	0.510674998	2001
1.8135	0.51062618	2001
1.8145	0.510528543	2001
1.8155	0.510414633	2001
1.8165	0.510382087	2001
1.8175	0.510268177	2001
1.8185	0.510186812	2001
1.8195	0.510154267	2001
1.8205	0.510089175	2001
1.8215	0.51005663	2001
1.8225	0.510007811	2001
1.8235	0.509958992	2001
1.8245	0.509893901	2001
1.8255	0.509845082	2001
1.8265	0.509779991	2001
1.8275	0.509714899	2001
1.829	0.509682354	2001
1.8305	0.509633535	2001
1.8315	0.509584717	2001
1.8325	0.509503352	2001
1.8335	0.509470806	2001
1.8345	0.509405715	2001
1.8355	0.509373169	2001
1.8365	0.509259259	2001
1.8375	0.509210441	2001
1.8385	0.509177895	2001
1.8395	0.509096531	2001
1.8405	0.508998893	2001
1.8415	0.508950075	2001
1.8425	0.508868711	2001
1.8435	0.508819892	2001
1.8445	0.508803619	2001
1.8455	0.508705982	2001
1.8465	0.508657163	2001
1.8475	0.508608345	2001
1.8485	0.508543253	2001
1.8495	0.508461889	2001
1.8505	0.50841307	2001
1.8515	0.508380525	2001
1.8525	0.508364252	2001
1.8535	0.508331706	2001
1.8545	0.508250342	2001
1.8555	0.508152705	2001
1.8565	0.508087613	2001
1.8575	0.508055067	2001
1.8585	0.507989976	2001
1.8595	0.50795743	2001
1.8605	0.507908612	2001
1.8615	0.507827247	2001
1.8625	0.507810974	2001
1.8635	0.50772961	2001
1.8645	0.507648246	2001
1.8655	0.507518063	2001
1.8665	0.507355334	2001
1.8675	0.507339061	2001
1.8685	0.507257697	2001
1.8695	0.507176333	2001
1.8705	0.507062423	2001
1.8715	0.507029877	2001
1.8725	0.506981058	2001
1.8735	0.50693224	2001
1.8745	0.506834603	2001
1.8755	0.506769511	2001
1.8765	0.50670442	2001
1.8775	0.506639328	2001
1.8785	0.50659051	2001
1.8795	0.506541691	2001
1.8805	0.5064766	2001
1.8815	0.506444054	2001
1.8825	0.50636269	2001
1.8835	0.506297598	2001
1.8845	0.506151142	2001
1.8855	0.506134869	2001
1.8865	0.506069778	2001
1.8875	0.506004687	2001
1.8885	0.505955868	2001
1.8895	0.505907049	2001
1.8905	0.505890777	2001
1.8915	0.505776866	2001
1.8925	0.505711775	2001
1.8935	0.505630411	2001
1.8945	0.505549046	2001
1.8955	0.505451409	2001
1.8965	0.505386318	2001
1.8975	0.505321226	2001
1.8985	0.505256135	2001
1.8995	0.505174771	2001
1.9005	0.505142225	2001
1.9015	0.505060861	2001
1.9025	0.505012042	2001
1.9035	0.50494695	2001
1.9045	0.504930678	2001
1.9055	0.504898132	2001
1.9065	0.504865586	2001
1.9075	0.504816768	2001
1.9085	0.504751676	2001
1.9095	0.50471913	2001
1.9105	0.504637766	2001
1.9115	0.50460522	2001
1.9125	0.504588947	2001
1.9135	0.504556402	2001
1.9145	0.50449131	2001
1.9155	0.504442492	2001
1.9165	0.504393673	2001
1.9175	0.504344855	2001
1.9185	0.504296036	2001
1.9195	0.504279763	2001
1.9205	0.504230944	2001
1.9215	0.504198399	2001
1.9225	0.50414958	2001
1.9235	0.504084489	2001
1.9245	0.50403567	2001
1.9255	0.503986852	2001
1.9265	0.50392176	2001
1.9275	0.503856669	2001
1.9285	0.503775304	2001
1.9295	0.503759031	2001
1.9305	0.503710213	2001
1.9315	0.503645121	2001
1.9325	0.503628849	2001
1.9335	0.50358003	2001
1.9345	0.503531211	2001
1.9355	0.503482393	2001
1.9365	0.503449847	2001
1.9375	0.503368483	2001
1.9385	0.503319664	2001
1.9395	0.503287118	2001
1.941	0.503189481	2001
1.9425	0.503091844	2001
1.9435	0.503075571	2001
1.9445	0.50301048	2001
1.9455	0.502880297	2001
1.9465	0.502798933	2001
1.9475	0.502733841	2001
1.9485	0.502619931	2001
1.9495	0.502587385	2001
1.9505	0.502538567	2001
1.9515	0.50244093	2001
1.9525	0.502375838	2001
1.954	0.502327019	2001
1.9555	0.502261928	2001
1.9565	0.502229382	2001
1.958	0.502164291	2001
1.9595	0.502131745	2001
1.9605	0.502099199	2001
1.9615	0.502017835	2001
1.9625	0.501952744	2001
1.9635	0.501903925	2001
1.9645	0.501790015	2001
1.9655	0.501741196	2001
1.9665	0.501676105	2001
1.9675	0.501594741	2001
1.9685	0.501513376	2001
1.9695	0.501464558	2001
1.9705	0.501334375	2001
1.9715	0.501236738	2001
1.9725	0.501171646	2001
1.9735	0.501041463	2001
1.9745	0.500992645	2001
1.9755	0.500960099	2001
1.9765	0.500846189	2001
1.9775	0.500781097	2001
1.9785	0.500764825	2001
1.9795	0.500667187	2001
1.9805	0.500585823	2001
1.9815	0.500471913	2001
1.9825	0.500390549	2001
1.9835	0.500309184	2001
1.9845	0.500244093	2001
1.9855	0.500195274	2001
1.9865	0.500179001	2001
[truncated: 313,406 more rows]
