# Supplementary material for: Early indicators of tidal ecosystem shifts in estuaries
Source: Nat Commun. 2023 Apr 6;14:1911. doi: 10.1038/s41467-023-37444-6 (PMC10079839; doi:10.1038/s41467-023-37444-6)
Supplement: Supplementary file 4 — Source Data [file 41467_2023_37444_MOESM4_ESM.zip › Source Data/Figure 2/Figure2b_WS_SourceData.csv]

Figure 2b, Western Scheldt: Changes in upper intertidal flat morphology across three study estuaries.
COLUMN	DESCRIPTION
Estuary	Estuary measured
Year	Year of measurement
N	Number of observations underlying hypsometric curve
Estuary	Year	N
Western Scheldt	2004	540006
Western Scheldt	2006	543003
Western Scheldt	2007	549208
Western Scheldt	2008	550547
Western Scheldt	2009	550214
Western Scheldt	2010	558994
Western Scheldt	2011	568699
Western Scheldt	2012	563532
Western Scheldt	2013	553016
Western Scheldt	2014	562654
Western Scheldt	2015	567412
Western Scheldt	2016	563364
Western Scheldt	2017	555608
Western Scheldt	2018	565298
Western Scheldt	2019	554888
Western Scheldt	2020	560924
COLUMN	DESCRIPTION
Tidal inundations skipped (%)	Tidal inundations skipped, divided by total number of tidal cycles (displayed with % units). This is a 1D array of values for which the relative area is repeatedly calculated.
Relative area	The number of cells (10 x 10m square regions) which have a value < the specified tidal inundations skipped (%), divided by the total number of sampled cells.
Year	Year of measurment
Tidal inundations skipped (%)	Relative area	Year
5.00E-04	0.979439117	2004
0.0015	0.97409288	2004
0.0025	0.96973367	2004
0.0035	0.965744825	2004
0.0045	0.962226346	2004
0.0055	0.958757866	2004
0.0065	0.955872713	2004
0.0075	0.952843117	2004
0.0085	0.950241294	2004
0.0095	0.947624656	2004
0.0105	0.945178387	2004
0.0115	0.942630267	2004
0.0125	0.939800669	2004
0.0135	0.936748851	2004
0.0145	0.932534083	2004
0.0155	0.907538064	2004
0.0165	0.889236416	2004
0.0175	0.880649474	2004
0.0185	0.867462584	2004
0.0195	0.855501606	2004
0.0205	0.848070207	2004
0.0215	0.840094369	2004
0.0225	0.832262975	2004
0.0235	0.816853887	2004
0.0245	0.808765088	2004
0.0255	0.804739207	2004
0.0265	0.798731866	2004
0.0275	0.790622697	2004
0.0285	0.775932119	2004
0.0295	0.764167435	2004
0.0305	0.642328048	2004
0.0315	0.611858016	2004
0.0325	0.608246945	2004
0.0335	0.602382196	2004
0.0345	0.591710092	2004
0.0355	0.584117584	2004
0.0365	0.577295437	2004
0.0375	0.568902938	2004
0.0385	0.555788269	2004
0.0395	0.538201427	2004
0.0405	0.523142335	2004
0.0415	0.504718466	2004
0.0425	0.494255619	2004
0.0435	0.483098336	2004
0.0445	0.470272553	2004
0.0455	0.459393044	2004
0.0465	0.439189565	2004
0.0475	0.436447002	2004
0.0485	0.434409988	2004
0.0495	0.432767414	2004
0.0505	0.43127669	2004
0.0515	0.429954482	2004
0.0525	0.428704496	2004
0.0535	0.427537842	2004
0.0545	0.426460076	2004
0.0555	0.425450828	2004
0.0565	0.424408247	2004
0.0575	0.423424925	2004
0.0585	0.42242864	2004
0.0595	0.421489761	2004
0.0605	0.420561994	2004
0.0615	0.41972867	2004
0.0625	0.418886086	2004
0.0635	0.418150909	2004
0.0645	0.417454621	2004
0.0655	0.416662037	2004
0.0665	0.415897231	2004
0.0675	0.415078721	2004
0.0685	0.414269471	2004
0.0695	0.41353985	2004
0.0705	0.412712081	2004
0.0715	0.411838017	2004
0.0725	0.411091729	2004
0.0735	0.410412107	2004
0.0745	0.409712114	2004
0.0755	0.409045455	2004
0.0765	0.408338056	2004
0.0775	0.407702877	2004
0.0785	0.407028811	2004
0.0795	0.40633993	2004
0.0805	0.405662159	2004
0.0815	0.405002907	2004
0.0825	0.404351063	2004
0.0835	0.403564034	2004
0.0845	0.402849228	2004
0.0855	0.40218442	2004
0.0865	0.401602945	2004
0.0875	0.400977026	2004
0.0885	0.400265923	2004
0.0895	0.399601116	2004
0.0905	0.398945567	2004
0.0915	0.398332611	2004
0.0925	0.397741877	2004
0.0935	0.397210401	2004
0.0945	0.396597445	2004
0.0955	0.396030785	2004
0.0965	0.395453013	2004
0.0975	0.394908575	2004
0.0985	0.394364137	2004
0.0995	0.393810439	2004
0.1005	0.393278964	2004
0.1015	0.392741932	2004
0.1025	0.39217342	2004
0.1035	0.391428984	2004
0.1045	0.390853065	2004
0.1055	0.390282701	2004
0.1065	0.389708633	2004
0.1075	0.389047529	2004
0.1085	0.388416055	2004
0.1095	0.387738284	2004
0.1105	0.387153106	2004
0.1115	0.386549409	2004
0.1125	0.385949415	2004
0.1135	0.38539757	2004
0.1145	0.384767947	2004
0.1155	0.384266101	2004
0.1165	0.38379018	2004
0.1175	0.383280927	2004
0.1185	0.382845746	2004
0.1195	0.382421677	2004
0.1205	0.38192909	2004
0.1215	0.381477243	2004
0.1225	0.380973545	2004
0.1235	0.380517994	2004
0.1245	0.380053185	2004
0.1255	0.379590227	2004
0.1265	0.37913838	2004
0.1275	0.378686533	2004
0.1285	0.37821802	2004
0.1295	0.377780988	2004
0.1305	0.377342104	2004
0.1315	0.376845813	2004
0.1325	0.376405077	2004
0.1335	0.375964341	2004
0.1345	0.375543975	2004
0.1355	0.375097684	2004
0.1365	0.374631023	2004
0.1375	0.374119917	2004
0.1385	0.373710662	2004
0.1395	0.373308815	2004
0.1405	0.372881042	2004
0.1415	0.372482898	2004
0.1425	0.372021792	2004
0.1435	0.371597723	2004
0.1445	0.371177357	2004
0.1455	0.370716251	2004
0.1465	0.370301441	2004
0.1475	0.369858853	2004
0.1485	0.369381081	2004
0.1495	0.368931086	2004
0.1505	0.368521831	2004
0.1515	0.368112577	2004
0.1525	0.367677396	2004
0.1535	0.367275549	2004
0.1545	0.366864442	2004
0.1555	0.366379262	2004
0.1565	0.365966304	2004
0.1575	0.365538531	2004
0.1585	0.365105203	2004
0.1595	0.364705207	2004
0.1605	0.364229286	2004
0.1615	0.363790402	2004
0.1625	0.363410777	2004
0.1635	0.363025596	2004
0.1645	0.362649674	2004
0.1655	0.362320048	2004
0.1665	0.361894127	2004
0.1675	0.36155339	2004
0.1685	0.361242282	2004
0.1695	0.360920064	2004
0.1705	0.360590438	2004
0.1715	0.360225627	2004
0.1725	0.359849705	2004
0.1735	0.359460821	2004
0.1745	0.359083047	2004
0.1755	0.358703422	2004
0.1765	0.358342315	2004
0.1775	0.357981208	2004
0.1785	0.35755899	2004
0.1795	0.357197883	2004
0.1805	0.356846035	2004
0.1815	0.356560853	2004
0.1825	0.356220116	2004
0.1835	0.355892342	2004
0.1845	0.355549753	2004
0.1855	0.355201609	2004
0.1865	0.354875687	2004
0.1875	0.354579394	2004
0.1885	0.354251619	2004
0.1895	0.35391829	2004
0.1905	0.353588664	2004
0.1915	0.353292371	2004
0.1925	0.352962745	2004
0.1935	0.352659045	2004
0.1945	0.35234053	2004
0.1955	0.352023866	2004
0.1965	0.351725722	2004
0.1975	0.351423873	2004
0.1985	0.351120173	2004
0.1995	0.350849805	2004
0.2005	0.350566475	2004
0.2015	0.350257219	2004
0.2025	0.349940556	2004
0.2035	0.349672041	2004
0.2045	0.349403525	2004
0.2055	0.349099825	2004
0.2065	0.348788717	2004
0.2075	0.348473906	2004
0.2085	0.348207242	2004
0.2095	0.347933171	2004
0.2105	0.347629471	2004
0.2115	0.3473554	2004
0.2125	0.347031329	2004
0.2135	0.346747999	2004
0.2145	0.346492446	2004
0.2155	0.346185042	2004
0.2165	0.345890601	2004
0.2175	0.345638752	2004
0.2185	0.345386903	2004
0.2195	0.345096166	2004
0.2205	0.344794317	2004
0.2215	0.344518394	2004
0.2225	0.34426099	2004
0.2235	0.343959141	2004
0.2245	0.343710996	2004
0.2255	0.34342211	2004
0.2265	0.343135076	2004
0.2275	0.342833228	2004
0.2285	0.342536935	2004
0.2295	0.342231383	2004
0.2305	0.341962867	2004
0.2315	0.341694352	2004
0.2325	0.341442502	2004
0.2335	0.341172135	2004
0.2345	0.340883249	2004
0.2355	0.340618438	2004
0.2365	0.340375848	2004
0.2375	0.340103628	2004
0.2385	0.339855483	2004
0.2395	0.33960919	2004
0.2405	0.339348081	2004
0.2415	0.339083269	2004
0.2425	0.338807347	2004
0.2435	0.338529572	2004
0.2445	0.338261056	2004
0.2455	0.337992541	2004
0.2465	0.337740692	2004
0.2475	0.337490695	2004
0.2485	0.337227735	2004
0.2495	0.336948108	2004
0.2505	0.336724036	2004
0.2515	0.33650552	2004
0.2525	0.336207375	2004
0.2535	0.335949971	2004
0.2545	0.3356759	2004
0.2555	0.335442569	2004
0.2565	0.33523146	2004
0.2575	0.334983315	2004
0.2585	0.334774058	2004
0.2595	0.334516654	2004
0.2605	0.334233323	2004
0.2615	0.333988882	2004
0.2625	0.333759255	2004
0.2635	0.333492591	2004
0.2645	0.333240742	2004
0.2655	0.3329963	2004
0.2665	0.332777784	2004
0.2675	0.33254075	2004
0.2685	0.332320382	2004
0.2695	0.332074088	2004
0.2705	0.331855572	2004
0.2715	0.3316315	2004
0.2725	0.33139817	2004
0.2735	0.331164839	2004
0.2745	0.330937064	2004
0.2755	0.33071114	2004
0.2765	0.33048892	2004
0.2775	0.330277812	2004
0.2785	0.330027815	2004
0.2795	0.329809298	2004
0.2805	0.329629671	2004
0.2815	0.329387081	2004
0.2825	0.329164861	2004
0.2835	0.328950049	2004
0.2845	0.328763014	2004
0.2855	0.328529683	2004
0.2865	0.32832413	2004
0.2875	0.328118576	2004
0.2885	0.327918579	2004
0.2895	0.327688952	2004
0.2905	0.327496361	2004
0.2915	0.327287104	2004
0.2925	0.327051922	2004
0.2935	0.326864887	2004
0.2945	0.326688963	2004
0.2955	0.326500076	2004
0.2965	0.326292671	2004
0.2975	0.326063044	2004
0.2985	0.325855639	2004
0.2995	0.325618604	2004
0.3005	0.325405644	2004
0.3015	0.325203794	2004
0.3025	0.324990833	2004
0.3035	0.32478528	2004
0.3045	0.324587134	2004
0.3055	0.324379729	2004
0.3065	0.324159361	2004
0.3075	0.323946401	2004
0.3085	0.323735292	2004
0.3095	0.323513072	2004
0.3105	0.323322333	2004
0.3115	0.323103817	2004
0.3125	0.322916782	2004
0.3135	0.322716785	2004
0.3145	0.322527898	2004
0.3155	0.322305678	2004
0.3165	0.322116791	2004
0.3175	0.321937164	2004
0.3185	0.321729759	2004
0.3195	0.321570501	2004
0.3205	0.321374207	2004
0.3215	0.321220505	2004
0.3225	0.320998285	2004
0.3235	0.320794584	2004
0.3245	0.320576068	2004
0.3255	0.320383477	2004
0.3265	0.320200146	2004
0.3275	0.320020518	2004
0.3285	0.31980941	2004
0.3295	0.319624226	2004
0.3305	0.319442747	2004
0.3315	0.319270527	2004
0.3325	0.319074233	2004
0.3335	0.318881642	2004
0.3345	0.31872794	2004
0.3355	0.318553868	2004
0.3365	0.31837424	2004
0.3375	0.318148317	2004
0.3385	0.317957578	2004
0.3395	0.317774247	2004
0.3405	0.317587212	2004
0.3415	0.317405733	2004
0.3425	0.317229809	2004
0.3435	0.317009441	2004
0.3445	0.316852035	2004
0.3455	0.316668704	2004
0.3465	0.31653352	2004
0.3475	0.316357596	2004
0.3485	0.316177968	2004
0.3495	0.316000193	2004
0.3505	0.315822417	2004
0.3515	0.31563353	2004
0.3525	0.315455754	2004
0.3535	0.315283534	2004
0.3545	0.31512798	2004
0.3555	0.314953908	2004
0.3565	0.314805761	2004
0.3575	0.314640948	2004
0.3585	0.31447058	2004
0.3595	0.314281693	2004
0.3605	0.314102066	2004
0.3615	0.313948364	2004
0.3625	0.313777995	2004
0.3635	0.313594664	2004
0.3645	0.313415036	2004
0.3655	0.313263186	2004
0.3665	0.31308541	2004
0.3675	0.312894672	2004
0.3685	0.31274097	2004
0.3695	0.312568749	2004
0.3705	0.312422455	2004
0.3715	0.312242827	2004
0.3725	0.312105791	2004
0.3735	0.311909497	2004
0.3745	0.311748388	2004
0.3755	0.311605797	2004
0.3765	0.311476169	2004
0.3775	0.31133543	2004
0.3785	0.311190987	2004
0.3795	0.311053951	2004
0.3805	0.310920619	2004
0.3815	0.310755806	2004
0.3825	0.310576179	2004
0.3835	0.310453958	2004
0.3845	0.310315071	2004
0.3855	0.310200257	2004
0.3865	0.310041	2004
0.3875	0.309926186	2004
0.3885	0.309820632	2004
0.3895	0.309685448	2004
0.3905	0.309544709	2004
0.3915	0.309411377	2004
0.3925	0.309274341	2004
0.3935	0.309118788	2004
0.3945	0.308992863	2004
0.3955	0.308866939	2004
0.3965	0.308748421	2004
0.3975	0.30865583	2004
0.3985	0.308509535	2004
0.3995	0.308409536	2004
0.4005	0.308266945	2004
0.4015	0.308139169	2004
0.4025	0.308000281	2004
0.4035	0.307861394	2004
0.4045	0.307720655	2004
0.4055	0.307589175	2004
0.4065	0.30746325	2004
0.4075	0.307329919	2004
0.4085	0.307187328	2004
0.4095	0.307035477	2004
0.4105	0.306905849	2004
0.4115	0.306774369	2004
0.4125	0.306654	2004
0.4135	0.306513261	2004
0.4145	0.306396596	2004
0.4155	0.306248449	2004
0.4165	0.306126228	2004
0.4175	0.305998452	2004
0.4185	0.305872527	2004
0.4195	0.305720677	2004
0.4205	0.305568827	2004
0.4215	0.305455865	2004
0.4225	0.305313274	2004
0.4235	0.305183646	2004
0.4245	0.305039203	2004
0.4255	0.30489476	2004
0.4265	0.304748466	2004
0.4275	0.304639208	2004
0.4285	0.304539209	2004
0.4295	0.30439847	2004
0.4305	0.304276249	2004
0.4315	0.30415588	2004
0.4325	0.304033659	2004
0.4335	0.303902179	2004
0.4345	0.303779958	2004
0.4355	0.303661441	2004
0.4365	0.30353922	2004
0.4375	0.303383666	2004
0.4385	0.303278112	2004
0.4395	0.303163298	2004
0.4405	0.303046633	2004
0.4415	0.302955893	2004
0.4425	0.302824413	2004
0.4435	0.302681822	2004
0.4445	0.302561453	2004
0.4455	0.302441084	2004
0.4465	0.302324419	2004
0.4475	0.302207753	2004
0.4485	0.302089236	2004
0.4495	0.30198183	2004
0.4505	0.301857757	2004
0.4515	0.301741092	2004
0.4525	0.301613315	2004
0.4535	0.30151702	2004
0.4545	0.301391096	2004
0.4555	0.301259616	2004
0.4565	0.301133691	2004
0.4575	0.301022581	2004
0.4585	0.300920731	2004
0.4595	0.300787399	2004
0.4605	0.30066703	2004
0.4615	0.300568883	2004
0.4625	0.300428143	2004
0.4635	0.30029296	2004
0.4645	0.300185553	2004
0.4655	0.300068888	2004
0.4665	0.299965186	2004
0.4675	0.299844817	2004
0.4685	0.299748521	2004
0.4695	0.299639263	2004
0.4705	0.299546672	2004
0.4715	0.29943371	2004
0.4725	0.299317045	2004
0.4735	0.299194824	2004
0.4745	0.299044825	2004
0.4755	0.298913345	2004
0.4765	0.298822606	2004
0.4775	0.298694829	2004
0.4785	0.298598534	2004
0.4795	0.298496683	2004
0.4805	0.2983615	2004
0.4815	0.298257797	2004
0.4825	0.298128169	2004
0.4835	0.298000393	2004
0.4845	0.297894838	2004
0.4855	0.297772617	2004
0.4865	0.297683729	2004
0.4875	0.297598545	2004
0.4885	0.297489287	2004
0.4895	0.297372622	2004
0.4905	0.297233734	2004
0.4915	0.297120773	2004
0.4925	0.296991145	2004
0.4935	0.296881886	2004
0.4945	0.296789295	2004
0.4955	0.296657815	2004
0.4965	0.296535594	2004
0.4975	0.296441151	2004
0.4985	0.2963393	2004
0.4995	0.296215227	2004
0.5005	0.296104117	2004
0.5015	0.295993007	2004
0.5025	0.295861527	2004
0.5035	0.295757825	2004
0.5045	0.295646715	2004
0.5055	0.295537457	2004
0.5065	0.295437458	2004
0.5075	0.295318941	2004
0.5085	0.295202276	2004
0.5095	0.295096721	2004
0.5105	0.295013389	2004
0.5115	0.29489302	2004
0.5125	0.294793021	2004
0.5135	0.294678207	2004
0.5145	0.294563394	2004
0.5155	0.294452284	2004
0.5165	0.29435784	2004
0.5175	0.294228212	2004
0.5185	0.294117102	2004
0.5195	0.294020807	2004
0.5205	0.293926364	2004
0.5215	0.293830069	2004
0.5225	0.293726366	2004
0.5235	0.293630071	2004
0.5245	0.293524516	2004
0.5255	0.293428221	2004
0.5265	0.293328222	2004
0.5275	0.293222668	2004
0.5285	0.293106003	2004
0.5295	0.293017115	2004
0.5305	0.29291156	2004
0.5315	0.292813413	2004
0.5325	0.292715266	2004
0.5335	0.292630082	2004
0.5345	0.292535638	2004
0.5355	0.29242638	2004
0.5365	0.292339344	2004
0.5375	0.292230086	2004
0.5385	0.29212268	2004
0.5395	0.292018978	2004
0.5405	0.291928238	2004
0.5415	0.291846757	2004
0.5425	0.291776388	2004
0.5435	0.291672685	2004
0.5445	0.29159676	2004
0.5455	0.291494909	2004
0.5465	0.291402318	2004
0.5475	0.291294912	2004
0.5485	0.291196764	2004
0.5495	0.291096766	2004
0.5505	0.290978248	2004
0.5515	0.290902323	2004
0.5525	0.29082825	2004
0.5535	0.290743066	2004
0.5545	0.29065603	2004
0.5555	0.290570846	2004
0.5565	0.290459736	2004
0.5575	0.290344922	2004
0.5585	0.290265293	2004
0.5595	0.290159739	2004
0.5605	0.290057888	2004
0.5615	0.289959741	2004
0.5625	0.289850483	2004
0.5635	0.289774558	2004
0.5645	0.289681966	2004
0.5655	0.289581968	2004
0.5665	0.289481969	2004
0.5675	0.289413451	2004
0.5685	0.289300489	2004
0.5695	0.289211601	2004
0.5705	0.289106047	2004
0.5715	0.289022715	2004
0.5725	0.288922716	2004
0.5735	0.288809754	2004
0.5745	0.288720866	2004
0.5755	0.288622719	2004
0.5765	0.288544942	2004
0.5775	0.28844124	2004
0.5785	0.288344944	2004
0.5795	0.288235686	2004
0.5805	0.28814865	2004
0.5815	0.288081984	2004
0.5825	0.288011615	2004
0.5835	0.287911616	2004
0.5845	0.287807913	2004
0.5855	0.287719025	2004
0.5865	0.287637545	2004
0.5875	0.28753199	2004
0.5885	0.287441251	2004
0.5895	0.287343104	2004
0.5905	0.287267179	2004
0.5915	0.287170883	2004
0.5925	0.28707644	2004
0.5935	0.286976441	2004
0.5945	0.286872738	2004
0.5955	0.286789406	2004
0.5965	0.286693111	2004
0.5975	0.286604223	2004
0.5985	0.286515335	2004
0.5995	0.286422743	2004
0.6005	0.286344967	2004
0.6015	0.286254227	2004
0.6025	0.286139413	2004
0.6035	0.28604497	2004
0.6045	0.285967193	2004
0.6055	0.285889416	2004
0.6065	0.285811639	2004
0.6075	0.285733862	2004
0.6085	0.285639419	2004
0.6095	0.285557938	2004
0.6105	0.285459791	2004
0.6115	0.285369051	2004
0.6125	0.285263497	2004
0.6135	0.285169054	2004
0.6145	0.285067203	2004
0.6155	0.284967204	2004
0.6165	0.28488202	2004
0.6175	0.284807947	2004
0.6185	0.284713503	2004
0.6195	0.284622763	2004
0.6205	0.284530172	2004
0.6215	0.284428321	2004
0.6225	0.284324619	2004
0.6235	0.284248694	2004
0.6245	0.284143139	2004
0.6255	0.284059807	2004
0.6265	0.283967215	2004
0.6275	0.283887586	2004
0.6285	0.283798699	2004
0.6295	0.283730181	2004
0.6305	0.283622775	2004
0.6315	0.283528331	2004
0.6325	0.283465369	2004
0.6335	0.28338574	2004
0.6345	0.283291297	2004
0.6355	0.283207964	2004
0.6365	0.283096854	2004
0.6375	0.282998707	2004
0.6385	0.282907968	2004
0.6395	0.282841302	2004
0.6405	0.282750562	2004
0.6415	0.282665378	2004
0.6425	0.28259686	2004
0.6435	0.282504268	2004
0.6445	0.282407973	2004
0.6455	0.28231353	2004
0.6465	0.282237605	2004
0.6475	0.282139458	2004
0.6485	0.282095014	2004
0.6495	0.282019089	2004
0.6505	0.281926497	2004
0.6515	0.281861683	2004
0.6525	0.281776499	2004
0.6535	0.281702426	2004
0.6545	0.281613538	2004
0.6555	0.281519094	2004
0.6565	0.281432058	2004
0.6575	0.281339467	2004
0.6585	0.281252431	2004
0.6595	0.281141321	2004
0.6605	0.28105984	2004
0.6615	0.280978359	2004
0.6625	0.280917249	2004
0.6635	0.280839472	2004
0.6645	0.280759843	2004
0.6655	0.280670956	2004
0.6665	0.280598734	2004
0.6675	0.280524661	2004
0.6685	0.280448736	2004
0.6695	0.280365403	2004
0.6705	0.280263553	2004
0.6715	0.28018022	2004
0.6725	0.280107999	2004
0.6735	0.280039481	2004
0.6745	0.279956149	2004
0.6755	0.279863557	2004
0.6765	0.279776521	2004
0.6775	0.279676522	2004
0.6785	0.27961356	2004
0.6795	0.279524672	2004
0.6805	0.279443191	2004
0.6815	0.279352452	2004
0.6825	0.279256156	2004
0.6835	0.279172824	2004
0.6845	0.279095047	2004
0.6855	0.27901727	2004
0.6865	0.278924679	2004
0.6875	0.278837643	2004
0.6885	0.278780236	2004
0.6895	0.278720977	2004
0.6905	0.278624682	2004
0.6915	0.278558016	2004
0.6925	0.278487646	2004
0.6935	0.278419129	2004
0.6945	0.278322833	2004
0.6955	0.27824876	2004
0.6965	0.278174687	2004
0.6975	0.278100614	2004
0.6985	0.278013578	2004
0.6995	0.277928393	2004
0.7005	0.277850616	2004
0.7015	0.277754321	2004
0.7025	0.277659878	2004
0.7035	0.277569138	2004
0.7045	0.277491361	2004
0.7055	0.277435806	2004
0.7065	0.277335807	2004
0.7075	0.277270993	2004
0.7085	0.277208031	2004
0.7095	0.277130254	2004
0.7105	0.277054329	2004
0.7115	0.276969145	2004
0.7125	0.27689322	2004
0.7135	0.276806184	2004
0.7145	0.276737666	2004
0.7155	0.276661741	2004
0.7165	0.276582112	2004
0.7175	0.27649878	2004
0.7185	0.276417299	2004
0.7195	0.276326559	2004
0.7205	0.276248782	2004
0.7215	0.276180265	2004
0.7225	0.276122858	2004
0.7235	0.276056192	2004
0.7245	0.275983971	2004
0.7255	0.275904342	2004
0.7265	0.275826565	2004
0.7275	0.275746936	2004
0.7285	0.275669159	2004
0.7295	0.275591382	2004
0.7305	0.275524716	2004
0.7315	0.275454347	2004
0.7325	0.275389533	2004
0.7335	0.275309904	2004
0.7345	0.27524509	2004
0.7355	0.275172868	2004
0.7365	0.27509324	2004
0.7375	0.274995093	2004
0.7385	0.274937686	2004
0.7395	0.274893242	2004
0.7405	0.274821021	2004
0.7415	0.274754355	2004
0.7425	0.274685837	2004
0.7435	0.274609912	2004
0.7445	0.274545098	2004
0.7455	0.274478432	2004
0.7465	0.274413618	2004
0.7475	0.274309915	2004
0.7485	0.274230286	2004
0.7495	0.274154361	2004
0.7505	0.274087695	2004
0.7515	0.274019178	2004
0.7525	0.273941401	2004
0.7535	0.273878438	2004
0.7545	0.273787699	2004
0.7555	0.2736877	2004
0.7565	0.273615478	2004
0.7575	0.273550664	2004
0.7585	0.273469184	2004
0.7595	0.273406221	2004
0.7605	0.273328444	2004
0.7615	0.273248816	2004
0.7625	0.273189557	2004
0.7635	0.273122891	2004
0.7645	0.273056225	2004
0.7655	0.272974745	2004
0.7665	0.272902523	2004
0.7675	0.272843265	2004
0.7685	0.27276734	2004
0.7695	0.272680304	2004
0.7705	0.272622897	2004
0.7715	0.272543268	2004
0.7725	0.272484009	2004
0.7735	0.27239327	2004
0.7745	0.272317345	2004
0.7755	0.272245123	2004
0.7765	0.272169198	2004
0.7775	0.27210994	2004
0.7785	0.272028459	2004
0.7795	0.271982163	2004
0.7805	0.271922905	2004
0.7815	0.271856239	2004
0.7825	0.271785869	2004
0.7835	0.271709944	2004
0.7845	0.271641426	2004
0.7855	0.271559946	2004
0.7865	0.271500687	2004
0.7875	0.271448836	2004
0.7885	0.271367355	2004
0.7895	0.271289578	2004
0.7905	0.271219209	2004
0.7915	0.271145135	2004
0.7925	0.27106921	2004
0.7935	0.271024766	2004
0.7945	0.270952545	2004
0.7955	0.27089699	2004
0.7965	0.270821065	2004
0.7975	0.270767362	2004
0.7985	0.270684029	2004
0.7995	0.270598845	2004
0.8005	0.270537735	2004
0.8015	0.27048218	2004
0.8025	0.27041181	2004
0.8035	0.270343292	2004
0.8045	0.270263664	2004
0.8055	0.27018959	2004
0.8065	0.270122925	2004
0.8075	0.270034037	2004
0.8085	0.269972926	2004
0.8095	0.269924779	2004
0.8105	0.26986552	2004
0.8115	0.269789595	2004
0.8125	0.269708114	2004
0.8135	0.269634041	2004
0.8145	0.269587745	2004
0.8155	0.269548857	2004
0.8165	0.269484043	2004
0.8175	0.269424784	2004
0.8185	0.269376637	2004
0.8195	0.269324785	2004
0.8205	0.269261823	2004
0.8215	0.269206268	2004
0.8225	0.269141454	2004
0.8235	0.269067381	2004
0.8245	0.269011826	2004
0.8255	0.268935901	2004
0.8265	0.268872938	2004
0.8275	0.268824791	2004
0.8285	0.268748866	2004
0.8295	0.268678496	2004
0.8305	0.268634052	2004
0.8315	0.26857109	2004
0.8325	0.268502572	2004
0.8335	0.268430351	2004
0.8345	0.268374796	2004
0.8355	0.268302574	2004
0.8365	0.268247019	2004
0.8375	0.268180354	2004
0.8385	0.268109984	2004
0.8395	0.268037763	2004
0.8405	0.267972948	2004
0.8415	0.267917394	2004
0.8425	0.267867394	2004
0.8435	0.267789617	2004
0.8445	0.267728507	2004
0.8455	0.2676711	2004
0.8465	0.267606286	2004
0.8475	0.267535916	2004
0.8485	0.267474806	2004
0.8495	0.267419251	2004
0.8505	0.267354437	2004
0.8515	0.267289623	2004
0.8525	0.267252586	2004
0.8535	0.267200735	2004
0.8545	0.267148884	2004
0.8555	0.267084069	2004
0.8565	0.267009996	2004
0.8575	0.266941478	2004
0.8585	0.266878516	2004
0.8595	0.266813702	2004
0.8605	0.266761851	2004
0.8615	0.266689629	2004
0.8625	0.266634074	2004
0.8635	0.266576668	2004
0.8645	0.266524816	2004
0.8655	0.26646741	2004
0.8665	0.266408151	2004
0.8675	0.266343337	2004
0.8685	0.266276671	2004
0.8695	0.266213709	2004
0.8705	0.266161857	2004
0.8715	0.266085932	2004
0.8725	0.266034081	2004
0.8735	0.265954452	2004
0.8745	0.265895194	2004
0.8755	0.265828528	2004
0.8765	0.265743344	2004
0.8775	0.265693344	2004
0.8785	0.265650752	2004
0.8795	0.265597049	2004
0.8805	0.26551742	2004
0.8815	0.265434088	2004
0.8825	0.26538594	2004
0.8835	0.265326682	2004
0.8845	0.26523409	2004
0.8855	0.265182239	2004
0.8865	0.265110017	2004
0.8875	0.265050759	2004
0.8885	0.264976685	2004
0.8895	0.264919279	2004
0.8905	0.264861872	2004
0.8915	0.264802613	2004
0.8925	0.264737799	2004
0.8935	0.264682244	2004
0.8945	0.264624838	2004
0.8955	0.264541505	2004
0.8965	0.264480395	2004
0.8975	0.264426692	2004
0.8985	0.264371137	2004
0.8995	0.264304471	2004
0.9005	0.264224842	2004
0.9015	0.264169287	2004
0.9025	0.264121139	2004
0.9035	0.264052622	2004
0.9045	0.264011881	2004
0.9055	0.26393966	2004
0.9065	0.26389892	2004
0.9075	0.263845217	2004
0.9085	0.263791513	2004
0.9095	0.26371744	2004
0.9105	0.263647071	2004
0.9115	0.263604478	2004
0.9125	0.263558183	2004
0.9135	0.263498924	2004
0.9145	0.263437814	2004
0.9155	0.263385962	2004
0.9165	0.263321148	2004
0.9175	0.263274853	2004
0.9185	0.263210038	2004
0.9195	0.263137817	2004
0.9205	0.263073003	2004
0.9215	0.263017448	2004
0.9225	0.2629693	2004
0.9235	0.26290819	2004
0.9245	0.262850783	2004
0.9255	0.262787821	2004
0.9265	0.262728562	2004
0.9275	0.262667452	2004
0.9285	0.262619304	2004
0.9295	0.262567453	2004
0.9305	0.262502639	2004
0.9315	0.262456343	2004
0.9325	0.262397084	2004
0.9335	0.262339678	2004
0.9345	0.262285975	2004
0.9355	0.262215605	2004
0.9365	0.262148939	2004
0.9375	0.262104495	2004
0.9385	0.262037829	2004
0.9395	0.261971163	2004
0.9405	0.261923016	2004
0.9415	0.261874868	2004
0.9425	0.261821165	2004
0.9435	0.261763758	2004
0.9445	0.261702648	2004
0.9455	0.261641537	2004
0.9465	0.261585982	2004
0.9475	0.261511909	2004
0.9485	0.261448947	2004
0.9495	0.261400799	2004
0.9505	0.261337837	2004
0.9515	0.261278578	2004
0.9525	0.261223023	2004
0.9535	0.261171172	2004
0.9545	0.261117469	2004
0.9555	0.261056359	2004
0.9565	0.261008211	2004
0.9575	0.260971174	2004
0.9585	0.26090636	2004
0.9595	0.260854509	2004
0.9605	0.260810065	2004
0.9615	0.260737844	2004
0.9625	0.26066377	2004
0.9635	0.260604512	2004
0.9645	0.260548957	2004
0.9655	0.260469328	2004
0.9665	0.260395255	2004
0.9675	0.2603397	2004
0.9685	0.260284145	2004
0.9695	0.260232294	2004
0.9705	0.260178591	2004
0.9715	0.26013785	2004
0.9725	0.260073036	2004
0.9735	0.260032296	2004
0.9745	0.259987852	2004
0.9755	0.259941556	2004
0.9765	0.259880446	2004
0.9775	0.259811928	2004
0.9785	0.25976378	2004
0.9795	0.259721188	2004
0.9805	0.259676744	2004
0.9815	0.259613782	2004
0.9825	0.25955082	2004
0.9835	0.25950082	2004
0.9845	0.259452673	2004
0.9855	0.25939897	2004
0.9865	0.259341563	2004
0.9875	0.259295267	2004
0.9885	0.259226749	2004
0.9895	0.259193416	2004
0.9905	0.259134158	2004
0.9915	0.259073047	2004
0.9925	0.259023048	2004
0.9935	0.258961937	2004
0.9945	0.258924901	2004
0.9955	0.258867494	2004
0.9965	0.258808235	2004
0.9975	0.258756384	2004
0.9985	0.258695274	2004
0.9995	0.258641571	2004
1.0005	0.258587868	2004
1.0015	0.258536016	2004
1.0025	0.258482313	2004
1.0035	0.258426758	2004
1.0045	0.258369351	2004
1.0055	0.258315648	2004
1.0065	0.258261945	2004
1.0075	0.258210094	2004
1.0085	0.258169354	2004
1.0095	0.258113799	2004
1.0105	0.258047133	2004
1.0115	0.258010096	2004
1.0125	0.257967504	2004
1.0135	0.257915653	2004
1.0145	0.257874913	2004
1.0155	0.257834172	2004
1.0165	0.257780469	2004
1.0175	0.257717507	2004
1.0185	0.257669359	2004
1.0195	0.257602693	2004
1.0205	0.257565657	2004
1.0215	0.25750825	2004
1.0225	0.257454547	2004
1.0235	0.257395288	2004
1.0245	0.257365659	2004
1.0255	0.257315659	2004
1.0265	0.257263808	2004
1.0275	0.257221216	2004
1.0285	0.257167513	2004
1.0295	0.257098995	2004
1.0305	0.25704344	2004
1.0315	0.256998996	2004
1.0325	0.25693233	2004
1.0335	0.256876775	2004
1.0345	0.256811961	2004
1.0355	0.256756406	2004
1.0365	0.256713814	2004
1.0375	0.256656408	2004
1.0385	0.256600853	2004
1.0395	0.256534187	2004
1.0405	0.256489743	2004
1.0415	0.256443447	2004
1.0425	0.256393447	2004
1.0435	0.256339744	2004
1.0445	0.256308263	2004
1.0455	0.256269375	2004
1.0465	0.256226783	2004
1.0475	0.256174931	2004
1.0485	0.25612308	2004
1.0495	0.256084192	2004
1.0505	0.256049007	2004
1.0515	0.255987896	2004
1.0525	0.255924934	2004
1.0535	0.255874935	2004
1.0545	0.255823083	2004
1.0555	0.255761973	2004
1.0565	0.255713825	2004
1.0575	0.255673085	2004
1.0585	0.255632345	2004
1.0595	0.255582345	2004
1.0605	0.255539753	2004
1.0615	0.25548605	2004
1.0625	0.255421236	2004
1.0635	0.255378644	2004
1.0645	0.255332348	2004
1.0655	0.255295312	2004
1.0665	0.255250868	2004
1.0675	0.255213831	2004
1.0685	0.255165683	2004
1.0695	0.255124943	2004
1.0705	0.255073092	2004
1.0715	0.255004574	2004
1.0725	0.254969389	2004
1.0735	0.254934204	2004
1.0745	0.254876798	2004
1.0755	0.254826798	2004
1.0765	0.254780502	2004
1.0775	0.254749021	2004
1.0785	0.254704577	2004
1.0795	0.254641615	2004
1.0805	0.254580505	2004
1.0815	0.254526802	2004
1.0825	0.254489765	2004
1.0835	0.254447173	2004
1.0845	0.254386062	2004
1.0855	0.254334211	2004
1.0865	0.254297174	2004
1.0875	0.254258286	2004
1.0885	0.254193472	2004
1.0895	0.254124954	2004
1.0905	0.254074955	2004
1.0915	0.254000881	2004
1.0925	0.253963845	2004
1.0935	0.253911994	2004
1.0945	0.253874957	2004
1.0955	0.253832365	2004
1.0965	0.253782365	2004
1.0975	0.253749032	2004
1.0985	0.253691626	2004
1.0995	0.253637923	2004
1.1005	0.253591627	2004
1.1015	0.253528664	2004
1.1025	0.253458295	2004
1.1035	0.253415703	2004
1.1045	0.253354592	2004
1.1055	0.253293482	2004
1.1065	0.253239779	2004
1.1075	0.253178668	2004
1.1085	0.253132373	2004
1.1095	0.253078669	2004
1.1105	0.253019411	2004
1.1115	0.252963856	2004
1.1125	0.252923116	2004
1.1135	0.252867561	2004
1.1145	0.252819413	2004
1.1155	0.252767562	2004
1.1165	0.252713859	2004
1.1175	0.252663859	2004
1.1185	0.252626823	2004
1.1195	0.252576823	2004
1.1205	0.252528676	2004
1.1215	0.252480528	2004
1.1225	0.252434232	2004
1.1235	0.252399047	2004
1.1245	0.252349048	2004
1.1255	0.252302752	2004
1.1265	0.252267567	2004
1.1275	0.252202753	2004
1.1285	0.252150902	2004
1.1295	0.252113865	2004
1.1305	0.25206757	2004
1.1315	0.252024978	2004
1.1325	0.251986089	2004
1.1335	0.251939793	2004
1.1345	0.251884238	2004
1.1355	0.251830535	2004
1.1365	0.251791647	2004
1.1375	0.251745351	2004
1.1385	0.251691648	2004
1.1395	0.251637945	2004
1.1405	0.251584242	2004
1.1415	0.251543501	2004
1.1425	0.251504613	2004
1.1435	0.25145091	2004
1.1445	0.251397207	2004
1.1455	0.251349059	2004
1.1465	0.251306467	2004
1.1475	0.251273134	2004
1.1485	0.251221283	2004
1.1495	0.251165728	2004
1.1505	0.251110173	2004
1.1515	0.251058322	2004
1.1525	0.251012026	2004
1.1535	0.250958323	2004
1.1545	0.250919434	2004
1.1555	0.250865731	2004
1.1565	0.250819435	2004
1.1575	0.250776843	2004
1.1585	0.250726844	2004
1.1595	0.250680548	2004
1.1605	0.250649067	2004
1.1615	0.250595364	2004
1.1625	0.250539809	2004
1.1635	0.250467587	2004
1.1645	0.250426847	2004
1.1655	0.250397218	2004
1.1665	0.250356478	2004
1.1675	0.250300923	2004
1.1685	0.250247219	2004
1.1695	0.25017685	2004
1.1705	0.25013611	2004
1.1715	0.250087962	2004
1.1725	0.250041666	2004
1.1735	0.249997222	2004
1.1745	0.249958334	2004
1.1755	0.249928704	2004
1.1765	0.249887964	2004
1.1775	0.249860187	2004
1.1785	0.249813891	2004
1.1795	0.249756484	2004
1.1805	0.249704633	2004
1.1815	0.249660189	2004
1.1825	0.24960093	2004
1.1835	0.249552783	2004
1.1845	0.249506487	2004
1.1855	0.249463895	2004
1.1865	0.24942871	2004
1.1875	0.249376859	2004
1.1885	0.249334267	2004
1.1895	0.249289823	2004
1.1905	0.249247231	2004
1.1915	0.249219453	2004
1.1925	0.249167602	2004
1.1935	0.249128713	2004
1.1945	0.24907501	2004
1.1955	0.249025011	2004
1.1965	0.248975011	2004
1.1975	0.248928716	2004
1.1985	0.248880568	2004
1.1995	0.248843531	2004
1.2005	0.248802791	2004
1.2015	0.248763903	2004
1.2025	0.248715755	2004
1.2035	0.248669459	2004
1.2045	0.24861946	2004
1.2055	0.248580571	2004
1.2065	0.248525016	2004
1.2075	0.248480572	2004
1.2085	0.248426869	2004
1.2095	0.248382425	2004
1.2105	0.248350944	2004
1.2115	0.248295389	2004
1.2125	0.248252797	2004
1.2135	0.24820465	2004
1.2145	0.248160206	2004
1.2155	0.248119465	2004
1.2165	0.248082429	2004
1.2175	0.248036133	2004
1.2185	0.247989837	2004
1.2195	0.247937986	2004
1.2205	0.247887986	2004
1.2215	0.247839839	2004
1.2225	0.247787988	2004
1.2235	0.247725025	2004
1.2245	0.247686137	2004
1.2255	0.247641693	2004
1.2265	0.247599101	2004
1.2275	0.247563916	2004
1.2285	0.247521324	2004
1.2295	0.247469473	2004
1.2305	0.247430584	2004
1.2315	0.247376881	2004
1.2325	0.247332437	2004
1.2335	0.247287993	2004
1.2345	0.247245401	2004
1.2355	0.247197253	2004
1.2365	0.247169476	2004
1.2375	0.247132439	2004
1.2385	0.24708244	2004
1.2395	0.247034292	2004
1.2405	0.2469917	2004
1.2415	0.24695096	2004
1.2425	0.246886146	2004
1.2435	0.246834294	2004
1.2445	0.246784295	2004
1.2455	0.246747258	2004
1.2465	0.246695407	2004
1.2475	0.246662074	2004
1.2485	0.246628741	2004
1.2495	0.246586149	2004
1.2505	0.24653615	2004
1.2515	0.246463928	2004
1.2525	0.246412077	2004
1.2535	0.246373188	2004
1.2545	0.246330596	2004
1.2555	0.246291708	2004
1.2565	0.246247264	2004
1.2575	0.246206524	2004
1.2585	0.246169487	2004
1.2595	0.246119488	2004
1.2605	0.246080599	2004
1.2615	0.246034303	2004
1.2625	0.245993563	2004
1.2635	0.245947267	2004
1.2645	0.245891712	2004
1.2655	0.245850972	2004
1.2665	0.245810232	2004
1.2675	0.245763936	2004
1.2685	0.245712085	2004
1.2695	0.245667641	2004
1.2705	0.245625049	2004
1.2715	0.245584308	2004
1.2725	0.245552827	2004
1.2735	0.245523198	2004
1.2745	0.245488013	2004
1.2755	0.245439865	2004
1.2765	0.245406533	2004
1.2775	0.245367644	2004
1.2785	0.245341718	2004
1.2795	0.245293571	2004
1.2805	0.24524172	2004
1.2815	0.245200979	2004
1.2825	0.245149128	2004
1.2835	0.245093573	2004
1.2845	0.245038018	2004
1.2855	0.244986167	2004
1.2865	0.244950982	2004
1.2875	0.244913945	2004
1.2885	0.244880612	2004
1.2895	0.244836168	2004
1.2905	0.244771354	2004
1.2915	0.244717651	2004
1.2925	0.244680615	2004
1.2935	0.244643578	2004
1.2945	0.244593579	2004
1.2955	0.244541727	2004
1.2965	0.24449358	2004
1.2975	0.244441728	2004
1.2985	0.244404692	2004
1.2995	0.2443621	2004
1.3005	0.244306545	2004
1.3015	0.244258397	2004
1.3025	0.244217657	2004
1.3035	0.244167657	2004
1.3045	0.244106547	2004
1.3055	0.244060251	2004
1.3065	0.244017659	2004
1.3075	0.243975067	2004
1.3085	0.243926919	2004
1.3095	0.243884327	2004
1.3105	0.243830624	2004
1.3115	0.243778773	2004
1.3125	0.243728773	2004
1.3135	0.24367507	2004
1.3145	0.243639885	2004
1.3155	0.24359359	2004
1.3165	0.243554701	2004
1.3175	0.243515813	2004
1.3185	0.243469517	2004
1.3195	0.243425073	2004
1.3205	0.243378777	2004
1.3215	0.243315815	2004
1.3225	0.243273223	2004
1.3235	0.243234334	2004
1.3245	0.243193594	2004
1.3255	0.243151002	2004
1.3265	0.243123225	2004
1.3275	0.243082484	2004
1.3285	0.243034337	2004
1.3295	0.243001004	2004
1.3305	0.242954708	2004
1.3315	0.242902857	2004
1.3325	0.24286582	2004
1.3335	0.242819524	2004
1.3345	0.242780636	2004
1.3355	0.242745451	2004
1.3365	0.242701007	2004
1.3375	0.242647304	2004
1.3385	0.242612119	2004
1.3395	0.242571379	2004
1.3405	0.242519528	2004
1.3415	0.242480639	2004
1.3425	0.242432491	2004
1.3435	0.242384344	2004
1.3445	0.242330641	2004
1.3455	0.2422899	2004
1.3465	0.242245457	2004
1.3475	0.242204716	2004
1.3485	0.242160272	2004
1.3495	0.242136198	2004
1.3505	0.242089903	2004
1.3515	0.2420362	2004
1.3525	0.242015829	2004
1.3535	0.241976941	2004
1.3545	0.241926942	2004
1.3555	0.241889905	2004
1.3565	0.241847313	2004
1.3575	0.241801017	2004
1.3585	0.241751018	2004
1.3595	0.241701018	2004
1.3605	0.241658426	2004
1.3615	0.24161213	2004
1.3625	0.241560279	2004
1.3635	0.241508428	2004
1.3645	0.241475095	2004
1.3655	0.241417688	2004
1.3665	0.241367689	2004
1.3675	0.241338059	2004
1.3685	0.241286208	2004
1.3695	0.241247319	2004
1.3705	0.241206579	2004
1.3715	0.241162135	2004
1.3725	0.241132506	2004
1.3735	0.241099173	2004
1.3745	0.241052877	2004
1.3755	0.241012137	2004
1.3765	0.240952878	2004
1.3775	0.240915842	2004
1.3785	0.24087325	2004
1.3795	0.240836213	2004
1.3805	0.240797324	2004
1.3815	0.240752881	2004
1.3825	0.240708437	2004
1.3835	0.240662141	2004
1.3845	0.24060103	2004
1.3855	0.240556586	2004
1.3865	0.240515846	2004
1.3875	0.240480661	2004
1.3885	0.240426958	2004
1.3895	0.240384366	2004
1.3905	0.24033807	2004
1.3915	0.240310293	2004
1.3925	0.240252886	2004
1.3935	0.24020659	2004
1.3945	0.240178813	2004
1.3955	0.240149184	2004
1.3965	0.24010474	2004
1.3975	0.240067703	2004
1.3985	0.240017704	2004
1.3995	0.239988074	2004
1.4005	0.23994363	2004
1.4015	0.23990289	2004
1.4025	0.23984178	2004
1.4035	0.239784373	2004
1.4045	0.239745484	2004
1.4055	0.239699189	2004
1.4065	0.239647337	2004
1.4075	0.239601041	2004
1.4085	0.239552894	2004
1.4095	0.239510302	2004
1.4105	0.239476969	2004
1.4115	0.239439932	2004
1.4125	0.239404747	2004
1.4135	0.239358452	2004
1.4145	0.23933623	2004
1.4155	0.239293637	2004
1.4165	0.239254749	2004
1.4175	0.23920475	2004
1.4185	0.239167713	2004
1.4195	0.239119565	2004
1.4205	0.239076973	2004
1.4215	0.239041788	2004
1.4225	0.238993641	2004
1.4235	0.238943641	2004
1.4245	0.238897346	2004
1.4255	0.238854753	2004
1.4265	0.238826976	2004
1.4275	0.23880105	2004
1.4285	0.238758458	2004
1.4295	0.238717718	2004
1.4305	0.238676978	2004
1.4315	0.238638089	2004
1.4325	0.238589942	2004
1.4335	0.238556609	2004
1.4345	0.238502906	2004
1.4355	0.238462165	2004
1.4365	0.238419573	2004
1.4375	0.238371426	2004
1.4385	0.238332537	2004
1.4395	0.238269575	2004
1.4405	0.238226983	2004
1.4415	0.238186242	2004
1.4425	0.238138095	2004
1.4435	0.238108465	2004
1.4445	0.238073281	2004
1.4455	0.23803254	2004
1.4465	0.237984393	2004
1.4475	0.237947356	2004
1.4485	0.237902912	2004
1.4495	0.237865876	2004
1.4505	0.23783995	2004
1.4515	0.237793654	2004
1.4525	0.237745507	2004
1.4535	0.237723285	2004
1.4545	0.237673285	2004
1.4555	0.237634397	2004
1.4565	0.237591805	2004
1.4575	0.237539953	2004
1.4585	0.237489954	2004
1.4595	0.237417732	2004
1.4605	0.237386251	2004
1.4615	0.237343659	2004
1.4625	0.237284401	2004
1.4635	0.237225142	2004
1.4645	0.237171439	2004
1.4655	0.237143661	2004
1.4665	0.237114032	2004
1.4675	0.23707144	2004
1.4685	0.237036255	2004
1.4695	0.236995515	2004
1.4705	0.236956626	2004
1.4715	0.236928849	2004
1.4725	0.236882553	2004
1.4735	0.236830702	2004
1.4745	0.236789962	2004
1.4755	0.236736258	2004
1.4765	0.236693666	2004
1.4775	0.236652926	2004
1.4785	0.236610334	2004
1.4795	0.236571446	2004
1.4805	0.23652515	2004
1.4815	0.236471447	2004
1.4825	0.236430706	2004
1.4835	0.236399225	2004
1.4845	0.236354781	2004
1.4855	0.236312189	2004
1.4865	0.236271449	2004
1.4875	0.236223301	2004
1.4885	0.236177005	2004
1.4895	0.236149228	2004
1.4905	0.236108488	2004
1.4915	0.236077007	2004
1.4925	0.236032563	2004
1.4935	0.235984415	2004
1.4945	0.235923305	2004
1.4955	0.235891823	2004
1.4965	0.235856639	2004
1.4975	0.235810343	2004
1.4985	0.235754788	2004
1.4995	0.235719603	2004
1.5005	0.235671456	2004
1.5015	0.235627012	2004
1.5025	0.235584419	2004
1.5035	0.235541827	2004
1.5045	0.235502939	2004
1.5055	0.235469606	2004
1.5065	0.235432569	2004
1.5075	0.235391829	2004
1.5085	0.235338126	2004
1.5095	0.235302941	2004
1.5105	0.235256645	2004
1.5115	0.235199239	2004
1.5125	0.235175165	2004
1.5135	0.23513998	2004
1.5145	0.235110351	2004
1.5155	0.235067759	2004
1.5165	0.235034426	2004
1.5175	0.234993685	2004
1.5185	0.234965908	2004
1.5195	0.234912205	2004
1.5205	0.234851094	2004
1.5215	0.234791836	2004
1.5225	0.23474554	2004
1.5235	0.234710355	2004
1.5245	0.23467517	2004
1.5255	0.234627023	2004
1.5265	0.234589986	2004
1.5275	0.234554801	2004
1.5285	0.234519616	2004
1.5295	0.234491839	2004
1.5305	0.23446221	2004
1.5315	0.234408507	2004
1.5325	0.234362211	2004
1.5335	0.234319619	2004
1.5345	0.234269619	2004
1.5355	0.234223323	2004
1.5365	0.23418999	2004
1.5375	0.234136287	2004
1.5385	0.234106658	2004
1.5395	0.234062214	2004
1.5405	0.234027029	2004
1.5415	0.233988141	2004
1.5425	0.233943697	2004
1.5435	0.233923327	2004
1.5445	0.233889994	2004
1.5455	0.233858513	2004
1.5465	0.233815921	2004
1.5475	0.233778884	2004
1.5485	0.233741847	2004
1.5495	0.233704811	2004
1.5505	0.233667774	2004
1.5515	0.233632589	2004
1.5525	0.233601108	2004
1.5535	0.233567775	2004
1.5545	0.233519628	2004
1.5555	0.233493702	2004
1.5565	0.233432591	2004
1.5575	0.233408518	2004
1.5585	0.233362222	2004
1.5595	0.233336296	2004
1.5605	0.233295556	2004
1.5615	0.233252964	2004
1.5625	0.233225186	2004
1.5635	0.233180742	2004
1.5645	0.233130743	2004
1.5655	0.233093706	2004
1.5665	0.233051114	2004
1.5675	0.23302704	2004
1.5685	0.232969634	2004
1.5695	0.23292519	2004
1.5705	0.232890005	2004
1.5715	0.232852968	2004
1.5725	0.232823339	2004
1.5735	0.232795562	2004
1.5745	0.232760377	2004
1.5755	0.23272334	2004
1.5765	0.232686303	2004
1.5775	0.232658526	2004
1.5785	0.232597416	2004
1.5795	0.232549268	2004
1.5805	0.232502972	2004
1.5815	0.232464084	2004
1.5825	0.232434454	2004
1.5835	0.232395566	2004
1.5845	0.232345567	2004
1.5855	0.23230853	2004
1.5865	0.232265938	2004
1.5875	0.232240012	2004
1.5885	0.232193716	2004
1.5895	0.232151124	2004
1.5905	0.232115939	2004
1.5915	0.232082606	2004
1.5925	0.232056681	2004
1.5935	0.232015941	2004
1.5945	0.231967793	2004
1.5955	0.231928904	2004
1.5965	0.231897423	2004
1.5975	0.231860387	2004
1.5985	0.231812239	2004
1.5995	0.231771499	2004
1.6005	0.231740018	2004
1.6015	0.231693722	2004
1.6025	0.231627056	2004
1.6035	0.231590019	2004
1.6045	0.231541872	2004
1.6055	0.231508539	2004
1.6065	0.231484465	2004
1.6075	0.231467799	2004
1.6085	0.231414095	2004
1.6095	0.231378911	2004
1.6105	0.231328911	2004
1.6115	0.231280764	2004
1.6125	0.231223357	2004
1.6135	0.231182616	2004
1.6145	0.231152987	2004
1.6155	0.231106691	2004
1.6165	0.231062247	2004
1.6175	0.231027063	2004
1.6185	0.230977063	2004
1.6195	0.230932619	2004
1.6205	0.230886323	2004
1.6215	0.230843731	2004
1.6225	0.230806695	2004
1.6235	0.230760399	2004
1.6245	0.230725214	2004
1.6255	0.230695585	2004
1.6265	0.2306604	2004
1.6275	0.230623363	2004
1.6285	0.23056966	2004
1.6295	0.230538179	2004
1.6305	0.230502994	2004
1.6315	0.230465958	2004
1.6325	0.230432625	2004
1.6335	0.230391885	2004
1.6345	0.2303567	2004
1.6355	0.230323367	2004
1.6365	0.230290034	2004
1.6375	0.230241886	2004
1.6385	0.230214109	2004
1.6395	0.230173368	2004
1.6405	0.230141887	2004
1.6415	0.230106703	2004
1.6425	0.230077073	2004
1.6435	0.230038185	2004
1.6445	0.230001148	2004
1.6455	0.229953001	2004
1.6465	0.229917816	2004
1.6475	0.229880779	2004
1.6485	0.22985115	2004
1.6495	0.229806706	2004
1.6505	0.22976041	2004
1.6515	0.229736336	2004
1.6525	0.229695596	2004
1.6535	0.229662263	2004
1.6545	0.229606708	2004
1.6555	0.229571523	2004
1.6565	0.229534487	2004
1.6575	0.229493746	2004
1.6585	0.229453006	2004
1.6595	0.229412266	2004
1.6605	0.22938634	2004
1.6615	0.229358563	2004
1.6625	0.229323378	2004
1.6635	0.229286341	2004
1.6645	0.22925486	2004
1.6655	0.229223379	2004
1.6665	0.229177083	2004
1.6675	0.229140047	2004
1.6685	0.229108565	2004
1.6695	0.229075232	2004
1.6705	0.229038196	2004
1.6715	0.229004863	2004
1.6725	0.228964123	2004
1.6735	0.228949308	2004
1.6745	0.228912271	2004
1.6755	0.228875235	2004
1.6765	0.228847457	2004
1.6775	0.228825235	2004
1.6785	0.228801161	2004
1.6795	0.228771532	2004
1.6805	0.228754866	2004
1.6815	0.228715977	2004
1.6825	0.228671533	2004
1.6835	0.228634497	2004
1.6845	0.228603016	2004
1.6855	0.228564127	2004
1.6865	0.228514128	2004
1.6875	0.228471536	2004
1.6885	0.228438203	2004
1.6895	0.228403018	2004
1.6905	0.228371537	2004
1.6915	0.228340055	2004
1.6925	0.228306723	2004
1.6935	0.228262279	2004
1.6945	0.228219686	2004
1.6955	0.228188205	2004
1.6965	0.228145613	2004
1.6975	0.228114132	2004
1.6985	0.22807154	2004
1.6995	0.22805117	2004
1.7005	0.228008578	2004
1.7015	0.227975245	2004
1.7025	0.227951171	2004
1.7035	0.227914134	2004
1.7045	0.227882653	2004
1.7055	0.227856728	2004
1.7065	0.227815987	2004
1.7075	0.227799321	2004
1.7085	0.22775858	2004
1.7095	0.227725247	2004
1.7105	0.227691915	2004
1.7115	0.227658582	2004
1.7125	0.227617841	2004
1.7135	0.227580805	2004
1.7145	0.227547472	2004
1.7155	0.227517842	2004
1.7165	0.227493769	2004
1.7175	0.227460436	2004
1.7185	0.227415992	2004
1.7195	0.227382659	2004
1.7205	0.227358585	2004
1.7215	0.227308585	2004
1.7225	0.227277104	2004
1.7235	0.227254882	2004
1.7245	0.227215994	2004
1.7255	0.227182661	2004
1.7265	0.22715118	2004
1.7275	0.22711044	2004
1.7285	0.227073403	2004
1.7295	0.227043774	2004
1.7305	0.227014144	2004
1.7315	0.226967849	2004
1.7325	0.226934516	2004
1.7335	0.226899331	2004
1.7345	0.226854887	2004
1.7355	0.22681785	2004
1.7365	0.226780814	2004
1.7375	0.22673637	2004
1.7385	0.226691926	2004
1.7395	0.226628963	2004
1.7405	0.22657526	2004
1.7415	0.226541927	2004
1.7425	0.22649378	2004
1.7435	0.226441928	2004
1.7445	0.226397484	2004
1.7455	0.226358596	2004
1.7465	0.226316004	2004
1.7475	0.226277115	2004
1.7485	0.226232671	2004
1.7495	0.226195635	2004
1.7505	0.226164154	2004
1.7515	0.226132673	2004
1.7525	0.226110451	2004
1.7535	0.226075266	2004
1.7545	0.226038229	2004
1.7555	0.226003044	2004
1.7565	0.2259586	2004
1.7575	0.225928971	2004
1.7585	0.225899342	2004
1.7595	0.225875268	2004
1.7605	0.225838231	2004
1.7615	0.225804898	2004
1.7625	0.225777121	2004
1.7635	0.225743788	2004
1.7645	0.225712307	2004
1.7655	0.225680826	2004
1.7665	0.225638234	2004
1.7675	0.225601197	2004
1.7685	0.225577123	2004
1.7695	0.225549346	2004
1.7705	0.225521568	2004
1.7715	0.225486383	2004
1.7725	0.225460458	2004
1.7735	0.225428977	2004
1.7745	0.225393792	2004
1.7755	0.225367866	2004
1.7765	0.225332681	2004
1.7775	0.225312311	2004
1.7785	0.225286386	2004
1.7795	0.225262312	2004
1.7805	0.225225275	2004
1.7815	0.22519009	2004
1.7825	0.225154906	2004
1.7835	0.225117869	2004
1.7845	0.225095647	2004
1.7855	0.225064166	2004
1.7865	0.225028981	2004
1.7875	0.224999352	2004
1.7885	0.224971574	2004
1.7895	0.22492713	2004
1.7905	0.224877131	2004
1.7915	0.224843798	2004
1.7925	0.224806761	2004
1.7935	0.224777132	2004
1.7945	0.224747503	2004
1.7955	0.224721577	2004
1.7965	0.224686392	2004
1.7975	0.224649356	2004
1.7985	0.224612319	2004
1.7995	0.224571579	2004
1.8005	0.224545653	2004
1.8015	0.224517876	2004
1.8025	0.224493802	2004
1.8035	0.224464173	2004
1.8045	0.224432691	2004
1.8055	0.224399359	2004
1.8065	0.224369729	2004
1.8075	0.2243401	2004
1.8085	0.224306767	2004
1.8095	0.224267879	2004
1.8105	0.224240101	2004
1.8115	0.22420862	2004
1.8125	0.224184546	2004
1.8135	0.224151213	2004
1.8145	0.224110473	2004
1.8155	0.224082695	2004
1.8165	0.224038251	2004
1.8175	0.223999363	2004
1.8185	0.223971586	2004
1.8195	0.223938253	2004
1.8205	0.22390492	2004
1.8215	0.223867883	2004
1.8225	0.223838254	2004
1.8235	0.223791958	2004
1.8245	0.223741958	2004
1.8255	0.223693811	2004
1.8265	0.223656774	2004
1.8275	0.223617886	2004
1.8285	0.223582701	2004
1.8295	0.223554923	2004
1.8305	0.223517887	2004
1.8315	0.223478998	2004
1.8325	0.223447517	2004
1.8335	0.223414184	2004
1.8345	0.22336974	2004
1.8355	0.223343815	2004
1.8365	0.223304926	2004
1.8375	0.223273445	2004
1.8385	0.223241964	2004
1.8395	0.223208631	2004
1.8405	0.223182705	2004
1.8415	0.223149372	2004
1.8425	0.223125299	2004
1.8435	0.223082706	2004
1.8445	0.223034559	2004
1.8455	0.223014189	2004
1.8465	0.22299567	2004
1.8475	0.222966041	2004
1.8485	0.22293456	2004
1.8495	0.222908634	2004
1.8505	0.22289382	2004
1.8515	0.222869746	2004
1.8525	0.222847524	2004
1.8535	0.222799376	2004
1.8545	0.222773451	2004
1.8555	0.222738266	2004
1.8565	0.222688266	2004
1.8575	0.222649378	2004
1.8585	0.222617897	2004
1.8595	0.222586416	2004
1.8605	0.222558638	2004
1.8615	0.222529009	2004
1.8625	0.222484565	2004
1.8635	0.222451232	2004
1.8645	0.222404936	2004
1.8655	0.222364196	2004
1.8665	0.222332715	2004
1.8675	0.222299382	2004
1.8685	0.222253086	2004
1.8695	0.222221605	2004
1.8705	0.222188272	2004
1.8715	0.22214568	2004
1.8725	0.222101236	2004
1.8735	0.222058644	2004
1.8745	0.222027163	2004
1.8755	0.221980867	2004
1.8765	0.221945682	2004
1.8775	0.221908645	2004
1.8785	0.22188272	2004
1.8795	0.221851239	2004
1.8805	0.221814202	2004
1.8815	0.221764203	2004
1.8825	0.221725314	2004
1.8835	0.221693833	2004
1.8845	0.221656796	2004
1.8855	0.22161976	2004
1.8865	0.221591982	2004
1.8875	0.221560501	2004
1.8885	0.221517909	2004
1.8895	0.221484576	2004
1.8905	0.221441984	2004
1.8915	0.221416058	2004
1.8925	0.221369763	2004
1.8935	0.221329022	2004
1.8945	0.221291986	2004
1.8955	0.221280875	2004
1.8965	0.22124569	2004
1.8975	0.221210505	2004
1.8985	0.221156802	2004
1.8995	0.221136432	2004
1.9005	0.221099395	2004
1.9015	0.221069766	2004
1.9025	0.221016063	2004
1.9035	0.220990137	2004
1.9045	0.220949397	2004
1.9055	0.220906805	2004
1.9065	0.220875324	2004
1.9075	0.220845694	2004
1.9085	0.220817917	2004
1.9095	0.220777177	2004
1.9105	0.220754955	2004
1.9115	0.220725325	2004
1.9125	0.220701251	2004
1.9135	0.220673474	2004
1.9145	0.2206494	2004
1.9155	0.220623475	2004
1.9165	0.220591993	2004
1.9175	0.220553105	2004
1.9185	0.220523476	2004
1.9195	0.220484587	2004
1.9205	0.220454958	2004
1.9215	0.22040681	2004
1.9225	0.220379033	2004
1.9235	0.220327182	2004
1.9245	0.220306811	2004
1.9255	0.22027533	2004
1.9265	0.220243849	2004
1.9275	0.220212368	2004
1.9285	0.22019385	2004
1.9295	0.220160517	2004
1.9305	0.220136443	2004
1.9315	0.22010311	2004
1.9325	0.220067925	2004
1.9335	0.220030889	2004
1.9345	0.220001259	2004
1.9355	0.219960519	2004
1.9365	0.219925334	2004
1.9375	0.219875335	2004
1.9385	0.219836446	2004
1.9395	0.21979941	2004
1.9405	0.219760521	2004
1.9415	0.219723485	2004
1.9425	0.219690152	2004
1.9435	0.219656819	2004
1.9445	0.219621634	2004
1.9455	0.219599412	2004
1.9465	0.219564227	2004
1.9475	0.219538301	2004
1.9485	0.219492006	2004
1.9495	0.219458673	2004
1.9505	0.219421636	2004
1.9515	0.219369785	2004
1.9525	0.219343859	2004
1.9535	0.21931423	2004
1.9545	0.219271638	2004
1.9555	0.219230897	2004
1.9565	0.219197564	2004
1.9575	0.219156824	2004
1.9585	0.219116084	2004
1.9595	0.219082751	2004
1.9605	0.219038307	2004
1.9615	0.219004974	2004
1.9625	0.218984604	2004
1.9635	0.218954975	2004
1.9645	0.218932753	2004
1.9655	0.218897568	2004
1.9665	0.218871642	2004
1.9675	0.218830902	2004
1.9685	0.218795717	2004
1.9695	0.218764236	2004
1.9705	0.218734607	2004
1.9715	0.218692015	2004
1.9725	0.218643867	2004
[truncated: 850,514 more rows]
