# Supplementary material for: Early indicators of tidal ecosystem shifts in estuaries
Source: Nat Commun. 2023 Apr 6;14:1911. doi: 10.1038/s41467-023-37444-6 (PMC10079839; doi:10.1038/s41467-023-37444-6)
Supplement: Supplementary file 4 — Source Data [file 41467_2023_37444_MOESM4_ESM.zip › Source Data/Figure 2/Figure2c_Elbe_SourceData.csv]

Figure 2c, Elbe: Changes in upper intertidal flat morphology across three study estuaries.
COLUMN	DESCRIPTION
Estuary	Estuary measured
Tidal inundations skipped (%) range min	Minimum value of tidal inundations skipped (%) within range of values tested. This range splits the upper intertidal into separately sampled sections to create the different colored lines in the figure.
Tidal inundations skipped (%) range max	Maximum value of tidal inundations skipped (%) within range of values tested. This range splits the upper intertidal into separately sampled sections to create the different colored lines in the figure.
N	Number of observations underlying hypsometric curve
Estuary	Tidal inundations skipped (%) range min	Tidal inundations skipped (%) range max	N
Elbe	0.001	0.1	135297
Elbe	0.1	0.1558776	47185
Elbe	0.1558776	0.2429781	45276
Elbe	0.2429781	0.3787483	52208
Elbe	0.3787483	0.5903836	64122
Elbe	0.5903836	0.9202755	78612
Elbe	0.9202755	1.4345029	117097
Elbe	1.4345029	2.236068	66165
Elbe	2.236068	3.485528	69648
Elbe	3.485528	5.4331556	52894
Elbe	5.4331556	8.4690699	29527
Elbe	8.4690699	13.2013787	18398
Elbe	13.2013787	20.5779857	14405
Elbe	20.5779857	32.07646	11980
Elbe	32.07646	50	8027
COLUMN	DESCRIPTION
Slope (degrees)	Slope of the tidal flat (degrees). This is a 1D array of values for which the relative area is repeatedly calculated, ranging from 0.0005 to 5 degrees.
Relative area	The number of cells (10 x 10m square regions) which have a value < the specified tidal inundations skipped (%), divided by the total number of sampled cells.
Tidal inundations skipped (%) range min	Minimum value of tidal inundations skipped (%) within range of values tested. This range splits the upper intertidal into separately sampled sections to create the different colored lines in the figure.
Tidal inundations skipped (%) range max	Maximum value of tidal inundations skipped (%) within range of values tested. This range splits the upper intertidal into separately sampled sections to create the different colored lines in the figure.
Slope (degrees)	Relative area	Tidal inundations skipped (%) range min	Tidal inundations skipped (%) range max
5.00E-04	0.99997787	0.001	0.1
0.0015	0.999966806	0.001	0.1
0.0025	0.999889352	0.001	0.1
0.0035	0.999845093	0.001	0.1
0.0045	0.999778705	0.001	0.1
0.0055	0.999679122	0.001	0.1
0.0065	0.999623798	0.001	0.1
0.0075	0.999468891	0.001	0.1
0.0085	0.999380373	0.001	0.1
0.0095	0.999258661	0.001	0.1
0.0105	0.999114819	0.001	0.1
0.0115	0.998970977	0.001	0.1
0.0125	0.998771811	0.001	0.1
0.0135	0.99862797	0.001	0.1
0.0145	0.998417739	0.001	0.1
0.0155	0.998196444	0.001	0.1
0.0165	0.998008343	0.001	0.1
0.0175	0.997864501	0.001	0.1
0.0185	0.997565752	0.001	0.1
0.0195	0.997300198	0.001	0.1
0.0205	0.997045709	0.001	0.1
0.0215	0.996636312	0.001	0.1
0.0225	0.996226916	0.001	0.1
0.0235	0.99581752	0.001	0.1
0.0245	0.995485577	0.001	0.1
0.0255	0.995164699	0.001	0.1
0.0265	0.994699979	0.001	0.1
0.0275	0.994334842	0.001	0.1
0.0285	0.994002899	0.001	0.1
0.0295	0.993637762	0.001	0.1
0.0305	0.993128783	0.001	0.1
0.0315	0.99277471	0.001	0.1
0.0325	0.992409573	0.001	0.1
0.0335	0.991944853	0.001	0.1
0.0345	0.991480133	0.001	0.1
0.0355	0.991015413	0.001	0.1
0.0365	0.990539628	0.001	0.1
0.0375	0.990152362	0.001	0.1
0.0385	0.989665512	0.001	0.1
0.0395	0.989123339	0.001	0.1
0.0405	0.988636489	0.001	0.1
0.0415	0.988193899	0.001	0.1
0.0425	0.98768492	0.001	0.1
0.0435	0.987164876	0.001	0.1
0.0445	0.986622703	0.001	0.1
0.0455	0.986014141	0.001	0.1
0.0465	0.985471967	0.001	0.1
0.0475	0.984929794	0.001	0.1
0.0485	0.984387621	0.001	0.1
0.0495	0.983668411	0.001	0.1
0.0505	0.983059849	0.001	0.1
0.0515	0.982573	0.001	0.1
0.0525	0.981898049	0.001	0.1
0.0535	0.981300552	0.001	0.1
0.0545	0.980669861	0.001	0.1
0.0555	0.979906392	0.001	0.1
0.0565	0.979364219	0.001	0.1
0.0575	0.978822045	0.001	0.1
0.0585	0.978224548	0.001	0.1
0.0595	0.977394691	0.001	0.1
0.0605	0.976775064	0.001	0.1
0.0615	0.97606692	0.001	0.1
0.0625	0.975391969	0.001	0.1
0.0635	0.974683824	0.001	0.1
0.0645	0.973931421	0.001	0.1
0.0655	0.973300729	0.001	0.1
0.0665	0.97258152	0.001	0.1
0.0675	0.971972958	0.001	0.1
0.0685	0.971209489	0.001	0.1
0.0695	0.970324308	0.001	0.1
0.0705	0.969494451	0.001	0.1
0.0715	0.968653529	0.001	0.1
0.0725	0.967867931	0.001	0.1
0.0735	0.967049139	0.001	0.1
0.0745	0.966219281	0.001	0.1
0.0755	0.965489007	0.001	0.1
0.0765	0.964614891	0.001	0.1
0.0775	0.963652257	0.001	0.1
0.0785	0.962844529	0.001	0.1
0.0795	0.961959348	0.001	0.1
0.0805	0.961040973	0.001	0.1
0.0815	0.960155792	0.001	0.1
0.0825	0.959392323	0.001	0.1
0.0835	0.9583633	0.001	0.1
0.0845	0.957345342	0.001	0.1
0.0855	0.956371643	0.001	0.1
0.0865	0.955397944	0.001	0.1
0.0875	0.954501698	0.001	0.1
0.0885	0.953362028	0.001	0.1
0.0895	0.952377264	0.001	0.1
0.0905	0.951381436	0.001	0.1
0.0915	0.950352413	0.001	0.1
0.0925	0.949389778	0.001	0.1
0.0935	0.948460338	0.001	0.1
0.0945	0.947530898	0.001	0.1
0.0955	0.946634653	0.001	0.1
0.0965	0.945428594	0.001	0.1
0.0975	0.944543413	0.001	0.1
0.0985	0.943436936	0.001	0.1
0.0995	0.942319395	0.001	0.1
0.1005	0.941257178	0.001	0.1
0.1015	0.940194961	0.001	0.1
0.1025	0.939199133	0.001	0.1
0.1035	0.938159045	0.001	0.1
0.1045	0.936864468	0.001	0.1
0.1055	0.935879704	0.001	0.1
0.1065	0.934883875	0.001	0.1
0.1075	0.933865917	0.001	0.1
0.1085	0.932980736	0.001	0.1
0.1095	0.932062361	0.001	0.1
0.1105	0.931044403	0.001	0.1
0.1115	0.929960056	0.001	0.1
0.1125	0.928919969	0.001	0.1
0.1135	0.92790201	0.001	0.1
0.1145	0.9269947	0.001	0.1
0.1155	0.9258329	0.001	0.1
0.1165	0.924726424	0.001	0.1
0.1175	0.92348717	0.001	0.1
0.1185	0.922380694	0.001	0.1
0.1195	0.92139593	0.001	0.1
0.1205	0.920200936	0.001	0.1
0.1215	0.918983812	0.001	0.1
0.1225	0.917744559	0.001	0.1
0.1235	0.916449982	0.001	0.1
0.1245	0.915321376	0.001	0.1
0.1255	0.914126382	0.001	0.1
0.1265	0.912931387	0.001	0.1
0.1275	0.9118913	0.001	0.1
0.1285	0.910983989	0.001	0.1
0.1295	0.909822189	0.001	0.1
0.1305	0.90861613	0.001	0.1
0.1315	0.907598172	0.001	0.1
0.1325	0.906491696	0.001	0.1
0.1335	0.905352025	0.001	0.1
0.1345	0.904112772	0.001	0.1
0.1355	0.90306162	0.001	0.1
0.1365	0.901977273	0.001	0.1
0.1375	0.90071589	0.001	0.1
0.1385	0.899598349	0.001	0.1
0.1395	0.898591456	0.001	0.1
0.1405	0.897440721	0.001	0.1
0.1415	0.896345309	0.001	0.1
0.1425	0.895183509	0.001	0.1
0.1435	0.894121292	0.001	0.1
0.1445	0.892926298	0.001	0.1
0.1455	0.891753433	0.001	0.1
0.1465	0.89072441	0.001	0.1
0.1475	0.889529416	0.001	0.1
0.1485	0.888478263	0.001	0.1
0.1495	0.887327528	0.001	0.1
0.1505	0.886221052	0.001	0.1
0.1515	0.885081381	0.001	0.1
0.1525	0.884008099	0.001	0.1
0.1535	0.882757781	0.001	0.1
0.1545	0.881474269	0.001	0.1
0.1555	0.879991591	0.001	0.1
0.1565	0.878763402	0.001	0.1
0.1575	0.87747989	0.001	0.1
0.1585	0.876196377	0.001	0.1
0.1595	0.874946059	0.001	0.1
0.1605	0.873408057	0.001	0.1
0.1615	0.872246257	0.001	0.1
0.1625	0.871029134	0.001	0.1
0.1635	0.869668168	0.001	0.1
0.1645	0.868384655	0.001	0.1
0.1655	0.867355633	0.001	0.1
0.1665	0.865762307	0.001	0.1
0.1675	0.864423471	0.001	0.1
0.1685	0.862664173	0.001	0.1
0.1695	0.861203625	0.001	0.1
0.1705	0.859709882	0.001	0.1
0.1715	0.858271463	0.001	0.1
0.1725	0.85677772	0.001	0.1
0.1735	0.855095876	0.001	0.1
0.1745	0.853568939	0.001	0.1
0.1755	0.851942419	0.001	0.1
0.1765	0.850183122	0.001	0.1
0.1775	0.84864512	0.001	0.1
0.1785	0.84699647	0.001	0.1
0.1795	0.845192914	0.001	0.1
0.1805	0.843522135	0.001	0.1
0.1815	0.841740708	0.001	0.1
0.1825	0.839737986	0.001	0.1
0.1835	0.838056143	0.001	0.1
0.1845	0.836318975	0.001	0.1
0.1855	0.834460095	0.001	0.1
0.1865	0.832446308	0.001	0.1
0.1875	0.830421457	0.001	0.1
0.1885	0.828595771	0.001	0.1
0.1895	0.826670502	0.001	0.1
0.1905	0.824811622	0.001	0.1
0.1915	0.822819965	0.001	0.1
0.1925	0.820850438	0.001	0.1
0.1935	0.819223918	0.001	0.1
0.1945	0.817243325	0.001	0.1
0.1955	0.815528287	0.001	0.1
0.1965	0.813359594	0.001	0.1
0.1975	0.811345807	0.001	0.1
0.1985	0.809309891	0.001	0.1
0.1995	0.807251845	0.001	0.1
0.2005	0.805392965	0.001	0.1
0.2015	0.803556215	0.001	0.1
0.2025	0.80168627	0.001	0.1
0.2035	0.799639289	0.001	0.1
0.2045	0.797780409	0.001	0.1
0.2055	0.795965788	0.001	0.1
0.2065	0.79401839	0.001	0.1
0.2075	0.792491452	0.001	0.1
0.2085	0.79097558	0.001	0.1
0.2095	0.789172024	0.001	0.1
0.2105	0.787136108	0.001	0.1
0.2115	0.785454264	0.001	0.1
0.2125	0.783706031	0.001	0.1
0.2135	0.782234418	0.001	0.1
0.2145	0.780430862	0.001	0.1
0.2155	0.778715824	0.001	0.1
0.2165	0.776901203	0.001	0.1
0.2175	0.775186165	0.001	0.1
0.2185	0.773515386	0.001	0.1
0.2195	0.771645441	0.001	0.1
0.2205	0.770306605	0.001	0.1
0.2215	0.768624761	0.001	0.1
0.2225	0.766754816	0.001	0.1
0.2235	0.765205749	0.001	0.1
0.2245	0.763579229	0.001	0.1
0.2255	0.762052292	0.001	0.1
0.2265	0.760370448	0.001	0.1
0.2275	0.758810317	0.001	0.1
0.2285	0.757394027	0.001	0.1
0.2295	0.755789637	0.001	0.1
0.2305	0.754207376	0.001	0.1
0.2315	0.752602985	0.001	0.1
0.2325	0.7509654	0.001	0.1
0.2335	0.749449528	0.001	0.1
0.2345	0.747612778	0.001	0.1
0.2355	0.74608584	0.001	0.1
0.2365	0.744182701	0.001	0.1
0.2375	0.742213174	0.001	0.1
0.2385	0.740520265	0.001	0.1
0.2395	0.739192494	0.001	0.1
0.2405	0.737388937	0.001	0.1
0.2415	0.735740288	0.001	0.1
0.2425	0.734058444	0.001	0.1
0.2435	0.732365535	0.001	0.1
0.2445	0.73075008	0.001	0.1
0.2455	0.729035042	0.001	0.1
0.2465	0.727308939	0.001	0.1
0.2475	0.725549642	0.001	0.1
0.2485	0.72377928	0.001	0.1
0.2495	0.721986789	0.001	0.1
0.2505	0.720205362	0.001	0.1
0.2515	0.718645231	0.001	0.1
0.2525	0.717007646	0.001	0.1
0.2535	0.715082377	0.001	0.1
0.2545	0.713500116	0.001	0.1
0.2555	0.711740819	0.001	0.1
0.2565	0.710213882	0.001	0.1
0.2575	0.708720139	0.001	0.1
0.2585	0.707060425	0.001	0.1
0.2595	0.705267933	0.001	0.1
0.2605	0.703674607	0.001	0.1
0.2615	0.702059152	0.001	0.1
0.2625	0.700111754	0.001	0.1
0.2635	0.698418846	0.001	0.1
0.2645	0.696891908	0.001	0.1
0.2655	0.695165805	0.001	0.1
0.2665	0.693506091	0.001	0.1
0.2675	0.691779988	0.001	0.1
0.2685	0.690197727	0.001	0.1
0.2695	0.688593337	0.001	0.1
0.2705	0.687011076	0.001	0.1
0.2715	0.685340297	0.001	0.1
0.2725	0.683459287	0.001	0.1
0.2735	0.681766379	0.001	0.1
0.2745	0.680150923	0.001	0.1
0.2755	0.678524403	0.001	0.1
0.2765	0.676742977	0.001	0.1
0.2775	0.674773449	0.001	0.1
0.2785	0.673091605	0.001	0.1
0.2795	0.671675316	0.001	0.1
0.2805	0.670137314	0.001	0.1
0.2815	0.668743154	0.001	0.1
0.2825	0.666895338	0.001	0.1
0.2835	0.665335207	0.001	0.1
0.2845	0.663885723	0.001	0.1
0.2855	0.662214944	0.001	0.1
0.2865	0.660522035	0.001	0.1
0.2875	0.658961904	0.001	0.1
0.2885	0.657457096	0.001	0.1
0.2895	0.655874835	0.001	0.1
0.2905	0.654137668	0.001	0.1
0.2915	0.652544342	0.001	0.1
0.2925	0.651172312	0.001	0.1
0.2935	0.649667504	0.001	0.1
0.2945	0.647886077	0.001	0.1
0.2955	0.646536176	0.001	0.1
0.2965	0.645086692	0.001	0.1
0.2975	0.64357082	0.001	0.1
0.2985	0.642054948	0.001	0.1
0.2995	0.640428428	0.001	0.1
0.3005	0.638967879	0.001	0.1
0.3015	0.6372971	0.001	0.1
0.3025	0.635803357	0.001	0.1
0.3035	0.634320679	0.001	0.1
0.3045	0.633169944	0.001	0.1
0.3055	0.631532359	0.001	0.1
0.3065	0.630204587	0.001	0.1
0.3075	0.628522744	0.001	0.1
0.3085	0.627316685	0.001	0.1
0.3095	0.625778683	0.001	0.1
0.3105	0.624395587	0.001	0.1
0.3115	0.622957168	0.001	0.1
0.3125	0.62149662	0.001	0.1
0.3135	0.620069265	0.001	0.1
0.3145	0.61868617	0.001	0.1
0.3155	0.617601823	0.001	0.1
0.3165	0.616207663	0.001	0.1
0.3175	0.614946281	0.001	0.1
0.3185	0.613651703	0.001	0.1
0.3195	0.61218009	0.001	0.1
0.3205	0.610852319	0.001	0.1
0.3215	0.609436029	0.001	0.1
0.3225	0.608108258	0.001	0.1
0.3235	0.606691968	0.001	0.1
0.3245	0.605474844	0.001	0.1
0.3255	0.604036425	0.001	0.1
0.3265	0.602741848	0.001	0.1
0.3275	0.601425141	0.001	0.1
0.3285	0.600119499	0.001	0.1
0.3295	0.598714275	0.001	0.1
0.3305	0.597231597	0.001	0.1
0.3315	0.595959149	0.001	0.1
0.3325	0.594808414	0.001	0.1
0.3335	0.593635549	0.001	0.1
0.3345	0.592307777	0.001	0.1
0.3355	0.591002135	0.001	0.1
0.3365	0.5898514	0.001	0.1
0.3375	0.588590017	0.001	0.1
0.3385	0.587395023	0.001	0.1
0.3395	0.586188964	0.001	0.1
0.3405	0.584673092	0.001	0.1
0.3415	0.583467033	0.001	0.1
0.3425	0.582260973	0.001	0.1
0.3435	0.580955332	0.001	0.1
0.3445	0.579616495	0.001	0.1
0.3455	0.57846576	0.001	0.1
0.3465	0.577226507	0.001	0.1
0.3475	0.575887671	0.001	0.1
0.3485	0.574637352	0.001	0.1
0.3495	0.57360833	0.001	0.1
0.3505	0.572380141	0.001	0.1
0.3515	0.57100811	0.001	0.1
0.3525	0.569956958	0.001	0.1
0.3535	0.568761964	0.001	0.1
0.3545	0.567378869	0.001	0.1
0.3555	0.566261328	0.001	0.1
0.3565	0.56498888	0.001	0.1
0.3575	0.56357259	0.001	0.1
0.3585	0.562300143	0.001	0.1
0.3595	0.561403897	0.001	0.1
0.3605	0.560219967	0.001	0.1
0.3615	0.559190945	0.001	0.1
0.3625	0.557896367	0.001	0.1
0.3635	0.556878409	0.001	0.1
0.3645	0.555683415	0.001	0.1
0.3655	0.554289255	0.001	0.1
0.3665	0.553227038	0.001	0.1
0.3675	0.551843943	0.001	0.1
0.3685	0.550671078	0.001	0.1
0.3695	0.549575666	0.001	0.1
0.3705	0.548590903	0.001	0.1
0.3715	0.547395908	0.001	0.1
0.3725	0.546455403	0.001	0.1
0.3735	0.545205085	0.001	0.1
0.3745	0.543921573	0.001	0.1
0.3755	0.542638061	0.001	0.1
0.3765	0.541465196	0.001	0.1
0.3775	0.540115295	0.001	0.1
0.3785	0.539019883	0.001	0.1
0.3795	0.537824889	0.001	0.1
0.3805	0.53664096	0.001	0.1
0.3815	0.535401706	0.001	0.1
0.3825	0.534107129	0.001	0.1
0.3835	0.532967459	0.001	0.1
0.3845	0.531816723	0.001	0.1
0.3855	0.530743441	0.001	0.1
0.3865	0.529659095	0.001	0.1
0.3875	0.528453036	0.001	0.1
0.3885	0.527313365	0.001	0.1
0.3895	0.526195824	0.001	0.1
0.3905	0.525122542	0.001	0.1
0.3915	0.523916483	0.001	0.1
0.3925	0.522644036	0.001	0.1
0.3935	0.521548624	0.001	0.1
0.3945	0.520397889	0.001	0.1
0.3955	0.519036923	0.001	0.1
0.3965	0.517819799	0.001	0.1
0.3975	0.51638138	0.001	0.1
0.3985	0.515263839	0.001	0.1
0.3995	0.513969262	0.001	0.1
0.4005	0.512674685	0.001	0.1
0.4015	0.51129159	0.001	0.1
0.4025	0.510218308	0.001	0.1
0.4035	0.509111832	0.001	0.1
0.4045	0.508127068	0.001	0.1
0.4055	0.507264016	0.001	0.1
0.4065	0.506201799	0.001	0.1
0.4075	0.504874028	0.001	0.1
0.4085	0.503988847	0.001	0.1
0.4095	0.502860241	0.001	0.1
0.4105	0.501842283	0.001	0.1
0.4115	0.500625159	0.001	0.1
0.4125	0.499474424	0.001	0.1
0.4135	0.498522854	0.001	0.1
0.4145	0.497493831	0.001	0.1
0.4155	0.496332031	0.001	0.1
0.4165	0.495391527	0.001	0.1
0.4175	0.494273986	0.001	0.1
0.4185	0.493156445	0.001	0.1
0.4195	0.492094228	0.001	0.1
0.4205	0.49105414	0.001	0.1
0.4215	0.489980858	0.001	0.1
0.4225	0.488774799	0.001	0.1
0.4235	0.487712582	0.001	0.1
0.4245	0.4866393	0.001	0.1
0.4255	0.485499629	0.001	0.1
0.4265	0.484337829	0.001	0.1
0.4275	0.483308806	0.001	0.1
0.4285	0.482158071	0.001	0.1
0.4295	0.48104053	0.001	0.1
0.4305	0.480011507	0.001	0.1
0.4315	0.47897142	0.001	0.1
0.4325	0.478008785	0.001	0.1
0.4335	0.476791662	0.001	0.1
0.4345	0.475773703	0.001	0.1
0.4355	0.47476681	0.001	0.1
0.4365	0.473416909	0.001	0.1
0.4375	0.472111267	0.001	0.1
0.4385	0.471082244	0.001	0.1
0.4395	0.46990938	0.001	0.1
0.4405	0.46895781	0.001	0.1
0.4415	0.467840269	0.001	0.1
0.4425	0.466778052	0.001	0.1
0.4435	0.465605187	0.001	0.1
0.4445	0.46452084	0.001	0.1
0.4455	0.463491818	0.001	0.1
0.4465	0.462540248	0.001	0.1
0.4475	0.461400578	0.001	0.1
0.4485	0.46036049	0.001	0.1
0.4495	0.459419985	0.001	0.1
0.4505	0.458258185	0.001	0.1
0.4515	0.45710745	0.001	0.1
0.4525	0.455801808	0.001	0.1
0.4535	0.454938757	0.001	0.1
0.4545	0.453732697	0.001	0.1
0.4555	0.452637286	0.001	0.1
0.4565	0.451564004	0.001	0.1
0.4575	0.450424334	0.001	0.1
0.4585	0.449483829	0.001	0.1
0.4595	0.448543324	0.001	0.1
0.4605	0.447525366	0.001	0.1
0.4615	0.446452084	0.001	0.1
0.4625	0.445312414	0.001	0.1
0.4635	0.444117419	0.001	0.1
0.4645	0.443199044	0.001	0.1
0.4655	0.44198192	0.001	0.1
0.4665	0.440908638	0.001	0.1
0.4675	0.43989068	0.001	0.1
0.4685	0.438817398	0.001	0.1
0.4695	0.437954347	0.001	0.1
0.4705	0.436858935	0.001	0.1
0.4715	0.435896301	0.001	0.1
0.4725	0.434922602	0.001	0.1
0.4735	0.433782931	0.001	0.1
0.4745	0.432753909	0.001	0.1
0.4755	0.431747015	0.001	0.1
0.4765	0.430706928	0.001	0.1
0.4775	0.429655775	0.001	0.1
0.4785	0.428693141	0.001	0.1
0.4795	0.427741571	0.001	0.1
0.4805	0.426657225	0.001	0.1
0.4815	0.425683526	0.001	0.1
0.4825	0.424776215	0.001	0.1
0.4835	0.423802516	0.001	0.1
0.4845	0.422707105	0.001	0.1
0.4855	0.421644888	0.001	0.1
0.4865	0.420781836	0.001	0.1
0.4875	0.419608971	0.001	0.1
0.4885	0.41874592	0.001	0.1
0.4895	0.417639444	0.001	0.1
0.4905	0.416499773	0.001	0.1
0.4915	0.415603527	0.001	0.1
0.4925	0.414364274	0.001	0.1
0.4935	0.413324186	0.001	0.1
0.4945	0.412416876	0.001	0.1
0.4955	0.411675537	0.001	0.1
0.4965	0.410635449	0.001	0.1
0.4975	0.409573232	0.001	0.1
0.4985	0.408676986	0.001	0.1
0.4995	0.407581575	0.001	0.1
0.5005	0.406530423	0.001	0.1
0.5015	0.405346493	0.001	0.1
0.5025	0.404284276	0.001	0.1
0.5035	0.403310577	0.001	0.1
0.5045	0.402270489	0.001	0.1
0.5055	0.401241466	0.001	0.1
0.5065	0.400400544	0.001	0.1
0.5075	0.399493234	0.001	0.1
0.5085	0.398364628	0.001	0.1
0.5095	0.39734667	0.001	0.1
0.5105	0.396339777	0.001	0.1
0.5115	0.395377142	0.001	0.1
0.5125	0.394314925	0.001	0.1
0.5135	0.393241643	0.001	0.1
0.5145	0.392267944	0.001	0.1
0.5155	0.391150403	0.001	0.1
0.5165	0.390309481	0.001	0.1
0.5175	0.38921407	0.001	0.1
0.5185	0.388251436	0.001	0.1
0.5195	0.387233478	0.001	0.1
0.5205	0.386071678	0.001	0.1
0.5215	0.385164367	0.001	0.1
0.5225	0.384257057	0.001	0.1
0.5235	0.383349746	0.001	0.1
0.5245	0.382508824	0.001	0.1
0.5255	0.38154619	0.001	0.1
0.5265	0.380506102	0.001	0.1
0.5275	0.379388561	0.001	0.1
0.5285	0.378381668	0.001	0.1
0.5295	0.37736371	0.001	0.1
0.5305	0.376257234	0.001	0.1
0.5315	0.375305664	0.001	0.1
0.5325	0.374354095	0.001	0.1
0.5335	0.373513173	0.001	0.1
0.5345	0.372417761	0.001	0.1
0.5355	0.37155471	0.001	0.1
0.5365	0.370680594	0.001	0.1
0.5375	0.369773283	0.001	0.1
0.5385	0.368700001	0.001	0.1
0.5395	0.367881209	0.001	0.1
0.5405	0.36690751	0.001	0.1
0.5415	0.366155106	0.001	0.1
0.5425	0.365192472	0.001	0.1
0.5435	0.364340485	0.001	0.1
0.5445	0.363488498	0.001	0.1
0.5455	0.362570123	0.001	0.1
0.5465	0.361607489	0.001	0.1
0.5475	0.360722308	0.001	0.1
0.5485	0.360003098	0.001	0.1
0.5495	0.359250694	0.001	0.1
0.5505	0.358321254	0.001	0.1
0.5515	0.357413944	0.001	0.1
0.5525	0.356650475	0.001	0.1
0.5535	0.355798489	0.001	0.1
0.5545	0.354913308	0.001	0.1
0.5555	0.354216228	0.001	0.1
0.5565	0.353463824	0.001	0.1
0.5575	0.352833132	0.001	0.1
0.5585	0.352091793	0.001	0.1
0.5595	0.350907864	0.001	0.1
0.5605	0.350033748	0.001	0.1
0.5615	0.349093243	0.001	0.1
0.5625	0.348152738	0.001	0.1
0.5635	0.347411399	0.001	0.1
0.5645	0.346515153	0.001	0.1
0.5655	0.345552519	0.001	0.1
0.5665	0.344700532	0.001	0.1
0.5675	0.344003452	0.001	0.1
0.5685	0.343195725	0.001	0.1
0.5695	0.342310544	0.001	0.1
0.5705	0.341270456	0.001	0.1
0.5715	0.340495923	0.001	0.1
0.5725	0.339798843	0.001	0.1
0.5735	0.33900218	0.001	0.1
0.5745	0.338183387	0.001	0.1
0.5755	0.337574825	0.001	0.1
0.5765	0.336778163	0.001	0.1
0.5775	0.336147471	0.001	0.1
0.5785	0.335328679	0.001	0.1
0.5795	0.334509886	0.001	0.1
0.5805	0.333469799	0.001	0.1
0.5815	0.332839107	0.001	0.1
0.5825	0.332075639	0.001	0.1
0.5835	0.331146199	0.001	0.1
0.5845	0.330426989	0.001	0.1
0.5855	0.329718844	0.001	0.1
0.5865	0.329054959	0.001	0.1
0.5875	0.328180842	0.001	0.1
0.5885	0.327240338	0.001	0.1
0.5895	0.326510063	0.001	0.1
0.5905	0.325724465	0.001	0.1
0.5915	0.324883543	0.001	0.1
0.5925	0.324175399	0.001	0.1
0.5935	0.323367671	0.001	0.1
0.5945	0.322648461	0.001	0.1
0.5955	0.321907122	0.001	0.1
0.5965	0.321033006	0.001	0.1
0.5975	0.320214214	0.001	0.1
0.5985	0.319472875	0.001	0.1
0.5995	0.318808989	0.001	0.1
0.6005	0.318034456	0.001	0.1
0.6015	0.317359505	0.001	0.1
0.6025	0.316695619	0.001	0.1
0.6035	0.315998539	0.001	0.1
0.6045	0.315290395	0.001	0.1
0.6055	0.314493732	0.001	0.1
0.6065	0.313542162	0.001	0.1
0.6075	0.312900406	0.001	0.1
0.6085	0.311937772	0.001	0.1
0.6095	0.311318145	0.001	0.1
0.6105	0.310532547	0.001	0.1
0.6115	0.309824402	0.001	0.1
0.6125	0.309171581	0.001	0.1
0.6135	0.308341724	0.001	0.1
0.6145	0.307699968	0.001	0.1
0.6155	0.306870111	0.001	0.1
0.6165	0.306150901	0.001	0.1
0.6175	0.305509145	0.001	0.1
0.6185	0.304690353	0.001	0.1
0.6195	0.303926884	0.001	0.1
0.6205	0.303251934	0.001	0.1
0.6215	0.302610177	0.001	0.1
0.6225	0.30180245	0.001	0.1
0.6235	0.301061111	0.001	0.1
0.6245	0.300330836	0.001	0.1
0.6255	0.299766534	0.001	0.1
0.6265	0.299069454	0.001	0.1
0.6275	0.298560474	0.001	0.1
0.6285	0.297885524	0.001	0.1
0.6295	0.297099926	0.001	0.1
0.6305	0.296358587	0.001	0.1
0.6315	0.295683636	0.001	0.1
0.6325	0.294886973	0.001	0.1
0.6335	0.294101375	0.001	0.1
0.6345	0.293481749	0.001	0.1
0.6355	0.29271828	0.001	0.1
0.6365	0.291999071	0.001	0.1
0.6375	0.291335185	0.001	0.1
0.6385	0.290638105	0.001	0.1
0.6395	0.289907831	0.001	0.1
0.6405	0.289398851	0.001	0.1
0.6415	0.288757095	0.001	0.1
0.6425	0.288060015	0.001	0.1
0.6435	0.287473583	0.001	0.1
0.6445	0.286765438	0.001	0.1
0.6455	0.286145811	0.001	0.1
0.6465	0.28553725	0.001	0.1
0.6475	0.28481804	0.001	0.1
0.6485	0.284220543	0.001	0.1
0.6495	0.283390686	0.001	0.1
0.6505	0.282627217	0.001	0.1
0.6515	0.282018655	0.001	0.1
0.6525	0.281354769	0.001	0.1
0.6535	0.280735143	0.001	0.1
0.6545	0.280159775	0.001	0.1
0.6555	0.279396307	0.001	0.1
0.6565	0.278677097	0.001	0.1
0.6575	0.278068535	0.001	0.1
0.6585	0.27736039	0.001	0.1
0.6595	0.276541598	0.001	0.1
0.6605	0.276010489	0.001	0.1
0.6615	0.275401927	0.001	0.1
0.6625	0.274837625	0.001	0.1
0.6635	0.274173739	0.001	0.1
0.6645	0.273399206	0.001	0.1
0.6655	0.272857032	0.001	0.1
0.6665	0.272359118	0.001	0.1
0.6675	0.271761621	0.001	0.1
0.6685	0.2711088	0.001	0.1
0.6695	0.270544497	0.001	0.1
0.6705	0.269814223	0.001	0.1
0.6715	0.269139272	0.001	0.1
0.6725	0.268574969	0.001	0.1
0.6735	0.267888954	0.001	0.1
0.6745	0.267424234	0.001	0.1
0.6755	0.266848866	0.001	0.1
0.6765	0.266218175	0.001	0.1
0.6775	0.265642807	0.001	0.1
0.6785	0.26504531	0.001	0.1
0.6795	0.264359295	0.001	0.1
0.6805	0.263739668	0.001	0.1
0.6815	0.263197495	0.001	0.1
0.6825	0.262456156	0.001	0.1
0.6835	0.261902918	0.001	0.1
0.6845	0.261261162	0.001	0.1
0.6855	0.260663664	0.001	0.1
0.6865	0.260176815	0.001	0.1
0.6875	0.259656771	0.001	0.1
0.6885	0.258915432	0.001	0.1
0.6895	0.258251546	0.001	0.1
0.6905	0.257642984	0.001	0.1
0.6915	0.257034422	0.001	0.1
0.6925	0.256282019	0.001	0.1
0.6935	0.255551744	0.001	0.1
0.6945	0.254987441	0.001	0.1
0.6955	0.254290361	0.001	0.1
0.6965	0.25365967	0.001	0.1
0.6975	0.25296259	0.001	0.1
0.6985	0.252309769	0.001	0.1
0.6995	0.25156843	0.001	0.1
0.7005	0.250981998	0.001	0.1
0.7015	0.250284918	0.001	0.1
0.7025	0.24968742	0.001	0.1
0.7035	0.249023535	0.001	0.1
0.7045	0.248215807	0.001	0.1
0.7055	0.247607245	0.001	0.1
0.7065	0.246965489	0.001	0.1
0.7075	0.246379057	0.001	0.1
0.7085	0.245792624	0.001	0.1
0.7095	0.245239386	0.001	0.1
0.7105	0.244509112	0.001	0.1
0.7115	0.24387842	0.001	0.1
0.7125	0.243037498	0.001	0.1
0.7135	0.242318289	0.001	0.1
0.7145	0.24180931	0.001	0.1
0.7155	0.241012647	0.001	0.1
0.7165	0.240348761	0.001	0.1
0.7175	0.239673811	0.001	0.1
0.7185	0.238987796	0.001	0.1
0.7195	0.238246457	0.001	0.1
0.7205	0.237571506	0.001	0.1
0.7215	0.236962944	0.001	0.1
0.7225	0.236221605	0.001	0.1
0.7235	0.235734756	0.001	0.1
0.7245	0.235081935	0.001	0.1
0.7255	0.234495502	0.001	0.1
0.7265	0.233898005	0.001	0.1
0.7275	0.233278378	0.001	0.1
0.7285	0.23272514	0.001	0.1
0.7295	0.232194032	0.001	0.1
0.7305	0.231651858	0.001	0.1
0.7315	0.231021167	0.001	0.1
0.7325	0.230368346	0.001	0.1
0.7335	0.229859367	0.001	0.1
0.7345	0.229283999	0.001	0.1
0.7355	0.228741826	0.001	0.1
0.7365	0.228111134	0.001	0.1
0.7375	0.227568961	0.001	0.1
0.7385	0.227026788	0.001	0.1
0.7395	0.226650586	0.001	0.1
0.7405	0.226108413	0.001	0.1
0.7415	0.225566239	0.001	0.1
0.7425	0.224957677	0.001	0.1
0.7435	0.22438231	0.001	0.1
0.7445	0.223818007	0.001	0.1
0.7455	0.223320093	0.001	0.1
0.7465	0.222932826	0.001	0.1
0.7475	0.222423847	0.001	0.1
0.7485	0.221737832	0.001	0.1
0.7495	0.221151399	0.001	0.1
0.7505	0.220564967	0.001	0.1
0.7515	0.220055988	0.001	0.1
0.7525	0.219535944	0.001	0.1
0.7535	0.218971641	0.001	0.1
0.7545	0.218484791	0.001	0.1
0.7555	0.2178541	0.001	0.1
0.7565	0.217256603	0.001	0.1
0.7575	0.216648041	0.001	0.1
0.7585	0.216072673	0.001	0.1
0.7595	0.215331334	0.001	0.1
0.7605	0.214612125	0.001	0.1
0.7615	0.213948239	0.001	0.1
0.7625	0.213240094	0.001	0.1
0.7635	0.21272005	0.001	0.1
0.7645	0.212166812	0.001	0.1
0.7655	0.211613574	0.001	0.1
0.7665	0.210993948	0.001	0.1
0.7675	0.210518163	0.001	0.1
0.7685	0.210020249	0.001	0.1
0.7695	0.209433816	0.001	0.1
0.7705	0.20879206	0.001	0.1
0.7715	0.208260951	0.001	0.1
0.7725	0.207774102	0.001	0.1
0.7735	0.207154475	0.001	0.1
0.7745	0.206634431	0.001	0.1
0.7755	0.206092258	0.001	0.1
0.7765	0.205594344	0.001	0.1
0.7775	0.205140688	0.001	0.1
0.7785	0.204576386	0.001	0.1
0.7795	0.204166989	0.001	0.1
0.7805	0.203646946	0.001	0.1
0.7815	0.203093707	0.001	0.1
0.7825	0.202507275	0.001	0.1
0.7835	0.201965102	0.001	0.1
0.7845	0.201400799	0.001	0.1
0.7855	0.20089182	0.001	0.1
0.7865	0.200349646	0.001	0.1
0.7875	0.199907056	0.001	0.1
0.7885	0.199320624	0.001	0.1
0.7895	0.19877845	0.001	0.1
0.7905	0.198048176	0.001	0.1
0.7915	0.197561326	0.001	0.1
0.7925	0.197185125	0.001	0.1
0.7935	0.196665081	0.001	0.1
0.7945	0.196156102	0.001	0.1
0.7955	0.195580734	0.001	0.1
0.7965	0.194994302	0.001	0.1
0.7975	0.194429999	0.001	0.1
0.7985	0.193932084	0.001	0.1
0.7995	0.193467364	0.001	0.1
0.8005	0.193069033	0.001	0.1
0.8015	0.192648572	0.001	0.1
0.8025	0.192161723	0.001	0.1
0.8035	0.19159742	0.001	0.1
0.8045	0.191099505	0.001	0.1
0.8055	0.19064585	0.001	0.1
0.8065	0.190236454	0.001	0.1
0.8075	0.189727475	0.001	0.1
0.8085	0.189085719	0.001	0.1
0.8095	0.18855461	0.001	0.1
0.8105	0.188012437	0.001	0.1
0.8115	0.187492393	0.001	0.1
0.8125	0.186883831	0.001	0.1
0.8135	0.186275269	0.001	0.1
0.8145	0.185843743	0.001	0.1
0.8155	0.185213052	0.001	0.1
0.8165	0.184670879	0.001	0.1
0.8175	0.184206159	0.001	0.1
0.8185	0.183630791	0.001	0.1
0.8195	0.183343107	0.001	0.1
0.8205	0.182889452	0.001	0.1
0.8215	0.182424732	0.001	0.1
0.8225	0.1818383	0.001	0.1
0.8235	0.181329321	0.001	0.1
0.8245	0.180853536	0.001	0.1
0.8255	0.180455204	0.001	0.1
0.8265	0.180079002	0.001	0.1
0.8275	0.179625347	0.001	0.1
0.8285	0.179171692	0.001	0.1
0.8295	0.178640583	0.001	0.1
0.8305	0.17809841	0.001	0.1
0.8315	0.177567301	0.001	0.1
0.8325	0.176892351	0.001	0.1
0.8335	0.176305919	0.001	0.1
0.8345	0.175819069	0.001	0.1
0.8355	0.17528796	0.001	0.1
0.8365	0.174790046	0.001	0.1
0.8375	0.174336391	0.001	0.1
0.8385	0.173816347	0.001	0.1
0.8395	0.173362692	0.001	0.1
0.8405	0.172831583	0.001	0.1
0.8415	0.172344734	0.001	0.1
0.8425	0.171857884	0.001	0.1
0.8435	0.17135997	0.001	0.1
0.8445	0.170828861	0.001	0.1
0.8455	0.1704084	0.001	0.1
0.8465	0.169877292	0.001	0.1
0.8475	0.169290859	0.001	0.1
0.8485	0.168892528	0.001	0.1
0.8495	0.168438873	0.001	0.1
0.8505	0.16785244	0.001	0.1
0.8515	0.167232814	0.001	0.1
0.8525	0.166779158	0.001	0.1
0.8535	0.166314438	0.001	0.1
0.8545	0.165860783	0.001	0.1
0.8555	0.165362869	0.001	0.1
0.8565	0.164864955	0.001	0.1
0.8575	0.16438917	0.001	0.1
0.8585	0.163957644	0.001	0.1
0.8595	0.163492924	0.001	0.1
0.8605	0.162961816	0.001	0.1
0.8615	0.162353254	0.001	0.1
0.8625	0.161766821	0.001	0.1
0.8635	0.161291036	0.001	0.1
0.8645	0.160759928	0.001	0.1
0.8655	0.160239884	0.001	0.1
0.8665	0.159852617	0.001	0.1
0.8675	0.15927725	0.001	0.1
0.8685	0.158801465	0.001	0.1
0.8695	0.158181838	0.001	0.1
0.8705	0.157717118	0.001	0.1
0.8715	0.157197074	0.001	0.1
0.8725	0.156665966	0.001	0.1
0.8735	0.156289764	0.001	0.1
0.8745	0.155725461	0.001	0.1
0.8755	0.155227547	0.001	0.1
0.8765	0.154773892	0.001	0.1
0.8775	0.15439769	0.001	0.1
0.8785	0.15391084	0.001	0.1
0.8795	0.153357602	0.001	0.1
0.8805	0.152826493	0.001	0.1
0.8815	0.152240061	0.001	0.1
0.8825	0.151797471	0.001	0.1
0.8835	0.151332751	0.001	0.1
0.8845	0.150834836	0.001	0.1
0.8855	0.150480764	0.001	0.1
0.8865	0.149905396	0.001	0.1
0.8875	0.149529194	0.001	0.1
0.8885	0.148942762	0.001	0.1
0.8895	0.148455912	0.001	0.1
0.8905	0.148057581	0.001	0.1
0.8915	0.147548602	0.001	0.1
0.8925	0.14696217	0.001	0.1
0.8935	0.146453191	0.001	0.1
0.8945	0.1460106	0.001	0.1
0.8955	0.145501621	0.001	0.1
0.8965	0.145070095	0.001	0.1
0.8975	0.144671764	0.001	0.1
0.8985	0.144240238	0.001	0.1
0.8995	0.143775518	0.001	0.1
0.9005	0.143233345	0.001	0.1
0.9015	0.142956726	0.001	0.1
0.9025	0.142281775	0.001	0.1
0.9035	0.141916638	0.001	0.1
0.9045	0.141374465	0.001	0.1
0.9055	0.140887615	0.001	0.1
0.9065	0.140400766	0.001	0.1
0.9075	0.139936046	0.001	0.1
0.9085	0.139449196	0.001	0.1
0.9095	0.13901767	0.001	0.1
0.9105	0.138597209	0.001	0.1
0.9115	0.137999712	0.001	0.1
0.9125	0.137568187	0.001	0.1
0.9135	0.137014948	0.001	0.1
0.9145	0.136494905	0.001	0.1
0.9155	0.135963796	0.001	0.1
0.9165	0.135521206	0.001	0.1
0.9175	0.135056486	0.001	0.1
0.9185	0.13462496	0.001	0.1
0.9195	0.134281952	0.001	0.1
0.9205	0.133795103	0.001	0.1
0.9215	0.133418901	0.001	0.1
0.9225	0.133020569	0.001	0.1
0.9235	0.132600108	0.001	0.1
0.9245	0.132212842	0.001	0.1
0.9255	0.131714927	0.001	0.1
0.9265	0.131327661	0.001	0.1
0.9275	0.130929329	0.001	0.1
0.9285	0.130508868	0.001	0.1
0.9295	0.130121602	0.001	0.1
0.9305	0.129656882	0.001	0.1
0.9315	0.129247486	0.001	0.1
0.9325	0.128882348	0.001	0.1
0.9335	0.128428693	0.001	0.1
0.9345	0.128030362	0.001	0.1
0.9355	0.127510318	0.001	0.1
0.9365	0.127012404	0.001	0.1
0.9375	0.126625137	0.001	0.1
0.9385	0.126138287	0.001	0.1
0.9395	0.125739956	0.001	0.1
0.9405	0.125275236	0.001	0.1
0.9415	0.124987552	0.001	0.1
0.9425	0.124644545	0.001	0.1
0.9435	0.124334731	0.001	0.1
0.9445	0.123903205	0.001	0.1
0.9455	0.123493809	0.001	0.1
0.9465	0.123106543	0.001	0.1
0.9475	0.122686082	0.001	0.1
0.9485	0.122298815	0.001	0.1
0.9495	0.121933678	0.001	0.1
0.9505	0.121557476	0.001	0.1
0.9515	0.121137015	0.001	0.1
0.9525	0.120716554	0.001	0.1
0.9535	0.120340352	0.001	0.1
0.9545	0.119942021	0.001	0.1
0.9555	0.119532624	0.001	0.1
0.9565	0.119189617	0.001	0.1
0.9575	0.11880235	0.001	0.1
0.9585	0.118470407	0.001	0.1
0.9595	0.118215918	0.001	0.1
0.9605	0.117828651	0.001	0.1
0.9615	0.117463514	0.001	0.1
0.9625	0.117087312	0.001	0.1
0.9635	0.116666851	0.001	0.1
0.9645	0.116257455	0.001	0.1
0.9655	0.11578167	0.001	0.1
0.9665	0.115383339	0.001	0.1
0.9675	0.114907554	0.001	0.1
0.9685	0.114542417	0.001	0.1
0.9695	0.114265798	0.001	0.1
0.9705	0.113778948	0.001	0.1
0.9715	0.113303163	0.001	0.1
0.9725	0.112938026	0.001	0.1
0.9735	0.112517565	0.001	0.1
0.9745	0.112108169	0.001	0.1
0.9755	0.111798356	0.001	0.1
0.9765	0.111311506	0.001	0.1
0.9775	0.111001693	0.001	0.1
0.9785	0.11069188	0.001	0.1
0.9795	0.110470584	0.001	0.1
0.9805	0.110050123	0.001	0.1
0.9815	0.109607533	0.001	0.1
0.9825	0.109242396	0.001	0.1
0.9835	0.108899388	0.001	0.1
0.9845	0.108534251	0.001	0.1
0.9855	0.108124855	0.001	0.1
0.9865	0.107837171	0.001	0.1
0.9875	0.107527358	0.001	0.1
0.9885	0.107261803	0.001	0.1
0.9895	0.106896666	0.001	0.1
0.9905	0.1065094	0.001	0.1
0.9915	0.106111068	0.001	0.1
0.9925	0.105712737	0.001	0.1
0.9935	0.105369729	0.001	0.1
0.9945	0.105004592	0.001	0.1
0.9955	0.104661584	0.001	0.1
0.9965	0.104384965	0.001	0.1
0.9975	0.104030893	0.001	0.1
0.9985	0.103610432	0.001	0.1
0.9995	0.103178906	0.001	0.1
1.0005	0.102858028	0.001	0.1
1.0015	0.102371179	0.001	0.1
1.0025	0.101906459	0.001	0.1
1.0035	0.101596645	0.001	0.1
1.0045	0.10137535	0.001	0.1
1.0055	0.101076601	0.001	0.1
1.0065	0.10065614	0.001	0.1
1.0075	0.100246744	0.001	0.1
1.0085	0.100036514	0.001	0.1
1.0095	0.099638182	0.001	0.1
1.0105	0.099273045	0.001	0.1
1.0115	0.098963232	0.001	0.1
1.0125	0.098575965	0.001	0.1
1.0135	0.098210828	0.001	0.1
1.0145	0.097823561	0.001	0.1
1.0155	0.097369906	0.001	0.1
1.0165	0.097037963	0.001	0.1
1.0175	0.096683891	0.001	0.1
1.0185	0.096307689	0.001	0.1
1.0195	0.095986811	0.001	0.1
1.0205	0.095621674	0.001	0.1
1.0215	0.095212277	0.001	0.1
1.0225	0.094836076	0.001	0.1
1.0235	0.094426679	0.001	0.1
1.0245	0.094072607	0.001	0.1
1.0255	0.093641081	0.001	0.1
1.0265	0.093298074	0.001	0.1
1.0275	0.092910807	0.001	0.1
1.0285	0.092556735	0.001	0.1
1.0295	0.092125209	0.001	0.1
1.0305	0.091726877	0.001	0.1
1.0315	0.091428129	0.001	0.1
1.0325	0.091040862	0.001	0.1
1.0335	0.090719984	0.001	0.1
1.0345	0.0904323	0.001	0.1
1.0355	0.090122487	0.001	0.1
1.0365	0.089823738	0.001	0.1
1.0375	0.089425407	0.001	0.1
1.0385	0.089071335	0.001	0.1
1.0395	0.088739392	0.001	0.1
1.0405	0.088407449	0.001	0.1
1.0415	0.088097635	0.001	0.1
1.0425	0.087677175	0.001	0.1
1.0435	0.087345232	0.001	0.1
1.0445	0.086957965	0.001	0.1
1.0455	0.086626022	0.001	0.1
1.0465	0.086360468	0.001	0.1
1.0475	0.086050654	0.001	0.1
1.0485	0.085707647	0.001	0.1
1.0495	0.085276121	0.001	0.1
1.0505	0.084999502	0.001	0.1
1.0515	0.084700754	0.001	0.1
1.0525	0.084446264	0.001	0.1
1.0535	0.084136451	0.001	0.1
1.0545	0.083859832	0.001	0.1
1.0555	0.083671731	0.001	0.1
1.0565	0.083384047	0.001	0.1
1.0575	0.083151687	0.001	0.1
1.0585	0.082875068	0.001	0.1
1.0595	0.082543125	0.001	0.1
1.0605	0.082288635	0.001	0.1
1.0615	0.082056275	0.001	0.1
1.0625	0.081757527	0.001	0.1
1.0635	0.081580491	0.001	0.1
1.0645	0.08137026	0.001	0.1
1.0655	0.081005123	0.001	0.1
1.0665	0.080706374	0.001	0.1
1.0675	0.080485079	0.001	0.1
1.0685	0.080197395	0.001	0.1
1.0695	0.079887582	0.001	0.1
1.0705	0.079610963	0.001	0.1
1.0715	0.079422862	0.001	0.1
1.0725	0.079002401	0.001	0.1
1.0735	0.078725782	0.001	0.1
1.0745	0.078537681	0.001	0.1
1.0755	0.078227868	0.001	0.1
1.0765	0.078006572	0.001	0.1
1.0775	0.077752083	0.001	0.1
1.0785	0.077486529	0.001	0.1
1.0795	0.077220974	0.001	0.1
1.0805	0.076966485	0.001	0.1
1.0815	0.076700931	0.001	0.1
1.0825	0.076413247	0.001	0.1
1.0835	0.076180887	0.001	0.1
1.0845	0.075882138	0.001	0.1
1.0855	0.07556126	0.001	0.1
1.0865	0.075384224	0.001	0.1
1.0875	0.075107605	0.001	0.1
1.0885	0.074830986	0.001	0.1
1.0895	0.074543302	0.001	0.1
1.0905	0.074355201	0.001	0.1
1.0915	0.074178165	0.001	0.1
1.0925	0.07395687	0.001	0.1
1.0935	0.07370238	0.001	0.1
1.0945	0.073348308	0.001	0.1
1.0955	0.073049559	0.001	0.1
1.0965	0.072806134	0.001	0.1
1.0975	0.07256271	0.001	0.1
1.0985	0.072297155	0.001	0.1
1.0995	0.07209799	0.001	0.1
1.1005	0.071876694	0.001	0.1
1.1015	0.071566881	0.001	0.1
1.1025	0.07140091	0.001	0.1
1.1035	0.071212809	0.001	0.1
1.1045	0.071013643	0.001	0.1
1.1055	0.070792348	0.001	0.1
1.1065	0.070559988	0.001	0.1
1.1075	0.070272304	0.001	0.1
1.1085	0.069995685	0.001	0.1
1.1095	0.069708001	0.001	0.1
1.1105	0.069564159	0.001	0.1
1.1115	0.06928754	0.001	0.1
1.1125	0.06903305	0.001	0.1
1.1135	0.068756431	0.001	0.1
1.1145	0.068501942	0.001	0.1
1.1155	0.068291711	0.001	0.1
1.1165	0.067970833	0.001	0.1
1.1175	0.067694214	0.001	0.1
1.1185	0.067439725	0.001	0.1
1.1195	0.067218429	0.001	0.1
1.1205	0.066975005	0.001	0.1
1.1215	0.06673158	0.001	0.1
1.1225	0.06647709	0.001	0.1
1.1235	0.06626686	0.001	0.1
1.1245	0.066056629	0.001	0.1
1.1255	0.065879593	0.001	0.1
1.1265	0.065669363	0.001	0.1
1.1275	0.065326355	0.001	0.1
1.1285	0.065071866	0.001	0.1
1.1295	0.06485057	0.001	0.1
1.1305	0.064728858	0.001	0.1
1.1315	0.064507563	0.001	0.1
1.1325	0.064253073	0.001	0.1
1.1335	0.064064972	0.001	0.1
1.1345	0.063854742	0.001	0.1
1.1355	0.063622382	0.001	0.1
1.1365	0.063412151	0.001	0.1
1.1375	0.063102338	0.001	0.1
1.1385	0.062936367	0.001	0.1
1.1395	0.062648683	0.001	0.1
1.1405	0.062394193	0.001	0.1
1.1415	0.062217157	0.001	0.1
1.1425	0.062073315	0.001	0.1
1.1435	0.061885214	0.001	0.1
1.1445	0.061553271	0.001	0.1
1.1455	0.061420494	0.001	0.1
1.1465	0.061077487	0.001	0.1
1.1475	0.06090045	0.001	0.1
1.1485	0.060645961	0.001	0.1
1.1495	0.060468925	0.001	0.1
1.1505	0.060347212	0.001	0.1
1.1515	0.060070593	0.001	0.1
1.1525	0.059871427	0.001	0.1
1.1535	0.059727586	0.001	0.1
1.1545	0.05950629	0.001	0.1
1.1555	0.059329254	0.001	0.1
1.1565	0.059096894	0.001	0.1
1.1575	0.058886664	0.001	0.1
1.1585	0.058742822	0.001	0.1
1.1595	0.058587915	0.001	0.1
1.1605	0.058377685	0.001	0.1
1.1615	0.058189584	0.001	0.1
1.1625	0.057924029	0.001	0.1
1.1635	0.057691669	0.001	0.1
1.1645	0.057503568	0.001	0.1
1.1655	0.057293338	0.001	0.1
1.1665	0.057072043	0.001	0.1
1.1675	0.056961395	0.001	0.1
1.1685	0.056839683	0.001	0.1
1.1695	0.056640517	0.001	0.1
1.1705	0.056386027	0.001	0.1
1.1715	0.056231121	0.001	0.1
1.1725	0.055998761	0.001	0.1
1.1735	0.055843854	0.001	0.1
1.1745	0.055666818	0.001	0.1
1.1755	0.055534041	0.001	0.1
1.1765	0.055301681	0.001	0.1
1.1775	0.055080385	0.001	0.1
1.1785	0.054914414	0.001	0.1
1.1795	0.054704184	0.001	0.1
1.1805	0.054516083	0.001	0.1
1.1815	0.054327982	0.001	0.1
1.1825	0.05416201	0.001	0.1
1.1835	0.053907521	0.001	0.1
1.1845	0.053863262	0.001	0.1
1.1855	0.053686225	0.001	0.1
1.1865	0.05346493	0.001	0.1
1.1875	0.053287894	0.001	0.1
1.1885	0.053121923	0.001	0.1
1.1895	0.052978081	0.001	0.1
1.1905	0.052834239	0.001	0.1
1.1915	0.052701462	0.001	0.1
1.1925	0.052524425	0.001	0.1
1.1935	0.052336325	0.001	0.1
1.1945	0.052170353	0.001	0.1
1.1955	0.051971187	0.001	0.1
1.1965	0.051816281	0.001	0.1
1.1975	0.051694568	0.001	0.1
1.1985	0.051484338	0.001	0.1
1.1995	0.051318366	0.001	0.1
1.2005	0.051063877	0.001	0.1
1.2015	0.050897905	0.001	0.1
1.2025	0.050665545	0.001	0.1
1.2035	0.050477444	0.001	0.1
1.2045	0.050311473	0.001	0.1
1.2055	0.050156566	0.001	0.1
1.2065	0.04997953	0.001	0.1
1.2075	0.049846753	0.001	0.1
1.2085	0.049669717	0.001	0.1
1.2095	0.04951481	0.001	0.1
1.2105	0.049337774	0.001	0.1
1.2115	0.049171803	0.001	0.1
1.2125	0.049027961	0.001	0.1
1.2135	0.048906248	0.001	0.1
1.2145	0.048729212	0.001	0.1
1.2155	0.04858537	0.001	0.1
1.2165	0.048485787	0.001	0.1
1.2175	0.048319816	0.001	0.1
1.2185	0.048153844	0.001	0.1
1.2195	0.048076391	0.001	0.1
1.2205	0.047899355	0.001	0.1
1.2215	0.047799772	0.001	0.1
1.2225	0.04767806	0.001	0.1
1.2235	0.047556347	0.001	0.1
1.2245	0.047434635	0.001	0.1
1.2255	0.047224404	0.001	0.1
1.2265	0.047069498	0.001	0.1
1.2275	0.046936721	0.001	0.1
1.2285	0.046737555	0.001	0.1
1.2295	0.046615843	0.001	0.1
1.2305	0.046483065	0.001	0.1
1.2315	0.046361353	0.001	0.1
1.2325	0.046294964	0.001	0.1
1.2335	0.046184317	0.001	0.1
1.2345	0.046084734	0.001	0.1
1.2355	0.045974086	0.001	0.1
1.2365	0.04581918	0.001	0.1
1.2375	0.045686403	0.001	0.1
1.2385	0.045553625	0.001	0.1
1.2395	0.045376589	0.001	0.1
1.2405	0.045232747	0.001	0.1
1.2415	0.045144229	0.001	0.1
1.2425	0.045055711	0.001	0.1
1.2435	0.04486761	0.001	0.1
1.2445	0.044745898	0.001	0.1
1.2455	0.044646315	0.001	0.1
1.2465	0.044535667	0.001	0.1
1.2475	0.044480343	0.001	0.1
1.2485	0.044314372	0.001	0.1
1.2495	0.044225854	0.001	0.1
1.2505	0.044037753	0.001	0.1
1.2515	0.043860717	0.001	0.1
1.2525	0.043661551	0.001	0.1
1.2535	0.04347345	0.001	0.1
1.2545	0.043329608	0.001	0.1
1.2555	0.043196831	0.001	0.1
1.2565	0.043097248	0.001	0.1
1.2575	0.042986601	0.001	0.1
1.2585	0.042842759	0.001	0.1
1.2595	0.042743176	0.001	0.1
1.2605	0.04256614	0.001	0.1
1.2615	0.042389103	0.001	0.1
1.2625	0.042212067	0.001	0.1
1.2635	0.042090355	0.001	0.1
1.2645	0.041968642	0.001	0.1
1.2655	0.04186906	0.001	0.1
1.2665	0.041747347	0.001	0.1
1.2675	0.041603505	0.001	0.1
1.2685	0.041459663	0.001	0.1
1.2695	0.041360081	0.001	0.1
1.2705	0.041260498	0.001	0.1
1.2715	0.041116656	0.001	0.1
1.2725	0.04091749	0.001	0.1
1.2735	0.040784713	0.001	0.1
1.2745	0.040674065	0.001	0.1
1.2755	0.040552353	0.001	0.1
1.2765	0.040375317	0.001	0.1
1.2775	0.040308928	0.001	0.1
1.2785	0.040109762	0.001	0.1
1.2795	0.040032309	0.001	0.1
1.2805	0.039921661	0.001	0.1
1.2815	0.039811014	0.001	0.1
1.2825	0.039744625	0.001	0.1
1.2835	0.039578654	0.001	0.1
1.2845	0.039412682	0.001	0.1
1.2855	0.039357359	0.001	0.1
1.2865	0.03929097	0.001	0.1
1.2875	0.039147128	0.001	0.1
1.2885	0.039014351	0.001	0.1
1.2895	0.038881574	0.001	0.1
1.2905	0.038759861	0.001	0.1
1.2915	0.038682408	0.001	0.1
1.2925	0.038527501	0.001	0.1
1.2935	0.038416854	0.001	0.1
1.2945	0.038261947	0.001	0.1
1.2955	0.038206623	0.001	0.1
1.2965	0.038107041	0.001	0.1
1.2975	0.038007458	0.001	0.1
1.2985	0.037930004	0.001	0.1
1.2995	0.037852551	0.001	0.1
1.3005	0.037697644	0.001	0.1
1.3015	0.037487414	0.001	0.1
1.3025	0.03745422	0.001	0.1
1.3035	0.037354637	0.001	0.1
1.3045	0.037243989	0.001	0.1
1.3055	0.037089082	0.001	0.1
1.3065	0.0369895	0.001	0.1
1.3075	0.036768204	0.001	0.1
1.3085	0.036613298	0.001	0.1
1.3095	0.036546909	0.001	0.1
1.3105	0.036491585	0.001	0.1
1.3115	0.036436261	0.001	0.1
1.3125	0.036325614	0.001	0.1
1.3135	0.03627029	0.001	0.1
1.3145	0.036104319	0.001	0.1
1.3155	0.036026865	0.001	0.1
1.3165	0.035927282	0.001	0.1
1.3175	0.0358277	0.001	0.1
1.3185	0.035705987	0.001	0.1
1.3195	0.035639599	0.001	0.1
1.3205	0.035517886	0.001	0.1
1.3215	0.035451498	0.001	0.1
1.3225	0.035351915	0.001	0.1
1.3235	0.035296591	0.001	0.1
1.3245	0.035185943	0.001	0.1
1.3255	0.03510849	0.001	0.1
1.3265	0.034997842	0.001	0.1
1.3275	0.03489826	0.001	0.1
1.3285	0.034809741	0.001	0.1
1.3295	0.034754418	0.001	0.1
1.3305	0.034632705	0.001	0.1
1.3315	0.034522058	0.001	0.1
1.3325	0.034477799	0.001	0.1
1.3335	0.034356086	0.001	0.1
1.3345	0.034267568	0.001	0.1
1.3355	0.034190115	0.001	0.1
1.3365	0.034046273	0.001	0.1
1.3375	0.03392456	0.001	0.1
1.3385	0.033836042	0.001	0.1
1.3395	0.033725395	0.001	0.1
1.3405	0.033614747	0.001	0.1
1.3415	0.033581553	0.001	0.1
1.3425	0.033493035	0.001	0.1
1.3435	0.033371322	0.001	0.1
1.3445	0.033271739	0.001	0.1
1.3455	0.033172157	0.001	0.1
1.3465	0.033094703	0.001	0.1
1.3475	0.033006185	0.001	0.1
1.3485	0.032895538	0.001	0.1
1.3495	0.03278489	0.001	0.1
1.3505	0.032652113	0.001	0.1
1.3515	0.032563595	0.001	0.1
1.3525	0.032397623	0.001	0.1
1.3535	0.03229804	0.001	0.1
1.3545	0.032165263	0.001	0.1
1.3555	0.032054616	0.001	0.1
1.3565	0.031988227	0.001	0.1
1.3575	0.031899709	0.001	0.1
1.3585	0.031800126	0.001	0.1
1.3595	0.031711608	0.001	0.1
1.3605	0.031612025	0.001	0.1
1.3615	0.031545637	0.001	0.1
1.3625	0.031512442	0.001	0.1
1.3635	0.031468183	0.001	0.1
1.3645	0.031379665	0.001	0.1
1.3655	0.031335406	0.001	0.1
1.3665	0.031235823	0.001	0.1
1.3675	0.031202629	0.001	0.1
1.3685	0.031091981	0.001	0.1
1.3695	0.031047722	0.001	0.1
1.3705	0.030948139	0.001	0.1
1.3715	0.030870686	0.001	0.1
1.3725	0.030815362	0.001	0.1
1.3735	0.030737909	0.001	0.1
1.3745	0.03067152	0.001	0.1
1.3755	0.030583002	0.001	0.1
1.3765	0.030505549	0.001	0.1
1.3775	0.03043916	0.001	0.1
1.3785	0.030383837	0.001	0.1
1.3795	0.030339578	0.001	0.1
1.3805	0.030284254	0.001	0.1
1.3815	0.030184671	0.001	0.1
1.3825	0.030096153	0.001	0.1
1.3835	0.030085088	0.001	0.1
1.3845	0.030018699	0.001	0.1
1.3855	0.029952311	0.001	0.1
1.3865	0.029863793	0.001	0.1
1.3875	0.02974208	0.001	0.1
1.3885	0.029664627	0.001	0.1
1.3895	0.02953185	0.001	0.1
1.3905	0.029465461	0.001	0.1
1.3915	0.029421202	0.001	0.1
1.3925	0.029332684	0.001	0.1
1.3935	0.029244166	0.001	0.1
1.3945	0.029177778	0.001	0.1
1.3955	0.029078195	0.001	0.1
1.3965	0.028956482	0.001	0.1
1.3975	0.028879029	0.001	0.1
1.3985	0.028779446	0.001	0.1
1.3995	0.028735187	0.001	0.1
1.4005	0.028635604	0.001	0.1
1.4015	0.028524957	0.001	0.1
1.4025	0.028480698	0.001	0.1
1.4035	0.02837005	0.001	0.1
1.4045	0.028292597	0.001	0.1
1.4055	0.028237273	0.001	0.1
1.4065	0.028193014	0.001	0.1
1.4075	0.028126625	0.001	0.1
1.4085	0.028049172	0.001	0.1
1.4095	0.027971718	0.001	0.1
1.4105	0.027938524	0.001	0.1
1.4115	0.027894265	0.001	0.1
1.4125	0.027772553	0.001	0.1
1.4135	0.027750423	0.001	0.1
1.4145	0.027661905	0.001	0.1
1.4155	0.027595517	0.001	0.1
1.4165	0.027529128	0.001	0.1
1.4175	0.02741848	0.001	0.1
1.4185	0.027341027	0.001	0.1
1.4195	0.027263574	0.001	0.1
1.4205	0.02720825	0.001	0.1
1.4215	0.027130797	0.001	0.1
1.4225	0.027009084	0.001	0.1
1.4235	0.026920566	0.001	0.1
1.4245	0.026809918	0.001	0.1
1.4255	0.02674353	0.001	0.1
1.4265	0.026677141	0.001	0.1
1.4275	0.026610753	0.001	0.1
1.4285	0.026577558	0.001	0.1
1.4295	0.02651117	0.001	0.1
1.4305	0.026411587	0.001	0.1
1.4315	0.026389457	0.001	0.1
1.4325	0.026356263	0.001	0.1
1.4335	0.026334134	0.001	0.1
1.4345	0.02627881	0.001	0.1
1.4355	0.026234551	0.001	0.1
1.4365	0.026190292	0.001	0.1
1.4375	0.026123903	0.001	0.1
1.4385	0.026035385	0.001	0.1
1.4395	0.026002191	0.001	0.1
1.4405	0.025913673	0.001	0.1
1.4415	0.025880478	0.001	0.1
1.4425	0.025825155	0.001	0.1
1.4435	0.025780896	0.001	0.1
1.4445	0.025736637	0.001	0.1
1.4455	0.025670248	0.001	0.1
1.4465	0.025592795	0.001	0.1
1.4475	0.025515341	0.001	0.1
1.4485	0.025460017	0.001	0.1
1.4495	0.025426823	0.001	0.1
1.4505	0.025360435	0.001	0.1
1.4515	0.025271917	0.001	0.1
1.4525	0.025249787	0.001	0.1
1.4535	0.025172334	0.001	0.1
1.4545	0.025072751	0.001	0.1
1.4555	0.024973168	0.001	0.1
1.4565	0.024928909	0.001	0.1
1.4575	0.024873585	0.001	0.1
1.4585	0.024818261	0.001	0.1
1.4595	0.024729743	0.001	0.1
1.4605	0.02465229	0.001	0.1
1.4615	0.024596966	0.001	0.1
1.4625	0.024541642	0.001	0.1
1.4635	0.024519513	0.001	0.1
1.4645	0.024508448	0.001	0.1
1.4655	0.02441993	0.001	0.1
1.4665	0.024364606	0.001	0.1
1.4675	0.024331412	0.001	0.1
1.4685	0.024242894	0.001	0.1
1.4695	0.024143311	0.001	0.1
1.4705	0.024087987	0.001	0.1
1.4715	0.024021598	0.001	0.1
1.4725	0.023944145	0.001	0.1
1.4735	0.023899886	0.001	0.1
1.4745	0.023866692	0.001	0.1
1.4755	0.023800303	0.001	0.1
1.4765	0.023733915	0.001	0.1
1.4775	0.023678591	0.001	0.1
1.4785	0.023645397	0.001	0.1
1.4795	0.023623267	0.001	0.1
1.4805	0.023556878	0.001	0.1
1.4815	0.023534749	0.001	0.1
1.4825	0.02346836	0.001	0.1
1.4835	0.023424101	0.001	0.1
1.4845	0.023390907	0.001	0.1
1.4855	0.023324518	0.001	0.1
1.4865	0.023302389	0.001	0.1
1.4875	0.02325813	0.001	0.1
1.4885	0.023236	0.001	0.1
1.4895	0.023202806	0.001	0.1
1.4905	0.023125353	0.001	0.1
1.4915	0.023092158	0.001	0.1
1.4925	0.02302577	0.001	0.1
1.4935	0.022992576	0.001	0.1
1.4945	0.022948316	0.001	0.1
1.4955	0.022870863	0.001	0.1
1.4965	0.022715956	0.001	0.1
1.4975	0.022671697	0.001	0.1
1.4985	0.022638503	0.001	0.1
1.4995	0.022616374	0.001	0.1
1.5005	0.022594244	0.001	0.1
1.5015	0.022572115	0.001	0.1
1.5025	0.022549985	0.001	0.1
1.5035	0.022494661	0.001	0.1
1.5045	0.022450402	0.001	0.1
1.5055	0.022406143	0.001	0.1
1.5065	0.022339755	0.001	0.1
1.5075	0.022295496	0.001	0.1
1.5085	0.022273366	0.001	0.1
1.5095	0.022206977	0.001	0.1
1.5105	0.022151654	0.001	0.1
1.5115	0.022107395	0.001	0.1
1.5125	0.022052071	0.001	0.1
1.5135	0.021996747	0.001	0.1
1.5145	0.021963553	0.001	0.1
1.5155	0.021919294	0.001	0.1
1.5165	0.021897164	0.001	0.1
1.5175	0.02184184	0.001	0.1
1.5185	0.021797581	0.001	0.1
1.5195	0.021709063	0.001	0.1
1.5205	0.021686934	0.001	0.1
1.5215	0.021664804	0.001	0.1
1.5225	0.021554156	0.001	0.1
1.5235	0.021487768	0.001	0.1
1.5245	0.021443509	0.001	0.1
1.5255	0.02139925	0.001	0.1
1.5265	0.021354991	0.001	0.1
1.5275	0.021299667	0.001	0.1
1.5285	0.021255408	0.001	0.1
1.5295	0.021244343	0.001	0.1
1.5305	0.021189019	0.001	0.1
1.5315	0.02116689	0.001	0.1
1.5325	0.021078372	0.001	0.1
1.5335	0.021011983	0.001	0.1
1.5345	0.020978789	0.001	0.1
1.5355	0.02093453	0.001	0.1
1.5365	0.020879206	0.001	0.1
1.5375	0.020857076	0.001	0.1
1.5385	0.020812817	0.001	0.1
1.5395	0.020779623	0.001	0.1
1.5405	0.020757494	0.001	0.1
1.5415	0.020735364	0.001	0.1
1.5425	0.02068004	0.001	0.1
1.5435	0.020624716	0.001	0.1
1.5445	0.020580457	0.001	0.1
1.5455	0.020558328	0.001	0.1
1.5465	0.020536198	0.001	0.1
1.5475	0.020491939	0.001	0.1
1.5485	0.02044768	0.001	0.1
1.5495	0.020392356	0.001	0.1
1.5505	0.020370227	0.001	0.1
1.5515	0.020292774	0.001	0.1
1.5525	0.02023745	0.001	0.1
1.5535	0.020182126	0.001	0.1
1.5545	0.020115737	0.001	0.1
1.5555	0.020049349	0.001	0.1
1.5565	0.020038284	0.001	0.1
1.5575	0.019994025	0.001	0.1
1.5585	0.019927636	0.001	0.1
1.5595	0.019894442	0.001	0.1
1.5605	0.019861248	0.001	0.1
1.5615	0.019816989	0.001	0.1
1.5625	0.01977273	0.001	0.1
1.5635	0.019684212	0.001	0.1
1.5645	0.019673147	0.001	0.1
1.5655	0.019617823	0.001	0.1
1.5665	0.019606758	0.001	0.1
1.5675	0.01954037	0.001	0.1
1.5685	0.019496111	0.001	0.1
1.5695	0.019462916	0.001	0.1
1.5705	0.019429722	0.001	0.1
1.5715	0.019407593	0.001	0.1
1.5725	0.019330139	0.001	0.1
1.574	0.019263751	0.001	0.1
1.5755	0.019241621	0.001	0.1
1.5765	0.019230556	0.001	0.1
1.5775	0.019197362	0.001	0.1
1.5785	0.019153103	0.001	0.1
1.5795	0.019142038	0.001	0.1
1.5805	0.01905352	0.001	0.1
1.5815	0.019042455	0.001	0.1
1.5825	0.019020326	0.001	0.1
1.5835	0.018987132	0.001	0.1
1.5845	0.018953937	0.001	0.1
1.5855	0.018909678	0.001	0.1
1.5865	0.018876484	0.001	0.1
1.5875	0.01884329	0.001	0.1
1.5885	0.018832225	0.001	0.1
1.5895	0.018787966	0.001	0.1
1.5905	0.018754772	0.001	0.1
1.5915	0.018644124	0.001	0.1
1.5925	0.018599865	0.001	0.1
1.5935	0.018533476	0.001	0.1
1.5945	0.018511347	0.001	0.1
1.5955	0.018467088	0.001	0.1
1.5965	0.018389635	0.001	0.1
1.5975	0.018278987	0.001	0.1
1.5985	0.018223663	0.001	0.1
1.5995	0.018201534	0.001	0.1
1.6005	0.018179404	0.001	0.1
1.6015	0.01814621	0.001	0.1
1.6025	0.01812408	0.001	0.1
1.6035	0.018101951	0.001	0.1
1.6045	0.018057692	0.001	0.1
1.6055	0.018013433	0.001	0.1
1.6065	0.017969174	0.001	0.1
1.6075	0.017958109	0.001	0.1
1.6085	0.017924915	0.001	0.1
1.6095	0.017869591	0.001	0.1
1.6105	0.017858526	0.001	0.1
1.6115	0.017747878	0.001	0.1
1.6125	0.017714684	0.001	0.1
1.6135	0.017648295	0.001	0.1
1.6145	0.017604036	0.001	0.1
1.6155	0.017526583	0.001	0.1
1.6165	0.017482324	0.001	0.1
1.6175	0.01744913	0.001	0.1
1.6185	0.017415935	0.001	0.1
1.6195	0.017393806	0.001	0.1
1.6205	0.017349547	0.001	0.1
1.6215	0.017294223	0.001	0.1
1.6225	0.017249964	0.001	0.1
1.6235	0.017227835	0.001	0.1
1.6245	0.017150381	0.001	0.1
1.6255	0.017128252	0.001	0.1
1.6265	0.017095057	0.001	0.1
1.6275	0.017072928	0.001	0.1
1.6285	0.017050798	0.001	0.1
1.6295	0.017006539	0.001	0.1
1.6305	0.01696228	0.001	0.1
1.6315	0.016951215	0.001	0.1
1.6325	0.016940151	0.001	0.1
1.6335	0.016884827	0.001	0.1
1.6345	0.016829503	0.001	0.1
1.6355	0.01675205	0.001	0.1
1.6365	0.016718855	0.001	0.1
1.6375	0.016696726	0.001	0.1
1.6385	0.016663532	0.001	0.1
1.6395	0.016630337	0.001	0.1
1.6405	0.016608208	0.001	0.1
1.6415	0.016563949	0.001	0.1
1.6425	0.016541819	0.001	0.1
1.6435	0.016475431	0.001	0.1
1.6445	0.016464366	0.001	0.1
1.6455	0.016397977	0.001	0.1
1.6465	0.016386913	0.001	0.1
1.648	0.016353718	0.001	0.1
1.6495	0.016320524	0.001	0.1
1.6505	0.0162652	0.001	0.1
1.6515	0.016220941	0.001	0.1
1.6525	0.016154553	0.001	0.1
1.6535	0.016132423	0.001	0.1
1.6545	0.016099229	0.001	0.1
1.6555	0.016066034	0.001	0.1
1.6565	0.01603284	0.001	0.1
1.6575	0.016021775	0.001	0.1
1.6585	0.015944322	0.001	0.1
1.6595	0.015933257	0.001	0.1
1.6605	0.015922193	0.001	0.1
1.6615	0.015855804	0.001	0.1
1.6625	0.015833674	0.001	0.1
1.6635	0.015778351	0.001	0.1
1.6645	0.015745156	0.001	0.1
1.6655	0.015700897	0.001	0.1
1.6665	0.015667703	0.001	0.1
1.6675	0.015634509	0.001	0.1
1.6685	0.015623444	0.001	0.1
1.6695	0.015579185	0.001	0.1
1.6705	0.015534926	0.001	0.1
1.6715	0.015512796	0.001	0.1
1.6725	0.015490667	0.001	0.1
1.6735	0.015402149	0.001	0.1
1.675	0.015380019	0.001	0.1
1.6765	0.015346825	0.001	0.1
1.6775	0.015313631	0.001	0.1
1.6785	0.015269372	0.001	0.1
1.6795	0.015236177	0.001	0.1
1.6805	0.015169789	0.001	0.1
1.6815	0.0151034	0.001	0.1
1.6825	0.015059141	0.001	0.1
1.6835	0.015025947	0.001	0.1
1.6845	0.015014882	0.001	0.1
1.6855	0.014970623	0.001	0.1
1.6865	0.014948494	0.001	0.1
1.6875	0.014915299	0.001	0.1
1.6885	0.014848911	0.001	0.1
1.6895	0.014815716	0.001	0.1
1.6905	0.014749328	0.001	0.1
1.6915	0.014705069	0.001	0.1
1.6925	0.014682939	0.001	0.1
1.6935	0.014671874	0.001	0.1
1.6945	0.01466081	0.001	0.1
1.6955	0.014649745	0.001	0.1
1.6965	0.01463868	0.001	0.1
1.6975	0.014616551	0.001	0.1
1.6985	0.014572292	0.001	0.1
1.7	0.014561227	0.001	0.1
1.7015	0.014528033	0.001	0.1
1.7025	0.014461644	0.001	0.1
1.7035	0.01442845	0.001	0.1
1.7045	0.014395255	0.001	0.1
1.7055	0.014350996	0.001	0.1
1.7065	0.014339932	0.001	0.1
1.7075	0.014306737	0.001	0.1
1.7085	0.014262478	0.001	0.1
1.7095	0.014218219	0.001	0.1
1.7105	0.014207154	0.001	0.1
1.7115	0.014185025	0.001	0.1
1.7125	0.01417396	0.001	0.1
1.7135	0.014151831	0.001	0.1
1.7145	0.014107572	0.001	0.1
1.7155	0.014096507	0.001	0.1
1.7165	0.014063313	0.001	0.1
1.7175	0.014052248	0.001	0.1
1.7185	0.014030118	0.001	0.1
1.7195	0.014007989	0.001	0.1
1.721	0.013985859	0.001	0.1
1.7225	0.013952665	0.001	0.1
1.7235	0.013930535	0.001	0.1
1.7245	0.013919471	0.001	0.1
1.7255	0.013875212	0.001	0.1
1.7265	0.013808823	0.001	0.1
1.7275	0.013786694	0.001	0.1
1.7285	0.013764564	0.001	0.1
1.7295	0.013753499	0.001	0.1
1.7305	0.013742434	0.001	0.1
1.732	0.013698175	0.001	0.1
1.7335	0.013676046	0.001	0.1
1.7345	0.013653916	0.001	0.1
1.7355	0.013620722	0.001	0.1
1.7365	0.013609657	0.001	0.1
1.7375	0.013587528	0.001	0.1
1.739	0.013576463	0.001	0.1
1.7405	0.013565398	0.001	0.1
1.7415	0.013521139	0.001	0.1
1.7425	0.013510074	0.001	0.1
1.7435	0.013487945	0.001	0.1
1.7445	0.013454751	0.001	0.1
1.7455	0.013421556	0.001	0.1
1.7465	0.013399427	0.001	0.1
1.7475	0.013388362	0.001	0.1
1.7485	0.013355168	0.001	0.1
1.7495	0.013321974	0.001	0.1
1.7505	0.013310909	0.001	0.1
1.7515	0.01326665	0.001	0.1
1.7525	0.013233455	0.001	0.1
1.7535	0.013200261	0.001	0.1
1.7545	0.013189196	0.001	0.1
1.7555	0.013178132	0.001	0.1
1.7565	0.013144937	0.001	0.1
1.7575	0.013078549	0.001	0.1
1.7585	0.013056419	0.001	0.1
1.7595	0.01303429	0.001	0.1
1.7605	0.013001095	0.001	0.1
1.7615	0.012978966	0.001	0.1
1.7625	0.012934707	0.001	0.1
1.7635	0.012890448	0.001	0.1
1.7645	0.012868318	0.001	0.1
1.7655	0.012824059	0.001	0.1
1.7665	0.012768735	0.001	0.1
1.7675	0.012746606	0.001	0.1
1.7685	0.012691282	0.001	0.1
1.7695	0.012624894	0.001	0.1
1.7705	0.012613829	0.001	0.1
1.7715	0.01256957	0.001	0.1
1.7725	0.01254744	0.001	0.1
1.7735	0.012503181	0.001	0.1
1.7745	0.012492116	0.001	0.1
1.7755	0.012447857	0.001	0.1
1.777	0.012414663	0.001	0.1
1.7785	0.012359339	0.001	0.1
1.7795	0.012326145	0.001	0.1
1.7805	0.012292951	0.001	0.1
1.7815	0.012248692	0.001	0.1
1.7825	0.012204433	0.001	0.1
1.784	0.012160173	0.001	0.1
1.7855	0.012149109	0.001	0.1
1.7865	0.012093785	0.001	0.1
1.7875	0.01208272	0.001	0.1
1.7885	0.012060591	0.001	0.1
1.7895	0.012049526	0.001	0.1
1.7905	0.012038461	0.001	0.1
1.7915	0.012016332	0.001	0.1
1.7925	0.011972073	0.001	0.1
1.7935	0.011916749	0.001	0.1
1.7945	0.011883554	0.001	0.1
1.7955	0.011861425	0.001	0.1
1.7965	0.01185036	0.001	0.1
1.798	0.011828231	0.001	0.1
1.7995	0.011806101	0.001	0.1
1.8005	0.011761842	0.001	0.1
1.8015	0.011728648	0.001	0.1
1.8025	0.011717583	0.001	0.1
1.8035	0.011662259	0.001	0.1
1.8045	0.011618	0.001	0.1
1.8055	0.011606935	0.001	0.1
1.8065	0.011595871	0.001	0.1
1.8075	0.011584806	0.001	0.1
1.8085	0.011551612	0.001	0.1
1.81	0.011540547	0.001	0.1
1.812	0.011518417	0.001	0.1
1.8135	0.011507353	0.001	0.1
1.815	0.011463093	0.001	0.1
1.8165	0.011418834	0.001	0.1
1.8175	0.011363511	0.001	0.1
1.8185	0.011330316	0.001	0.1
1.8195	0.011286057	0.001	0.1
1.8205	0.011252863	0.001	0.1
1.8215	0.011219669	0.001	0.1
1.823	0.011197539	0.001	0.1
1.825	0.011186474	0.001	0.1
1.8265	0.01117541	0.001	0.1
1.8275	0.011164345	0.001	0.1
1.8285	0.01115328	0.001	0.1
1.8295	0.011142215	0.001	0.1
1.8305	0.011086892	0.001	0.1
1.832	0.011009438	0.001	0.1
1.8335	0.010954114	0.001	0.1
1.8345	0.010931985	0.001	0.1
1.8355	0.010876661	0.001	0.1
1.8365	0.010810273	0.001	0.1
1.8375	0.010777078	0.001	0.1
1.8385	0.010743884	0.001	0.1
1.8395	0.01071069	0.001	0.1
1.8405	0.010699625	0.001	0.1
1.8415	0.010666431	0.001	0.1
1.8425	0.010644301	0.001	0.1
1.8435	0.010633236	0.001	0.1
1.8445	0.010577913	0.001	0.1
1.8455	0.010533653	0.001	0.1
1.8465	0.01047833	0.001	0.1
1.8475	0.010445135	0.001	0.1
1.8485	0.010434071	0.001	0.1
1.8495	0.010400876	0.001	0.1
1.8505	0.010367682	0.001	0.1
1.8515	0.010356617	0.001	0.1
1.8525	0.010312358	0.001	0.1
1.8535	0.010301293	0.001	0.1
1.8545	0.010290229	0.001	0.1
1.8555	0.010257034	0.001	0.1
1.8565	0.010234905	0.001	0.1
1.8575	0.01022384	0.001	0.1
1.8585	0.010168516	0.001	0.1
1.8595	0.010135322	0.001	0.1
1.8605	0.010124257	0.001	0.1
1.862	0.010102128	0.001	0.1
1.8635	0.010035739	0.001	0.1
1.8645	0.010002545	0.001	0.1
1.8655	0.009947221	0.001	0.1
1.8665	0.009914027	0.001	0.1
1.8675	0.009869768	0.001	0.1
1.8685	0.009825509	0.001	0.1
1.87	0.009814444	0.001	0.1
1.8715	0.00978125	0.001	0.1
1.8725	0.009736991	0.001	0.1
1.8735	0.009725926	0.001	0.1
1.8745	0.009714861	0.001	0.1
1.876	0.009703796	0.001	0.1
1.878	0.009659537	0.001	0.1
1.8795	0.009582084	0.001	0.1
1.8805	0.009559954	0.001	0.1
1.8815	0.009537825	0.001	0.1
1.8825	0.00952676	0.001	0.1
1.8835	0.009515695	0.001	0.1
1.885	0.009482501	0.001	0.1
1.8865	0.009471436	0.001	0.1
1.888	0.009460372	0.001	0.1
1.89	0.009416113	0.001	0.1
1.8915	0.009393983	0.001	0.1
1.8935	0.009371853	0.001	0.1
1.8955	0.009360789	0.001	0.1
1.8965	0.009338659	0.001	0.1
1.898	0.009327594	0.001	0.1
1.8995	0.009272271	0.001	0.1
1.9005	0.009239076	0.001	0.1
1.9015	0.009216947	0.001	0.1
1.9025	0.009205882	0.001	0.1
1.9035	0.009194817	0.001	0.1
1.9045	0.009183753	0.001	0.1
1.9055	0.009161623	0.001	0.1
1.907	0.009139493	0.001	0.1
1.9085	0.009128429	0.001	0.1
1.9095	0.009117364	0.001	0.1
1.911	0.009095234	0.001	0.1
1.9125	0.009050975	0.001	0.1
1.9135	0.009039911	0.001	0.1
1.9145	0.009017781	0.001	0.1
1.9155	0.009006716	0.001	0.1
1.9165	0.008984587	0.001	0.1
1.9175	0.008940328	0.001	0.1
1.919	0.008929263	0.001	0.1
1.9205	0.008907133	0.001	0.1
1.9215	0.008862874	0.001	0.1
1.9225	0.008807551	0.001	0.1
1.9235	0.008785421	0.001	0.1
1.9245	0.008774356	0.001	0.1
1.9255	0.008741162	0.001	0.1
1.9265	0.008730097	0.001	0.1
1.9275	0.008696903	0.001	0.1
1.9285	0.008674773	0.001	0.1
1.9295	0.008652644	0.001	0.1
1.9305	0.008630514	0.001	0.1
1.9315	0.008608385	0.001	0.1
1.933	0.008575191	0.001	0.1
1.9345	0.008564126	0.001	0.1
1.936	0.008541996	0.001	0.1
1.9375	0.008519867	0.001	0.1
1.9385	0.008508802	0.001	0.1
1.9395	0.008464543	0.001	0.1
1.9405	0.008453478	0.001	0.1
1.9415	0.008431349	0.001	0.1
1.9425	0.008420284	0.001	0.1
1.944	0.008398154	0.001	0.1
1.9455	0.008353895	0.001	0.1
1.9465	0.008309636	0.001	0.1
1.9475	0.008287507	0.001	0.1
1.9485	0.008276442	0.001	0.1
1.95	0.008243248	0.001	0.1
1.9515	0.008198989	0.001	0.1
1.9525	0.008176859	0.001	0.1
1.9535	0.00815473	0.001	0.1
1.9545	0.008110471	0.001	0.1
1.9555	0.008099406	0.001	0.1
1.9565	0.008088341	0.001	0.1
1.9575	0.008077276	0.001	0.1
1.9585	0.008055147	0.001	0.1
1.9595	0.008044082	0.001	0.1
1.9605	0.008033017	0.001	0.1
1.9615	0.008010888	0.001	0.1
1.9625	0.007966629	0.001	0.1
1.9635	0.007955564	0.001	0.1
1.9645	0.007911305	0.001	0.1
1.966	0.00790024	0.001	0.1
1.9675	0.007878111	0.001	0.1
1.9685	0.007833852	0.001	0.1
1.9695	0.007822787	0.001	0.1
1.9705	0.007789592	0.001	0.1
1.972	0.007778528	0.001	0.1
1.9735	0.007734269	0.001	0.1
1.9745	0.007723204	0.001	0.1
1.976	0.00769001	0.001	0.1
1.978	0.007678945	0.001	0.1
1.9795	0.007634686	0.001	0.1
1.9805	0.007612556	0.001	0.1
1.9815	0.007590427	0.001	0.1
1.9825	0.007568297	0.001	0.1
1.9835	0.007557232	0.001	0.1
1.985	0.007546168	0.001	0.1
1.9865	0.007524038	0.001	0.1
1.9875	0.007512973	0.001	0.1
1.9885	0.007479779	0.001	0.1
1.99	0.00745765	0.001	0.1
1.992	0.00743552	0.001	0.1
1.9935	0.007413391	0.001	0.1
1.9945	0.007380196	0.001	0.1
1.9955	0.007369132	0.001	0.1
1.997	0.007358067	0.001	0.1
1.999	0.007335937	0.001	0.1
2.0005	0.007291678	0.001	0.1
2.0015	0.007269549	0.001	0.1
2.0025	0.007247419	0.001	0.1
2.0035	0.00722529	0.001	0.1
2.0045	0.007192095	0.001	0.1
2.0055	0.007169966	0.001	0.1
2.007	0.007147836	0.001	0.1
2.009	0.007125707	0.001	0.1
2.011	0.007092512	0.001	0.1
2.013	0.007059318	0.001	0.1
2.0145	0.007037189	0.001	0.1
2.0155	0.007003994	0.001	0.1
2.017	0.006981865	0.001	0.1
2.0185	0.0069708	0.001	0.1
[truncated: 18,015 more rows]
