# Supplementary material for: Early indicators of tidal ecosystem shifts in estuaries
Source: Nat Commun. 2023 Apr 6;14:1911. doi: 10.1038/s41467-023-37444-6 (PMC10079839; doi:10.1038/s41467-023-37444-6)
Supplement: Supplementary file 4 — Source Data [file 41467_2023_37444_MOESM4_ESM.zip › Source Data/Figure 2/Figure2c_Humber_SourceData.csv]

Figure 2c, Humber: Changes in upper intertidal flat morphology across three study estuaries.
COLUMN	DESCRIPTION
Estuary	Estuary measured
Tidal inundations skipped (%) range min	Minimum value of tidal inundations skipped (%) within range of values tested. This range splits the upper intertidal into separately sampled sections to create the different colored lines in the figure.
Tidal inundations skipped (%) range max	Maximum value of tidal inundations skipped (%) within range of values tested. This range splits the upper intertidal into separately sampled sections to create the different colored lines in the figure.
N	Number of observations underlying hypsometric curve
Estuary	Tidal inundations skipped (%) range min	Tidal inundations skipped (%) range max	N
Humber	0.001	0.1	76011
Humber	0.1	0.1558776	12026
Humber	0.1558776	0.2429781	16327
Humber	0.2429781	0.3787483	17772
Humber	0.3787483	0.5903836	19018
Humber	0.5903836	0.9202755	22491
Humber	0.9202755	1.4345029	27513
Humber	1.4345029	2.236068	33933
Humber	2.236068	3.485528	43576
Humber	3.485528	5.4331556	51313
Humber	5.4331556	8.4690699	58738
Humber	8.4690699	13.2013787	74565
Humber	13.2013787	20.5779857	84680
Humber	20.5779857	32.07646	77005
Humber	32.07646	50	58392
COLUMN	DESCRIPTION
Slope (degrees)	Slope of the tidal flat (degrees). This is a 1D array of values for which the relative area is repeatedly calculated, ranging from 0.0005 to 5 degrees.
Relative area	The number of cells (10 x 10m square regions) which have a value < the specified tidal inundations skipped (%), divided by the total number of sampled cells.
Tidal inundations skipped (%) range min	Minimum value of tidal inundations skipped (%) within range of values tested. This range splits the upper intertidal into separately sampled sections to create the different colored lines in the figure.
Tidal inundations skipped (%) range max	Maximum value of tidal inundations skipped (%) within range of values tested. This range splits the upper intertidal into separately sampled sections to create the different colored lines in the figure.
Slope (degrees)	Relative area	Tidal inundations skipped (%) range min	Tidal inundations skipped (%) range max
0.0025	0.999929192	0.001	0.1
0.0035	0.999893788	0.001	0.1
0.0045	0.999858385	0.001	0.1
0.0055	0.999805279	0.001	0.1
0.0065	0.999716769	0.001	0.1
0.0075	0.999645961	0.001	0.1
0.0085	0.999592855	0.001	0.1
0.0095	0.999522048	0.001	0.1
0.0105	0.99945124	0.001	0.1
0.0115	0.999327326	0.001	0.1
0.0125	0.999185711	0.001	0.1
0.0135	0.998973288	0.001	0.1
0.0145	0.998690057	0.001	0.1
0.0155	0.998530739	0.001	0.1
0.0165	0.99826521	0.001	0.1
0.0175	0.997981979	0.001	0.1
0.0185	0.997698748	0.001	0.1
0.0195	0.997504027	0.001	0.1
0.0205	0.997220796	0.001	0.1
0.0215	0.997043777	0.001	0.1
0.0225	0.996725142	0.001	0.1
0.0235	0.996495017	0.001	0.1
0.0245	0.996194084	0.001	0.1
0.0255	0.995946257	0.001	0.1
0.0265	0.99560992	0.001	0.1
0.0275	0.995326689	0.001	0.1
0.0285	0.995008054	0.001	0.1
0.0295	0.994671718	0.001	0.1
0.0305	0.994264573	0.001	0.1
0.0315	0.993839727	0.001	0.1
0.0325	0.993450284	0.001	0.1
0.0335	0.99304314	0.001	0.1
0.0345	0.992512082	0.001	0.1
0.0355	0.992122639	0.001	0.1
0.0365	0.991626985	0.001	0.1
0.0375	0.99121984	0.001	0.1
0.0385	0.990865802	0.001	0.1
0.0395	0.990263936	0.001	0.1
0.0405	0.989768282	0.001	0.1
0.0415	0.989166416	0.001	0.1
0.0425	0.988440637	0.001	0.1
0.0435	0.987803367	0.001	0.1
0.0445	0.987236905	0.001	0.1
0.0455	0.986599635	0.001	0.1
0.0465	0.986068577	0.001	0.1
0.0475	0.985165779	0.001	0.1
0.0485	0.98435149	0.001	0.1
0.0495	0.983643412	0.001	0.1
0.0505	0.982935335	0.001	0.1
0.0515	0.982174152	0.001	0.1
0.0525	0.981200545	0.001	0.1
0.0535	0.980156131	0.001	0.1
0.0545	0.979341842	0.001	0.1
0.0555	0.978173514	0.001	0.1
0.0565	0.977182206	0.001	0.1
0.0575	0.9762086	0.001	0.1
0.0585	0.975128782	0.001	0.1
0.0595	0.97401356	0.001	0.1
0.0605	0.972774424	0.001	0.1
0.0615	0.971694606	0.001	0.1
0.0625	0.970756404	0.001	0.1
0.0635	0.969729691	0.001	0.1
0.0645	0.968402046	0.001	0.1
0.0655	0.967481546	0.001	0.1
0.0665	0.966490237	0.001	0.1
0.0675	0.965056381	0.001	0.1
0.0685	0.963728736	0.001	0.1
0.0695	0.962560408	0.001	0.1
0.0705	0.961356676	0.001	0.1
0.0715	0.959940521	0.001	0.1
0.0725	0.958559771	0.001	0.1
0.0735	0.957391443	0.001	0.1
0.0745	0.955957586	0.001	0.1
0.0755	0.954506028	0.001	0.1
0.0765	0.953125277	0.001	0.1
0.0775	0.951744526	0.001	0.1
0.0785	0.950381477	0.001	0.1
0.0795	0.948806004	0.001	0.1
0.0805	0.947071215	0.001	0.1
0.0815	0.945584252	0.001	0.1
0.0825	0.943778655	0.001	0.1
0.0835	0.941866846	0.001	0.1
0.0845	0.940185162	0.001	0.1
0.0855	0.938450373	0.001	0.1
0.0865	0.936821795	0.001	0.1
0.0875	0.934909986	0.001	0.1
0.0885	0.933263706	0.001	0.1
0.0895	0.931351897	0.001	0.1
0.0905	0.929599405	0.001	0.1
0.0915	0.927563683	0.001	0.1
0.0925	0.925510258	0.001	0.1
0.0935	0.92342143	0.001	0.1
0.0945	0.921244092	0.001	0.1
0.0955	0.918960542	0.001	0.1
0.0965	0.916730099	0.001	0.1
0.0975	0.914481953	0.001	0.1
0.0985	0.911862067	0.001	0.1
0.0995	0.909578517	0.001	0.1
0.1005	0.906905525	0.001	0.1
0.1015	0.904728187	0.001	0.1
0.1025	0.902409233	0.001	0.1
0.1035	0.899860155	0.001	0.1
0.1045	0.89725797	0.001	0.1
0.1055	0.894461065	0.001	0.1
0.1065	0.892177515	0.001	0.1
0.1075	0.889504523	0.001	0.1
0.1085	0.887185569	0.001	0.1
0.1095	0.884866616	0.001	0.1
0.1105	0.881981201	0.001	0.1
0.1115	0.879485228	0.001	0.1
0.1125	0.877042361	0.001	0.1
0.1135	0.87456409	0.001	0.1
0.1145	0.872032713	0.001	0.1
0.1155	0.869359721	0.001	0.1
0.1165	0.867058469	0.001	0.1
0.1175	0.86413765	0.001	0.1
0.1185	0.861305341	0.001	0.1
0.1195	0.858703156	0.001	0.1
0.1205	0.856012462	0.001	0.1
0.1215	0.853144749	0.001	0.1
0.1225	0.85004691	0.001	0.1
0.1235	0.847834168	0.001	0.1
0.1245	0.844895647	0.001	0.1
0.1255	0.842116443	0.001	0.1
0.1265	0.839691278	0.001	0.1
0.1275	0.836735055	0.001	0.1
0.1285	0.834044361	0.001	0.1
0.1295	0.830999628	0.001	0.1
0.1305	0.827990299	0.001	0.1
0.1315	0.825299605	0.001	0.1
0.1325	0.822378786	0.001	0.1
0.1335	0.819953621	0.001	0.1
0.1345	0.817174417	0.001	0.1
0.1355	0.814165088	0.001	0.1
0.1365	0.811722221	0.001	0.1
0.1375	0.808588979	0.001	0.1
0.1385	0.805915987	0.001	0.1
0.1395	0.803030571	0.001	0.1
0.1405	0.800074348	0.001	0.1
0.1415	0.797011913	0.001	0.1
0.1425	0.79405569	0.001	0.1
0.1435	0.791187977	0.001	0.1
0.1445	0.788373369	0.001	0.1
0.1455	0.785611867	0.001	0.1
0.1465	0.783275212	0.001	0.1
0.1475	0.780903153	0.001	0.1
0.1485	0.778371776	0.001	0.1
0.1495	0.775433255	0.001	0.1
0.1505	0.772583243	0.001	0.1
0.1515	0.769768636	0.001	0.1
0.1525	0.766670797	0.001	0.1
0.1535	0.763909295	0.001	0.1
0.1545	0.760899966	0.001	0.1
0.1555	0.757961445	0.001	0.1
0.1565	0.755058328	0.001	0.1
0.1575	0.752137509	0.001	0.1
0.1585	0.749411411	0.001	0.1
0.1595	0.746596803	0.001	0.1
0.1605	0.744065426	0.001	0.1
0.1615	0.741339328	0.001	0.1
0.1625	0.738861058	0.001	0.1
0.1635	0.73659521	0.001	0.1
0.1645	0.733568179	0.001	0.1
0.1655	0.731160716	0.001	0.1
0.1665	0.728293002	0.001	0.1
0.1675	0.726009453	0.001	0.1
0.1685	0.723212547	0.001	0.1
0.1695	0.720734276	0.001	0.1
0.1705	0.717795755	0.001	0.1
0.1715	0.715335186	0.001	0.1
0.1725	0.712768406	0.001	0.1
0.1735	0.710484856	0.001	0.1
0.1745	0.70786497	0.001	0.1
0.1755	0.705439805	0.001	0.1
0.1765	0.702713707	0.001	0.1
0.1775	0.70009382	0.001	0.1
0.1785	0.697650953	0.001	0.1
0.1795	0.695455913	0.001	0.1
0.1805	0.692712113	0.001	0.1
0.1815	0.690375458	0.001	0.1
0.1825	0.687596254	0.001	0.1
0.1835	0.684940964	0.001	0.1
0.1845	0.682498097	0.001	0.1
0.1855	0.679984422	0.001	0.1
0.1865	0.677700873	0.001	0.1
0.1875	0.675381919	0.001	0.1
0.1885	0.672673523	0.001	0.1
0.1895	0.670336868	0.001	0.1
0.1905	0.667716981	0.001	0.1
0.1915	0.665061691	0.001	0.1
0.1925	0.662406401	0.001	0.1
0.1935	0.659981236	0.001	0.1
0.1945	0.657290542	0.001	0.1
0.1955	0.65444053	0.001	0.1
0.1965	0.651661327	0.001	0.1
0.1975	0.649236162	0.001	0.1
0.1985	0.646616275	0.001	0.1
0.1995	0.644138004	0.001	0.1
0.2005	0.641659733	0.001	0.1
0.2015	0.638845126	0.001	0.1
0.2025	0.636473067	0.001	0.1
0.2035	0.634136411	0.001	0.1
0.2045	0.631994477	0.001	0.1
0.2055	0.629197571	0.001	0.1
0.2065	0.626931724	0.001	0.1
0.2075	0.624665876	0.001	0.1
0.2085	0.622364624	0.001	0.1
0.2095	0.619992565	0.001	0.1
0.2105	0.61765591	0.001	0.1
0.2115	0.615673293	0.001	0.1
0.2125	0.613141916	0.001	0.1
0.2135	0.610486626	0.001	0.1
0.2145	0.608220779	0.001	0.1
0.2155	0.60576021	0.001	0.1
0.2165	0.603600574	0.001	0.1
0.2175	0.601405534	0.001	0.1
0.2185	0.598927263	0.001	0.1
0.2195	0.596714521	0.001	0.1
0.2205	0.594519481	0.001	0.1
0.2215	0.591917297	0.001	0.1
0.2225	0.589810766	0.001	0.1
0.2235	0.587757342	0.001	0.1
0.2245	0.585473792	0.001	0.1
0.2255	0.58334956	0.001	0.1
0.2265	0.581189924	0.001	0.1
0.2275	0.579278115	0.001	0.1
0.2285	0.576923758	0.001	0.1
0.2295	0.574445487	0.001	0.1
0.2305	0.572427466	0.001	0.1
0.2315	0.570090811	0.001	0.1
0.2325	0.56761254	0.001	0.1
0.2335	0.565665327	0.001	0.1
0.2345	0.56331097	0.001	0.1
0.2355	0.560938911	0.001	0.1
0.2365	0.558690765	0.001	0.1
0.2375	0.556548831	0.001	0.1
0.2385	0.554566214	0.001	0.1
0.2395	0.552070241	0.001	0.1
0.2405	0.550211538	0.001	0.1
0.2415	0.548175816	0.001	0.1
0.2425	0.546051583	0.001	0.1
0.2435	0.544051265	0.001	0.1
0.2445	0.541873927	0.001	0.1
0.2455	0.539785099	0.001	0.1
0.2465	0.537572357	0.001	0.1
0.2475	0.535271105	0.001	0.1
0.2485	0.533076065	0.001	0.1
0.2495	0.530934131	0.001	0.1
0.2505	0.528951514	0.001	0.1
0.2515	0.526614859	0.001	0.1
0.2525	0.524419819	0.001	0.1
0.2535	0.5224195	0.001	0.1
0.2545	0.520596201	0.001	0.1
0.2555	0.518507373	0.001	0.1
0.2565	0.516400843	0.001	0.1
0.2575	0.514312014	0.001	0.1
0.2585	0.512187782	0.001	0.1
0.2595	0.510275973	0.001	0.1
0.2605	0.508063231	0.001	0.1
0.2615	0.505885893	0.001	0.1
0.2625	0.503496132	0.001	0.1
0.2635	0.501053265	0.001	0.1
0.2645	0.498645802	0.001	0.1
0.2655	0.496397656	0.001	0.1
0.2665	0.494220318	0.001	0.1
0.2675	0.49167124	0.001	0.1
0.2685	0.489812537	0.001	0.1
0.2695	0.487723708	0.001	0.1
0.2705	0.485510966	0.001	0.1
0.2715	0.483457542	0.001	0.1
0.2725	0.48133331	0.001	0.1
0.2735	0.479155972	0.001	0.1
0.2745	0.477226461	0.001	0.1
0.2755	0.475314652	0.001	0.1
0.2765	0.473225824	0.001	0.1
0.2775	0.471296313	0.001	0.1
0.2785	0.469136677	0.001	0.1
0.2795	0.466817723	0.001	0.1
0.2805	0.464764299	0.001	0.1
0.2815	0.463029509	0.001	0.1
0.2825	0.461046892	0.001	0.1
0.2835	0.459170487	0.001	0.1
0.2845	0.457258678	0.001	0.1
0.2855	0.455099042	0.001	0.1
0.2865	0.453258041	0.001	0.1
0.2875	0.451204617	0.001	0.1
0.2885	0.449345914	0.001	0.1
0.2895	0.447735037	0.001	0.1
0.2905	0.44601795	0.001	0.1
0.2915	0.444070737	0.001	0.1
0.2925	0.442406755	0.001	0.1
0.2935	0.440477244	0.001	0.1
0.2945	0.438830964	0.001	0.1
0.2955	0.43714928	0.001	0.1
0.2965	0.43559151	0.001	0.1
0.2975	0.43394523	0.001	0.1
0.2985	0.432263546	0.001	0.1
0.2995	0.430351737	0.001	0.1
0.3005	0.428404525	0.001	0.1
0.3015	0.426616629	0.001	0.1
0.3025	0.424970349	0.001	0.1
0.3035	0.423270964	0.001	0.1
0.3045	0.421252943	0.001	0.1
0.3055	0.41921722	0.001	0.1
0.3065	0.417393921	0.001	0.1
0.3075	0.415535218	0.001	0.1
0.3085	0.413782726	0.001	0.1
0.3095	0.412030235	0.001	0.1
0.3105	0.410348551	0.001	0.1
0.3115	0.408826185	0.001	0.1
0.3125	0.406843568	0.001	0.1
0.3135	0.405179586	0.001	0.1
0.3145	0.403604114	0.001	0.1
0.3155	0.401586093	0.001	0.1
0.3165	0.400099131	0.001	0.1
0.3175	0.397939495	0.001	0.1
0.3185	0.396364023	0.001	0.1
0.3195	0.394664637	0.001	0.1
0.3205	0.392823636	0.001	0.1
0.3215	0.391088846	0.001	0.1
0.3225	0.389442566	0.001	0.1
0.3235	0.387654671	0.001	0.1
0.3245	0.385937583	0.001	0.1
0.3255	0.384238197	0.001	0.1
0.3265	0.382822042	0.001	0.1
0.3275	0.380945637	0.001	0.1
0.3285	0.379405569	0.001	0.1
0.3295	0.377723885	0.001	0.1
0.3305	0.376006798	0.001	0.1
0.3315	0.374254306	0.001	0.1
0.3325	0.37264343	0.001	0.1
0.3335	0.371014852	0.001	0.1
0.3345	0.369634101	0.001	0.1
0.3355	0.367828504	0.001	0.1
0.3365	0.365952099	0.001	0.1
0.3375	0.36441203	0.001	0.1
0.3385	0.362925068	0.001	0.1
0.3395	0.361137172	0.001	0.1
0.3405	0.359880335	0.001	0.1
0.3415	0.35846418	0.001	0.1
0.3425	0.356835602	0.001	0.1
0.3435	0.354923793	0.001	0.1
0.3445	0.353348321	0.001	0.1
0.3455	0.351843657	0.001	0.1
0.3465	0.350445204	0.001	0.1
0.3475	0.349117559	0.001	0.1
0.3485	0.347825317	0.001	0.1
0.3495	0.346373759	0.001	0.1
0.3505	0.344939902	0.001	0.1
0.3515	0.343205112	0.001	0.1
0.3525	0.341806659	0.001	0.1
0.3535	0.340425909	0.001	0.1
0.3545	0.339009754	0.001	0.1
0.3555	0.337292666	0.001	0.1
0.3565	0.336000425	0.001	0.1
0.3575	0.334159424	0.001	0.1
0.3585	0.332406932	0.001	0.1
0.3595	0.331061585	0.001	0.1
0.3605	0.32973394	0.001	0.1
0.3615	0.328512506	0.001	0.1
0.3625	0.32699014	0.001	0.1
0.3635	0.325467774	0.001	0.1
0.3645	0.32433485	0.001	0.1
0.3655	0.322653166	0.001	0.1
0.3665	0.321272415	0.001	0.1
0.3675	0.319519924	0.001	0.1
0.3685	0.318280788	0.001	0.1
0.3695	0.316616806	0.001	0.1
0.3705	0.314811209	0.001	0.1
0.3715	0.31344816	0.001	0.1
0.3725	0.312102813	0.001	0.1
0.3735	0.310686658	0.001	0.1
0.3745	0.30896957	0.001	0.1
0.3755	0.307553416	0.001	0.1
0.3765	0.305995645	0.001	0.1
0.3775	0.30475651	0.001	0.1
0.3785	0.303181038	0.001	0.1
0.3795	0.301835691	0.001	0.1
0.3805	0.300578853	0.001	0.1
0.3815	0.299499035	0.001	0.1
0.3825	0.298047477	0.001	0.1
0.3835	0.296684428	0.001	0.1
0.3845	0.295268273	0.001	0.1
0.3855	0.29378131	0.001	0.1
0.3865	0.292630685	0.001	0.1
0.3875	0.291285337	0.001	0.1
0.3885	0.290240923	0.001	0.1
0.3895	0.289143403	0.001	0.1
0.3905	0.287975076	0.001	0.1
0.3915	0.286753642	0.001	0.1
0.3925	0.285479103	0.001	0.1
0.3935	0.284257669	0.001	0.1
0.3945	0.283248659	0.001	0.1
0.3955	0.282044928	0.001	0.1
0.3965	0.280894302	0.001	0.1
0.3975	0.279743676	0.001	0.1
0.3985	0.278539944	0.001	0.1
0.3995	0.277371617	0.001	0.1
0.4005	0.276220991	0.001	0.1
0.4015	0.275265086	0.001	0.1
0.4025	0.274149865	0.001	0.1
0.4035	0.273016941	0.001	0.1
0.4045	0.271742401	0.001	0.1
0.4055	0.270485564	0.001	0.1
0.4065	0.269193323	0.001	0.1
0.4075	0.268113505	0.001	0.1
0.4085	0.266945177	0.001	0.1
0.4095	0.265794551	0.001	0.1
0.4105	0.26459082	0.001	0.1
0.4115	0.263440194	0.001	0.1
0.4125	0.262254164	0.001	0.1
0.4135	0.261315962	0.001	0.1
0.4145	0.260218442	0.001	0.1
0.4155	0.258961605	0.001	0.1
0.4165	0.257810979	0.001	0.1
0.4175	0.256571843	0.001	0.1
0.4185	0.255545131	0.001	0.1
0.4195	0.254606929	0.001	0.1
0.4205	0.253438601	0.001	0.1
0.4215	0.252642014	0.001	0.1
0.4225	0.251845427	0.001	0.1
0.4235	0.250889522	0.001	0.1
0.4245	0.249792002	0.001	0.1
0.4255	0.2488538	0.001	0.1
0.4265	0.247827088	0.001	0.1
0.4275	0.246764971	0.001	0.1
0.4285	0.24564975	0.001	0.1
0.4295	0.244817759	0.001	0.1
0.4305	0.243844152	0.001	0.1
0.4315	0.243012161	0.001	0.1
0.4325	0.242127064	0.001	0.1
0.4335	0.241153458	0.001	0.1
0.4345	0.240303765	0.001	0.1
0.4355	0.23943637	0.001	0.1
0.4365	0.238622081	0.001	0.1
0.4375	0.237542263	0.001	0.1
0.4385	0.236621763	0.001	0.1
0.4395	0.235648156	0.001	0.1
0.4405	0.23476306	0.001	0.1
0.4415	0.233948771	0.001	0.1
0.4425	0.233152184	0.001	0.1
0.4435	0.232196279	0.001	0.1
0.4445	0.231417394	0.001	0.1
0.4455	0.23074472	0.001	0.1
0.4465	0.229895028	0.001	0.1
0.4475	0.22881521	0.001	0.1
0.4485	0.227912411	0.001	0.1
0.4495	0.227239737	0.001	0.1
0.4505	0.22644315	0.001	0.1
0.4515	0.225540352	0.001	0.1
0.4525	0.224584447	0.001	0.1
0.4535	0.223663946	0.001	0.1
0.4545	0.222902763	0.001	0.1
0.4555	0.222176984	0.001	0.1
0.4565	0.221221079	0.001	0.1
0.4575	0.220282877	0.001	0.1
0.4585	0.219557098	0.001	0.1
0.4595	0.218795914	0.001	0.1
0.4605	0.217822308	0.001	0.1
0.4615	0.217096529	0.001	0.1
0.4625	0.216299942	0.001	0.1
0.4635	0.215503355	0.001	0.1
0.4645	0.214689066	0.001	0.1
0.4655	0.214104902	0.001	0.1
0.4665	0.213237507	0.001	0.1
0.4675	0.212476324	0.001	0.1
0.4685	0.211785948	0.001	0.1
0.4695	0.210971659	0.001	0.1
0.4705	0.21033439	0.001	0.1
0.4715	0.20960861	0.001	0.1
0.4725	0.208935937	0.001	0.1
0.4735	0.208103946	0.001	0.1
0.4745	0.207254253	0.001	0.1
0.4755	0.206723195	0.001	0.1
0.4765	0.206209839	0.001	0.1
0.4775	0.205661079	0.001	0.1
0.4785	0.204935299	0.001	0.1
0.4795	0.204262626	0.001	0.1
0.4805	0.203643058	0.001	0.1
0.4815	0.203182808	0.001	0.1
0.4825	0.20247473	0.001	0.1
0.4835	0.201837461	0.001	0.1
0.4845	0.201111682	0.001	0.1
0.4855	0.200474412	0.001	0.1
0.4865	0.199837142	0.001	0.1
0.4875	0.199394594	0.001	0.1
0.4885	0.198845834	0.001	0.1
0.4895	0.19826167	0.001	0.1
0.4905	0.197606698	0.001	0.1
0.4915	0.196934025	0.001	0.1
0.4925	0.196190544	0.001	0.1
0.4935	0.195570976	0.001	0.1
0.4945	0.194933706	0.001	0.1
0.4955	0.194296437	0.001	0.1
0.4965	0.193659167	0.001	0.1
0.4975	0.192844878	0.001	0.1
0.4985	0.192207608	0.001	0.1
0.4995	0.191517233	0.001	0.1
0.5005	0.190879963	0.001	0.1
0.5015	0.190189588	0.001	0.1
0.5025	0.189623126	0.001	0.1
0.5035	0.188950452	0.001	0.1
0.5045	0.188366288	0.001	0.1
0.5055	0.187711317	0.001	0.1
0.5065	0.186950134	0.001	0.1
0.5075	0.18627746	0.001	0.1
0.5085	0.18581721	0.001	0.1
0.5095	0.185339258	0.001	0.1
0.5105	0.184861305	0.001	0.1
0.5115	0.184312545	0.001	0.1
0.5125	0.183763785	0.001	0.1
0.5135	0.183232727	0.001	0.1
0.5145	0.182542352	0.001	0.1
0.5155	0.181993592	0.001	0.1
0.5165	0.181303216	0.001	0.1
0.5175	0.180860668	0.001	0.1
0.5185	0.18041812	0.001	0.1
0.5195	0.179851658	0.001	0.1
0.5205	0.179356004	0.001	0.1
0.5215	0.17877184	0.001	0.1
0.5225	0.178258484	0.001	0.1
0.5235	0.177638916	0.001	0.1
0.5245	0.177178666	0.001	0.1
0.5255	0.176718415	0.001	0.1
0.5265	0.176205059	0.001	0.1
0.5275	0.175603193	0.001	0.1
0.5285	0.175249155	0.001	0.1
0.5295	0.174647289	0.001	0.1
0.5305	0.174204741	0.001	0.1
0.5315	0.173638279	0.001	0.1
0.5325	0.173054115	0.001	0.1
0.5335	0.172576163	0.001	0.1
0.5345	0.172080508	0.001	0.1
0.5355	0.171620258	0.001	0.1
0.5365	0.171301623	0.001	0.1
0.5375	0.17100069	0.001	0.1
0.5385	0.170593546	0.001	0.1
0.5395	0.170186401	0.001	0.1
0.5405	0.169779257	0.001	0.1
0.5415	0.169301305	0.001	0.1
0.5425	0.16880565	0.001	0.1
0.5435	0.168487016	0.001	0.1
0.5445	0.168132977	0.001	0.1
0.5455	0.167920554	0.001	0.1
0.5465	0.167513409	0.001	0.1
0.5475	0.167123967	0.001	0.1
0.5485	0.166716822	0.001	0.1
0.5495	0.16632738	0.001	0.1
0.5505	0.165991043	0.001	0.1
0.5515	0.165743216	0.001	0.1
0.5525	0.165371475	0.001	0.1
0.5535	0.165017436	0.001	0.1
0.5545	0.164734205	0.001	0.1
0.5555	0.164167744	0.001	0.1
0.5565	0.163849109	0.001	0.1
0.5575	0.163601282	0.001	0.1
0.5585	0.163211839	0.001	0.1
0.5595	0.162733887	0.001	0.1
0.5605	0.162291338	0.001	0.1
0.5615	0.161955002	0.001	0.1
0.5625	0.161618665	0.001	0.1
0.5635	0.161176117	0.001	0.1
0.5645	0.160768972	0.001	0.1
0.5655	0.160361828	0.001	0.1
0.5665	0.159972385	0.001	0.1
0.5675	0.159706856	0.001	0.1
0.5685	0.159370519	0.001	0.1
0.5695	0.158945673	0.001	0.1
0.5705	0.158609336	0.001	0.1
0.5715	0.158379211	0.001	0.1
0.5725	0.15800747	0.001	0.1
0.5735	0.157795047	0.001	0.1
0.5745	0.157494114	0.001	0.1
0.5755	0.157069268	0.001	0.1
0.5765	0.156715229	0.001	0.1
0.5775	0.156396594	0.001	0.1
0.5785	0.156060257	0.001	0.1
0.5795	0.155546901	0.001	0.1
0.5805	0.155157459	0.001	0.1
0.5815	0.154856526	0.001	0.1
0.5825	0.154573295	0.001	0.1
0.5835	0.154272362	0.001	0.1
0.5845	0.153989131	0.001	0.1
0.5855	0.153599688	0.001	0.1
0.5865	0.153227948	0.001	0.1
0.5875	0.152891611	0.001	0.1
0.5885	0.152502168	0.001	0.1
0.5895	0.152095024	0.001	0.1
0.5905	0.151794091	0.001	0.1
0.5915	0.151493158	0.001	0.1
0.5925	0.151156821	0.001	0.1
0.5935	0.150785081	0.001	0.1
0.5945	0.150448744	0.001	0.1
0.5955	0.150130109	0.001	0.1
0.5965	0.149846878	0.001	0.1
0.5975	0.149581349	0.001	0.1
0.5985	0.149298118	0.001	0.1
0.5995	0.148979483	0.001	0.1
0.6005	0.148820166	0.001	0.1
0.6015	0.148519233	0.001	0.1
0.6025	0.148253704	0.001	0.1
0.6035	0.148076685	0.001	0.1
0.6045	0.147811156	0.001	0.1
0.6055	0.147616434	0.001	0.1
0.6065	0.147173886	0.001	0.1
0.6075	0.146961463	0.001	0.1
0.6085	0.146589722	0.001	0.1
0.6095	0.146395001	0.001	0.1
0.6105	0.14620028	0.001	0.1
0.6115	0.145757731	0.001	0.1
0.6125	0.14556301	0.001	0.1
0.6135	0.145279779	0.001	0.1
0.6145	0.144978846	0.001	0.1
0.6155	0.144819529	0.001	0.1
0.6165	0.144571702	0.001	0.1
0.6175	0.14437698	0.001	0.1
0.6185	0.144129153	0.001	0.1
0.6195	0.143863624	0.001	0.1
0.6205	0.143615797	0.001	0.1
0.6215	0.14336797	0.001	0.1
0.6225	0.143102441	0.001	0.1
0.6235	0.14281921	0.001	0.1
0.6245	0.142589085	0.001	0.1
0.6255	0.142199642	0.001	0.1
0.6265	0.141969517	0.001	0.1
0.6275	0.141650882	0.001	0.1
0.6285	0.141385353	0.001	0.1
0.6295	0.141084421	0.001	0.1
0.6305	0.14080119	0.001	0.1
0.6315	0.140517959	0.001	0.1
0.6325	0.140323237	0.001	0.1
0.6335	0.140022304	0.001	0.1
0.6345	0.139845285	0.001	0.1
0.6355	0.13961516	0.001	0.1
0.6365	0.139296525	0.001	0.1
0.6375	0.13897789	0.001	0.1
0.6385	0.138623852	0.001	0.1
0.6395	0.138411428	0.001	0.1
0.6405	0.138039688	0.001	0.1
0.6415	0.137844966	0.001	0.1
0.6425	0.137544034	0.001	0.1
0.6435	0.137402418	0.001	0.1
0.6445	0.137154591	0.001	0.1
0.6455	0.136977572	0.001	0.1
0.6465	0.136800552	0.001	0.1
0.6475	0.136676639	0.001	0.1
0.6485	0.136375706	0.001	0.1
0.6495	0.136110177	0.001	0.1
0.6505	0.135880052	0.001	0.1
0.6515	0.135579119	0.001	0.1
0.6525	0.135366696	0.001	0.1
0.6535	0.135101167	0.001	0.1
0.6545	0.134853339	0.001	0.1
0.6555	0.134640916	0.001	0.1
0.6565	0.134322281	0.001	0.1
0.6575	0.134092156	0.001	0.1
0.6585	0.133808925	0.001	0.1
0.6595	0.1335788	0.001	0.1
0.6605	0.133242463	0.001	0.1
0.6615	0.132870723	0.001	0.1
0.6625	0.132605194	0.001	0.1
0.6635	0.132251155	0.001	0.1
0.6645	0.132038732	0.001	0.1
0.6655	0.131773203	0.001	0.1
0.6665	0.131489972	0.001	0.1
0.6675	0.131242145	0.001	0.1
0.6685	0.13101202	0.001	0.1
0.6695	0.130799596	0.001	0.1
0.6705	0.130569471	0.001	0.1
0.6715	0.13028624	0.001	0.1
0.6725	0.130162327	0.001	0.1
0.6735	0.129896798	0.001	0.1
0.6745	0.129631269	0.001	0.1
0.6755	0.129401144	0.001	0.1
0.6765	0.129117913	0.001	0.1
0.6775	0.128993999	0.001	0.1
0.6785	0.128923191	0.001	0.1
0.6795	0.128675364	0.001	0.1
0.6805	0.128462941	0.001	0.1
0.6815	0.128250518	0.001	0.1
0.6825	0.128020393	0.001	0.1
0.6835	0.127861075	0.001	0.1
0.6845	0.127666354	0.001	0.1
0.6855	0.127453931	0.001	0.1
0.6865	0.127276911	0.001	0.1
0.6875	0.12708219	0.001	0.1
0.6885	0.126958277	0.001	0.1
0.6895	0.126657344	0.001	0.1
0.6905	0.126551132	0.001	0.1
0.6915	0.126374113	0.001	0.1
0.6925	0.126108584	0.001	0.1
0.6935	0.125843055	0.001	0.1
0.6945	0.125612929	0.001	0.1
0.6955	0.12543591	0.001	0.1
0.6965	0.125276593	0.001	0.1
0.6975	0.125081871	0.001	0.1
0.6985	0.124834044	0.001	0.1
0.6995	0.124639323	0.001	0.1
0.7005	0.124462304	0.001	0.1
0.7015	0.124179073	0.001	0.1
0.7025	0.124002053	0.001	0.1
0.7035	0.12378963	0.001	0.1
0.7045	0.123665717	0.001	0.1
0.7055	0.12341789	0.001	0.1
0.7065	0.123258572	0.001	0.1
0.7075	0.122886832	0.001	0.1
0.7085	0.122674408	0.001	0.1
0.7095	0.122515091	0.001	0.1
0.7105	0.122355773	0.001	0.1
0.7115	0.122196456	0.001	0.1
0.7125	0.121966331	0.001	0.1
0.7135	0.12177161	0.001	0.1
0.7145	0.12159459	0.001	0.1
0.7155	0.121329061	0.001	0.1
0.7165	0.121169744	0.001	0.1
0.7175	0.120975023	0.001	0.1
0.7185	0.120851109	0.001	0.1
0.7195	0.120603282	0.001	0.1
0.7205	0.120443965	0.001	0.1
0.7215	0.120249243	0.001	0.1
0.7225	0.12012533	0.001	0.1
0.7235	0.119966012	0.001	0.1
0.7245	0.119806695	0.001	0.1
0.7255	0.119594272	0.001	0.1
0.7265	0.11939955	0.001	0.1
0.7275	0.119204829	0.001	0.1
0.7285	0.118903896	0.001	0.1
0.7295	0.118602963	0.001	0.1
0.7305	0.118284328	0.001	0.1
0.7315	0.118071905	0.001	0.1
0.7325	0.11793029	0.001	0.1
0.7335	0.117717867	0.001	0.1
0.7345	0.117346126	0.001	0.1
0.7355	0.117169107	0.001	0.1
0.7365	0.117009789	0.001	0.1
0.7375	0.116708856	0.001	0.1
0.7385	0.116407923	0.001	0.1
0.7395	0.116142394	0.001	0.1
0.7405	0.115876865	0.001	0.1
0.7415	0.115717548	0.001	0.1
0.7425	0.115469721	0.001	0.1
0.7435	0.11518649	0.001	0.1
0.7445	0.114920961	0.001	0.1
0.7455	0.114673134	0.001	0.1
0.7465	0.114531518	0.001	0.1
0.7475	0.114336797	0.001	0.1
0.7485	0.114124374	0.001	0.1
0.7495	0.113858845	0.001	0.1
0.7505	0.113504806	0.001	0.1
0.7515	0.113345489	0.001	0.1
0.7525	0.11307996	0.001	0.1
0.7535	0.112796729	0.001	0.1
0.7545	0.112602007	0.001	0.1
0.7555	0.11244269	0.001	0.1
0.7565	0.112247969	0.001	0.1
0.7575	0.112070949	0.001	0.1
0.7585	0.111716911	0.001	0.1
0.7595	0.111575295	0.001	0.1
0.7605	0.111309766	0.001	0.1
0.7615	0.111115045	0.001	0.1
0.7625	0.110938026	0.001	0.1
0.7635	0.11079641	0.001	0.1
0.7645	0.110637093	0.001	0.1
0.7655	0.110424669	0.001	0.1
0.7665	0.11024765	0.001	0.1
0.7675	0.110123737	0.001	0.1
0.7685	0.109875909	0.001	0.1
0.7695	0.10969889	0.001	0.1
0.7705	0.109592678	0.001	0.1
0.7715	0.109380255	0.001	0.1
0.7725	0.109132428	0.001	0.1
0.7735	0.108902303	0.001	0.1
0.7745	0.108672178	0.001	0.1
0.7755	0.108406649	0.001	0.1
0.7765	0.108282735	0.001	0.1
0.7775	0.108105716	0.001	0.1
0.7785	0.107928697	0.001	0.1
0.7795	0.107733975	0.001	0.1
0.7805	0.107645466	0.001	0.1
0.7815	0.107468446	0.001	0.1
0.7825	0.107291427	0.001	0.1
0.7835	0.107079004	0.001	0.1
0.7845	0.106919686	0.001	0.1
0.7855	0.106671859	0.001	0.1
0.7865	0.106477138	0.001	0.1
0.7875	0.106282417	0.001	0.1
0.7885	0.10603459	0.001	0.1
0.7895	0.10594608	0.001	0.1
0.7905	0.105875272	0.001	0.1
0.7915	0.105804464	0.001	0.1
0.7925	0.105592041	0.001	0.1
0.7935	0.105432724	0.001	0.1
0.7945	0.105273406	0.001	0.1
0.7955	0.105167195	0.001	0.1
0.7965	0.104883964	0.001	0.1
0.7975	0.104583031	0.001	0.1
0.7985	0.104406012	0.001	0.1
0.7995	0.104246694	0.001	0.1
0.8005	0.104105079	0.001	0.1
0.8015	0.103981165	0.001	0.1
0.8025	0.103857252	0.001	0.1
0.8035	0.103680232	0.001	0.1
0.8045	0.103556319	0.001	0.1
0.8055	0.103326194	0.001	0.1
0.8065	0.103060665	0.001	0.1
0.8075	0.102848241	0.001	0.1
0.8085	0.102724328	0.001	0.1
0.8095	0.102600414	0.001	0.1
0.8105	0.102441097	0.001	0.1
0.8115	0.102264077	0.001	0.1
0.8125	0.10201625	0.001	0.1
0.8135	0.101927741	0.001	0.1
0.8145	0.101803827	0.001	0.1
0.8155	0.101662212	0.001	0.1
0.8165	0.101396683	0.001	0.1
0.8175	0.101237365	0.001	0.1
0.8185	0.101060346	0.001	0.1
0.8195	0.100847923	0.001	0.1
0.8205	0.100653201	0.001	0.1
0.8215	0.100493884	0.001	0.1
0.8225	0.100387672	0.001	0.1
0.8235	0.100246057	0.001	0.1
0.8245	0.100104441	0.001	0.1
0.8255	0.099945124	0.001	0.1
0.8265	0.099874316	0.001	0.1
0.8275	0.099750403	0.001	0.1
0.8285	0.099608787	0.001	0.1
0.8295	0.09944947	0.001	0.1
0.8305	0.099290152	0.001	0.1
0.8315	0.099095431	0.001	0.1
0.8325	0.098936114	0.001	0.1
0.8335	0.098794498	0.001	0.1
0.8345	0.098582075	0.001	0.1
0.8355	0.09835195	0.001	0.1
0.8365	0.098245738	0.001	0.1
0.8375	0.098051017	0.001	0.1
0.8385	0.0978917	0.001	0.1
0.8395	0.097679276	0.001	0.1
0.8405	0.097484555	0.001	0.1
0.8415	0.09734294	0.001	0.1
0.8425	0.097148218	0.001	0.1
0.8435	0.097059709	0.001	0.1
0.8445	0.096988901	0.001	0.1
0.8455	0.09679418	0.001	0.1
0.8465	0.096687968	0.001	0.1
0.8475	0.096564054	0.001	0.1
0.8485	0.096493247	0.001	0.1
0.8495	0.096369333	0.001	0.1
0.8505	0.096210016	0.001	0.1
0.8515	0.096015294	0.001	0.1
0.8525	0.095944487	0.001	0.1
0.8535	0.095802871	0.001	0.1
0.8545	0.095625852	0.001	0.1
0.8555	0.095501938	0.001	0.1
0.8565	0.095342621	0.001	0.1
0.8575	0.095130198	0.001	0.1
0.8585	0.095006284	0.001	0.1
0.8595	0.094882371	0.001	0.1
0.8605	0.094758457	0.001	0.1
0.8615	0.09459914	0.001	0.1
0.8625	0.094457524	0.001	0.1
0.8635	0.094333611	0.001	0.1
0.8645	0.094174293	0.001	0.1
0.8655	0.094032678	0.001	0.1
0.8665	0.093891062	0.001	0.1
0.8675	0.093660937	0.001	0.1
0.8685	0.093430812	0.001	0.1
0.8695	0.093271495	0.001	0.1
0.8705	0.093165283	0.001	0.1
0.8715	0.093023667	0.001	0.1
0.8725	0.092811244	0.001	0.1
0.8735	0.092687331	0.001	0.1
0.8745	0.092528013	0.001	0.1
0.8755	0.092297888	0.001	0.1
0.8765	0.092103167	0.001	0.1
0.8775	0.091908446	0.001	0.1
0.8785	0.09167832	0.001	0.1
0.8795	0.091501301	0.001	0.1
0.8805	0.091412791	0.001	0.1
0.8815	0.09130658	0.001	0.1
0.8825	0.091200368	0.001	0.1
0.8835	0.090987945	0.001	0.1
0.8845	0.090864031	0.001	0.1
0.8855	0.090704714	0.001	0.1
0.8865	0.090527695	0.001	0.1
0.8875	0.090332973	0.001	0.1
0.8885	0.09012055	0.001	0.1
0.8895	0.089996637	0.001	0.1
0.8905	0.08974881	0.001	0.1
0.8915	0.08957179	0.001	0.1
0.8925	0.089430175	0.001	0.1
0.8935	0.089359367	0.001	0.1
0.8945	0.089235453	0.001	0.1
0.8955	0.08911154	0.001	0.1
0.8965	0.088934521	0.001	0.1
0.8975	0.088828309	0.001	0.1
0.8985	0.088775203	0.001	0.1
0.8995	0.088668992	0.001	0.1
0.9005	0.088456568	0.001	0.1
0.9015	0.088279549	0.001	0.1
0.9025	0.088155635	0.001	0.1
0.9035	0.08801402	0.001	0.1
0.9045	0.087819299	0.001	0.1
0.9055	0.087642279	0.001	0.1
0.9065	0.087571472	0.001	0.1
0.9075	0.087394452	0.001	0.1
0.9085	0.087270539	0.001	0.1
0.9095	0.087199731	0.001	0.1
0.9105	0.087075817	0.001	0.1
0.9115	0.086951904	0.001	0.1
0.9125	0.086898798	0.001	0.1
0.9135	0.086774884	0.001	0.1
0.9145	0.086580163	0.001	0.1
0.9155	0.086438548	0.001	0.1
0.9165	0.086296932	0.001	0.1
0.9175	0.086119913	0.001	0.1
0.9185	0.086013701	0.001	0.1
0.9195	0.085925192	0.001	0.1
0.9205	0.08581898	0.001	0.1
0.9215	0.085695066	0.001	0.1
0.9225	0.085588855	0.001	0.1
0.9235	0.085482643	0.001	0.1
0.9245	0.085394134	0.001	0.1
0.9255	0.085287922	0.001	0.1
0.9265	0.085128605	0.001	0.1
0.9275	0.084933883	0.001	0.1
0.9285	0.084827672	0.001	0.1
0.9295	0.084597547	0.001	0.1
0.9305	0.084544441	0.001	0.1
0.9315	0.084420527	0.001	0.1
0.9325	0.084349719	0.001	0.1
0.9335	0.084314316	0.001	0.1
0.9345	0.084154998	0.001	0.1
0.9355	0.084031085	0.001	0.1
0.9365	0.083800959	0.001	0.1
0.9375	0.08362394	0.001	0.1
0.9385	0.083553132	0.001	0.1
0.9395	0.083429219	0.001	0.1
0.9405	0.083252199	0.001	0.1
0.9415	0.083057478	0.001	0.1
0.9425	0.082880459	0.001	0.1
0.9435	0.082809651	0.001	0.1
0.9445	0.082597228	0.001	0.1
0.9455	0.082491016	0.001	0.1
0.9465	0.082420209	0.001	0.1
0.9475	0.082225487	0.001	0.1
0.9485	0.08215468	0.001	0.1
0.9495	0.082013064	0.001	0.1
0.9505	0.081906852	0.001	0.1
0.9515	0.081800641	0.001	0.1
0.9525	0.081641323	0.001	0.1
0.9535	0.08160592	0.001	0.1
0.9545	0.081411198	0.001	0.1
0.9555	0.081251881	0.001	0.1
0.9565	0.081163371	0.001	0.1
0.9575	0.081110265	0.001	0.1
0.9585	0.081074861	0.001	0.1
0.9595	0.080986352	0.001	0.1
0.9605	0.080862438	0.001	0.1
0.9615	0.080667717	0.001	0.1
0.9625	0.080579207	0.001	0.1
0.9635	0.080437592	0.001	0.1
0.9645	0.080402188	0.001	0.1
0.9655	0.080278274	0.001	0.1
0.9665	0.080207467	0.001	0.1
0.9675	0.080030447	0.001	0.1
0.9685	0.079941938	0.001	0.1
0.9695	0.079747216	0.001	0.1
0.9705	0.079676409	0.001	0.1
0.9715	0.079534793	0.001	0.1
0.9725	0.07941088	0.001	0.1
0.9735	0.07932237	0.001	0.1
0.9745	0.079198456	0.001	0.1
0.9755	0.079109947	0.001	0.1
0.9765	0.078932927	0.001	0.1
0.9775	0.07886212	0.001	0.1
0.9785	0.078791312	0.001	0.1
0.9795	0.0786851	0.001	0.1
0.9805	0.078614293	0.001	0.1
0.9815	0.078454975	0.001	0.1
0.9825	0.078295658	0.001	0.1
0.9835	0.078065533	0.001	0.1
0.9845	0.077835407	0.001	0.1
0.9855	0.077658388	0.001	0.1
0.9865	0.077463667	0.001	0.1
0.9875	0.077392859	0.001	0.1
0.9885	0.077304349	0.001	0.1
0.9895	0.07721584	0.001	0.1
0.9905	0.07712733	0.001	0.1
0.9915	0.076968013	0.001	0.1
0.9925	0.076773291	0.001	0.1
0.9935	0.07666708	0.001	0.1
0.9945	0.076560868	0.001	0.1
0.9955	0.076472358	0.001	0.1
0.9965	0.076259935	0.001	0.1
0.9975	0.076189127	0.001	0.1
0.9985	0.076082916	0.001	0.1
0.9995	0.075976704	0.001	0.1
1.0005	0.075817387	0.001	0.1
1.0015	0.075728877	0.001	0.1
1.0025	0.075587262	0.001	0.1
1.0035	0.075374838	0.001	0.1
1.0045	0.075215521	0.001	0.1
1.0055	0.075109309	0.001	0.1
1.0065	0.074967694	0.001	0.1
1.0075	0.074790675	0.001	0.1
1.0085	0.074684463	0.001	0.1
1.0095	0.074560549	0.001	0.1
1.0105	0.07438353	0.001	0.1
1.0115	0.074188809	0.001	0.1
1.0125	0.074047193	0.001	0.1
1.0135	0.073958684	0.001	0.1
1.0145	0.073728559	0.001	0.1
1.0155	0.073586943	0.001	0.1
1.0165	0.07337452	0.001	0.1
1.0175	0.073232904	0.001	0.1
1.0185	0.073108991	0.001	0.1
1.0195	0.073002779	0.001	0.1
1.0205	0.07291427	0.001	0.1
1.0215	0.072878866	0.001	0.1
1.0225	0.072684144	0.001	0.1
1.0235	0.072542529	0.001	0.1
1.0245	0.072383211	0.001	0.1
1.0255	0.072099981	0.001	0.1
1.0265	0.071852153	0.001	0.1
1.0275	0.07172824	0.001	0.1
1.0285	0.071551221	0.001	0.1
1.0295	0.071391903	0.001	0.1
1.0305	0.071321095	0.001	0.1
1.0315	0.071232586	0.001	0.1
1.0325	0.071144076	0.001	0.1
1.0335	0.071037864	0.001	0.1
1.0345	0.070931653	0.001	0.1
1.0355	0.070825441	0.001	0.1
1.0365	0.070736932	0.001	0.1
1.0375	0.07063072	0.001	0.1
1.0385	0.070489104	0.001	0.1
1.0395	0.070400595	0.001	0.1
1.0405	0.070258979	0.001	0.1
1.0415	0.070064258	0.001	0.1
1.0425	0.069975748	0.001	0.1
1.0435	0.069922643	0.001	0.1
1.0445	0.069781027	0.001	0.1
1.0455	0.069604008	0.001	0.1
1.0465	0.069462392	0.001	0.1
1.0475	0.069338479	0.001	0.1
1.0485	0.069249969	0.001	0.1
1.0495	0.069055248	0.001	0.1
1.0505	0.069002142	0.001	0.1
1.0515	0.068949036	0.001	0.1
1.0525	0.068842825	0.001	0.1
1.0535	0.068683507	0.001	0.1
1.0545	0.06852419	0.001	0.1
1.0555	0.068400276	0.001	0.1
1.0565	0.068187853	0.001	0.1
1.0575	0.068117045	0.001	0.1
1.0585	0.068028536	0.001	0.1
1.0595	0.067922324	0.001	0.1
1.0605	0.06779841	0.001	0.1
1.0615	0.067656795	0.001	0.1
1.0625	0.067603689	0.001	0.1
1.0635	0.067515179	0.001	0.1
1.0645	0.067302756	0.001	0.1
1.0655	0.067196545	0.001	0.1
1.0665	0.067054929	0.001	0.1
1.0675	0.067001823	0.001	0.1
1.0685	0.06687791	0.001	0.1
1.0695	0.066718592	0.001	0.1
1.0705	0.066576977	0.001	0.1
1.0715	0.066417659	0.001	0.1
1.0725	0.066276044	0.001	0.1
1.0735	0.066205236	0.001	0.1
1.0745	0.066116727	0.001	0.1
1.0755	0.065975111	0.001	0.1
1.0765	0.065833496	0.001	0.1
1.0775	0.065727284	0.001	0.1
1.0785	0.065567967	0.001	0.1
1.0795	0.065408649	0.001	0.1
1.0805	0.065302438	0.001	0.1
1.0815	0.065213928	0.001	0.1
1.0825	0.065125418	0.001	0.1
1.0835	0.065019207	0.001	0.1
1.0845	0.064912995	0.001	0.1
1.0855	0.064735976	0.001	0.1
1.0865	0.064470447	0.001	0.1
1.0875	0.064417341	0.001	0.1
1.0885	0.064275725	0.001	0.1
1.0895	0.064240321	0.001	0.1
1.0905	0.064081004	0.001	0.1
1.0915	0.063992494	0.001	0.1
1.0925	0.063868581	0.001	0.1
1.0935	0.063726965	0.001	0.1
1.0945	0.063603052	0.001	0.1
1.0955	0.063532244	0.001	0.1
1.0965	0.063355225	0.001	0.1
1.0975	0.063213609	0.001	0.1
1.0985	0.063142802	0.001	0.1
1.0995	0.06294808	0.001	0.1
1.1005	0.062894974	0.001	0.1
1.1015	0.062788763	0.001	0.1
1.1025	0.062647147	0.001	0.1
1.1035	0.062540936	0.001	0.1
1.1045	0.062470128	0.001	0.1
1.1055	0.06239932	0.001	0.1
1.1065	0.062363916	0.001	0.1
1.1075	0.062257705	0.001	0.1
1.1085	0.062151493	0.001	0.1
1.1095	0.062009878	0.001	0.1
1.1105	0.061885964	0.001	0.1
1.1115	0.061779753	0.001	0.1
1.1125	0.061638137	0.001	0.1
1.1135	0.06147882	0.001	0.1
1.1145	0.061443416	0.001	0.1
1.1155	0.06139031	0.001	0.1
1.1165	0.061266396	0.001	0.1
1.1175	0.061089377	0.001	0.1
1.1185	0.060983165	0.001	0.1
1.1195	0.06084155	0.001	0.1
1.1205	0.060770742	0.001	0.1
1.1215	0.060717636	0.001	0.1
1.1225	0.060629127	0.001	0.1
1.1235	0.060505213	0.001	0.1
1.1245	0.060310492	0.001	0.1
1.1255	0.06020428	0.001	0.1
1.1265	0.060098069	0.001	0.1
1.1275	0.059974155	0.001	0.1
1.1285	0.059814838	0.001	0.1
1.13	0.059708626	0.001	0.1
1.1315	0.059637818	0.001	0.1
1.1325	0.059620116	0.001	0.1
1.1335	0.059513905	0.001	0.1
1.1345	0.059389991	0.001	0.1
1.1355	0.059266078	0.001	0.1
1.1365	0.05919527	0.001	0.1
1.1375	0.059142164	0.001	0.1
1.1385	0.059071356	0.001	0.1
1.1395	0.058947443	0.001	0.1
1.1405	0.058841231	0.001	0.1
1.1415	0.058717318	0.001	0.1
1.1425	0.058628808	0.001	0.1
1.1435	0.058540298	0.001	0.1
1.1445	0.058434087	0.001	0.1
1.1455	0.058345577	0.001	0.1
1.1465	0.058257067	0.001	0.1
1.1475	0.058133154	0.001	0.1
1.1485	0.058044644	0.001	0.1
1.1495	0.05800924	0.001	0.1
1.1505	0.057885327	0.001	0.1
1.1515	0.057690606	0.001	0.1
1.1525	0.057566692	0.001	0.1
1.154	0.05754899	0.001	0.1
1.1555	0.057495884	0.001	0.1
1.1565	0.057407375	0.001	0.1
1.1575	0.057389673	0.001	0.1
1.1585	0.057354269	0.001	0.1
1.1595	0.057265759	0.001	0.1
1.1605	0.057159548	0.001	0.1
1.1615	0.057053336	0.001	0.1
1.1625	0.056964826	0.001	0.1
1.1635	0.056858615	0.001	0.1
1.1645	0.056787807	0.001	0.1
1.1655	0.056699297	0.001	0.1
1.1665	0.056557682	0.001	0.1
1.1675	0.05645147	0.001	0.1
1.1685	0.05636296	0.001	0.1
1.1695	0.056309855	0.001	0.1
1.1705	0.056203643	0.001	0.1
1.1715	0.05607973	0.001	0.1
1.1725	0.056008922	0.001	0.1
1.1735	0.055867306	0.001	0.1
1.1745	0.055778797	0.001	0.1
1.1755	0.055725691	0.001	0.1
1.1765	0.055672585	0.001	0.1
1.1775	0.055584075	0.001	0.1
1.1785	0.055548671	0.001	0.1
1.1795	0.055477864	0.001	0.1
1.1805	0.055336248	0.001	0.1
1.1815	0.055283142	0.001	0.1
1.1825	0.055247739	0.001	0.1
1.1835	0.055194633	0.001	0.1
1.1845	0.055053017	0.001	0.1
1.1855	0.054946806	0.001	0.1
1.1865	0.054875998	0.001	0.1
1.1875	0.05480519	0.001	0.1
1.1885	0.054716681	0.001	0.1
1.1895	0.054592767	0.001	0.1
1.1905	0.054468853	0.001	0.1
1.1915	0.054362642	0.001	0.1
1.1925	0.05434494	0.001	0.1
1.1935	0.05425643	0.001	0.1
1.1945	0.054185622	0.001	0.1
1.1955	0.054132517	0.001	0.1
1.1965	0.054079411	0.001	0.1
1.1975	0.053955497	0.001	0.1
1.1985	0.053849286	0.001	0.1
1.1995	0.053778478	0.001	0.1
1.2005	0.053725372	0.001	0.1
1.2015	0.053672266	0.001	0.1
1.2025	0.053566055	0.001	0.1
1.2035	0.053495247	0.001	0.1
1.2045	0.053424439	0.001	0.1
1.2055	0.053300526	0.001	0.1
1.2065	0.053194314	0.001	0.1
1.2075	0.053034997	0.001	0.1
1.2085	0.052928785	0.001	0.1
1.2095	0.052875679	0.001	0.1
1.2105	0.052769468	0.001	0.1
1.2115	0.052627852	0.001	0.1
1.2125	0.052521641	0.001	0.1
1.2135	0.052415429	0.001	0.1
1.2145	0.052326919	0.001	0.1
1.2155	0.052273814	0.001	0.1
1.2165	0.052220708	0.001	0.1
1.2175	0.052203006	0.001	0.1
1.2185	0.052132198	0.001	0.1
1.2195	0.052025986	0.001	0.1
1.2205	0.051919775	0.001	0.1
1.2215	0.051813563	0.001	0.1
1.2225	0.051760457	0.001	0.1
1.2235	0.051707352	0.001	0.1
1.2245	0.051548034	0.001	0.1
1.2255	0.051477226	0.001	0.1
1.2265	0.051441823	0.001	0.1
1.2275	0.051335611	0.001	0.1
1.2285	0.051229399	0.001	0.1
1.2295	0.051123188	0.001	0.1
1.2305	0.050999274	0.001	0.1
1.2315	0.050893063	0.001	0.1
1.2325	0.050875361	0.001	0.1
1.2335	0.050839957	0.001	0.1
1.2345	0.050733745	0.001	0.1
1.236	0.050556726	0.001	0.1
1.2375	0.050450514	0.001	0.1
1.2385	0.050432812	0.001	0.1
1.2395	0.050379707	0.001	0.1
1.2405	0.050273495	0.001	0.1
1.2415	0.050202687	0.001	0.1
1.2425	0.050149581	0.001	0.1
1.2435	0.04995486	0.001	0.1
1.2445	0.04986635	0.001	0.1
1.2455	0.049760139	0.001	0.1
1.2465	0.049707033	0.001	0.1
1.2475	0.049671629	0.001	0.1
1.2485	0.049600821	0.001	0.1
1.2495	0.049530014	0.001	0.1
1.2505	0.049476908	0.001	0.1
1.2515	0.049370696	0.001	0.1
1.2525	0.049299888	0.001	0.1
1.2535	0.049229081	0.001	0.1
1.2545	0.049193677	0.001	0.1
1.2555	0.049105167	0.001	0.1
1.2565	0.049016658	0.001	0.1
1.2575	0.048998956	0.001	0.1
1.2585	0.048892744	0.001	0.1
1.2595	0.048804234	0.001	0.1
1.2605	0.048715725	0.001	0.1
1.2615	0.048644917	0.001	0.1
1.2625	0.048521003	0.001	0.1
1.2635	0.048450196	0.001	0.1
1.2645	0.048432494	0.001	0.1
1.2655	0.048343984	0.001	0.1
1.2665	0.048237772	0.001	0.1
1.2675	0.048184667	0.001	0.1
1.2685	0.048113859	0.001	0.1
1.2695	0.048060753	0.001	0.1
1.2705	0.048007647	0.001	0.1
1.2715	0.047954541	0.001	0.1
1.2725	0.047777522	0.001	0.1
1.2735	0.047653609	0.001	0.1
1.2745	0.047529695	0.001	0.1
1.2755	0.047494291	0.001	0.1
1.2765	0.047458887	0.001	0.1
1.2775	0.047423483	0.001	0.1
1.2785	0.047405781	0.001	0.1
1.2795	0.047334974	0.001	0.1
1.2805	0.04721106	0.001	0.1
1.2815	0.047157954	0.001	0.1
1.2825	0.047087147	0.001	0.1
1.2835	0.047034041	0.001	0.1
1.2845	0.046910127	0.001	0.1
1.2855	0.04683932	0.001	0.1
1.2865	0.046715406	0.001	0.1
1.2875	0.046609194	0.001	0.1
1.2885	0.046591492	0.001	0.1
1.2895	0.046449877	0.001	0.1
1.2905	0.046414473	0.001	0.1
1.2915	0.046379069	0.001	0.1
1.2925	0.046272858	0.001	0.1
1.2935	0.046255156	0.001	0.1
1.2945	0.04620205	0.001	0.1
1.2955	0.046078136	0.001	0.1
1.2975	0.045936521	0.001	0.1
1.2995	0.045918819	0.001	0.1
1.3005	0.045901117	0.001	0.1
1.3015	0.045848011	0.001	0.1
1.3025	0.0457418	0.001	0.1
1.3035	0.04565329	0.001	0.1
1.3045	0.045582482	0.001	0.1
1.3055	0.045476271	0.001	0.1
1.3065	0.045440867	0.001	0.1
1.3075	0.045370059	0.001	0.1
1.3085	0.045352357	0.001	0.1
1.3095	0.045228443	0.001	0.1
1.3105	0.045175338	0.001	0.1
1.3115	0.045157636	0.001	0.1
1.3125	0.045086828	0.001	0.1
1.3135	0.045033722	0.001	0.1
1.3145	0.044998318	0.001	0.1
1.3155	0.044892107	0.001	0.1
1.3165	0.044839001	0.001	0.1
1.3175	0.044750491	0.001	0.1
1.3185	0.044679683	0.001	0.1
1.3195	0.044573472	0.001	0.1
1.3205	0.044538068	0.001	0.1
1.3215	0.044431856	0.001	0.1
1.3225	0.044325645	0.001	0.1
1.3235	0.044254837	0.001	0.1
1.3245	0.044184029	0.001	0.1
1.3255	0.044130924	0.001	0.1
1.3265	0.044113222	0.001	0.1
1.3275	0.044060116	0.001	0.1
1.3285	0.043971606	0.001	0.1
1.3295	0.043900798	0.001	0.1
1.3305	0.043794587	0.001	0.1
1.3315	0.043741481	0.001	0.1
1.3325	0.043670673	0.001	0.1
1.3335	0.043599865	0.001	0.1
1.3345	0.043511356	0.001	0.1
1.3355	0.043405144	0.001	0.1
1.337	0.043210423	0.001	0.1
1.3385	0.043104211	0.001	0.1
1.3395	0.043051105	0.001	0.1
1.3405	0.043033404	0.001	0.1
1.3415	0.042980298	0.001	0.1
1.3425	0.04290949	0.001	0.1
1.3435	0.042838682	0.001	0.1
1.3445	0.042767875	0.001	0.1
1.3455	0.042661663	0.001	0.1
1.3465	0.042626259	0.001	0.1
1.3475	0.042555451	0.001	0.1
1.3485	0.042520047	0.001	0.1
1.3495	0.042431538	0.001	0.1
1.3505	0.042325326	0.001	0.1
1.3515	0.042219115	0.001	0.1
1.3525	0.042166009	0.001	0.1
1.3535	0.042059797	0.001	0.1
1.3545	0.042042095	0.001	0.1
1.3555	0.042006691	0.001	0.1
1.3565	0.041988989	0.001	0.1
1.3575	0.041865076	0.001	0.1
1.3585	0.041794268	0.001	0.1
1.3595	0.041741162	0.001	0.1
1.3605	0.041705758	0.001	0.1
1.3615	0.041617249	0.001	0.1
1.3625	0.041528739	0.001	0.1
1.3635	0.041475633	0.001	0.1
1.3645	0.041422527	0.001	0.1
1.3655	0.041334018	0.001	0.1
1.3665	0.041227806	0.001	0.1
1.3675	0.041103893	0.001	0.1
1.3685	0.040997681	0.001	0.1
1.3695	0.040962277	0.001	0.1
1.3705	0.040909171	0.001	0.1
1.3715	0.040856066	0.001	0.1
1.3725	0.040820662	0.001	0.1
1.3735	0.040785258	0.001	0.1
1.3745	0.040696748	0.001	0.1
1.3755	0.04062594	0.001	0.1
1.3765	0.040555133	0.001	0.1
1.3775	0.040466623	0.001	0.1
1.3785	0.040378113	0.001	0.1
1.3795	0.040271902	0.001	0.1
1.3805	0.040201094	0.001	0.1
1.3815	0.040147988	0.001	0.1
1.3825	0.04007718	0.001	0.1
1.3835	0.039970969	0.001	0.1
1.3845	0.039864757	0.001	0.1
1.3855	0.039811651	0.001	0.1
1.3865	0.039758546	0.001	0.1
1.3875	0.039687738	0.001	0.1
1.3885	0.039634632	0.001	0.1
1.3895	0.03961693	0.001	0.1
1.3905	0.039546122	0.001	0.1
1.3915	0.039422209	0.001	0.1
1.3925	0.039315997	0.001	0.1
1.3935	0.039262891	0.001	0.1
1.3945	0.039209786	0.001	0.1
1.3955	0.039174382	0.001	0.1
1.3965	0.039085872	0.001	0.1
1.3975	0.038961959	0.001	0.1
1.3985	0.038873449	0.001	0.1
1.3995	0.038838045	0.001	0.1
1.4005	0.038784939	0.001	0.1
1.4015	0.03869643	0.001	0.1
1.4025	0.038661026	0.001	0.1
1.4035	0.038572516	0.001	0.1
1.4045	0.03851941	0.001	0.1
1.4055	0.0384309	0.001	0.1
1.4065	0.038306987	0.001	0.1
1.408	0.038236179	0.001	0.1
1.4095	0.038165371	0.001	0.1
1.4105	0.038076862	0.001	0.1
1.4115	0.038023756	0.001	0.1
1.4125	0.03797065	0.001	0.1
1.4135	0.037935246	0.001	0.1
1.4145	0.037829035	0.001	0.1
1.4155	0.037740525	0.001	0.1
1.4165	0.037669717	0.001	0.1
1.4175	0.037616611	0.001	0.1
1.4185	0.037563506	0.001	0.1
1.4195	0.03742189	0.001	0.1
1.4205	0.037404188	0.001	0.1
1.4215	0.037333381	0.001	0.1
1.4225	0.037297977	0.001	0.1
1.4235	0.037262573	0.001	0.1
1.4245	0.037174063	0.001	0.1
1.4255	0.037138659	0.001	0.1
1.4265	0.037032448	0.001	0.1
1.4275	0.037014746	0.001	0.1
1.4285	0.036908534	0.001	0.1
1.4295	0.036820024	0.001	0.1
1.4305	0.036713813	0.001	0.1
1.4315	0.036643005	0.001	0.1
1.4325	0.036572197	0.001	0.1
1.4335	0.03641288	0.001	0.1
1.4345	0.03632437	0.001	0.1
1.4355	0.036253563	0.001	0.1
1.4365	0.036147351	0.001	0.1
1.4375	0.036094245	0.001	0.1
1.4385	0.035988033	0.001	0.1
1.4395	0.035881822	0.001	0.1
1.4405	0.035811014	0.001	0.1
1.4415	0.035687101	0.001	0.1
1.4425	0.035633995	0.001	0.1
1.4435	0.035616293	0.001	0.1
1.4445	0.035545485	0.001	0.1
1.4455	0.035492379	0.001	0.1
1.4465	0.035350764	0.001	0.1
1.4475	0.035279956	0.001	0.1
1.4485	0.03522685	0.001	0.1
1.4495	0.035173744	0.001	0.1
1.4505	0.035138341	0.001	0.1
1.4515	0.035032129	0.001	0.1
1.4525	0.034979023	0.001	0.1
1.4535	0.034890514	0.001	0.1
1.4545	0.0347666	0.001	0.1
1.4555	0.03467809	0.001	0.1
1.4565	0.034589581	0.001	0.1
1.4575	0.034536475	0.001	0.1
1.4585	0.034501071	0.001	0.1
1.4595	0.034447965	0.001	0.1
1.4605	0.034412561	0.001	0.1
1.4615	0.034324052	0.001	0.1
1.4625	0.034253244	0.001	0.1
1.4635	0.034200138	0.001	0.1
1.4645	0.034182436	0.001	0.1
1.4655	0.034147032	0.001	0.1
1.4665	0.034093926	0.001	0.1
1.4675	0.034005417	0.001	0.1
1.4685	0.033970013	0.001	0.1
1.4695	0.033916907	0.001	0.1
1.4705	0.033775292	0.001	0.1
1.4715	0.033686782	0.001	0.1
1.4725	0.033615974	0.001	0.1
1.4735	0.033527465	0.001	0.1
1.4745	0.033509763	0.001	0.1
1.4755	0.033456657	0.001	0.1
1.4765	0.033421253	0.001	0.1
1.4775	0.033332743	0.001	0.1
1.4785	0.033226532	0.001	0.1
1.4795	0.033102618	0.001	0.1
1.4805	0.03303181	0.001	0.1
1.4815	0.032961003	0.001	0.1
1.4825	0.032854791	0.001	0.1
1.4835	0.032837089	0.001	0.1
1.4845	0.032783983	0.001	0.1
1.4855	0.032730877	0.001	0.1
1.4865	0.032677772	0.001	0.1
1.4875	0.03266007	0.001	0.1
1.4885	0.032642368	0.001	0.1
1.4895	0.03257156	0.001	0.1
1.4905	0.032553858	0.001	0.1
1.4915	0.032536156	0.001	0.1
1.4925	0.032500752	0.001	0.1
1.4935	0.032447647	0.001	0.1
1.4945	0.032394541	0.001	0.1
1.4955	0.032306031	0.001	0.1
1.4965	0.032217521	0.001	0.1
1.4975	0.032146714	0.001	0.1
1.4985	0.03211131	0.001	0.1
1.4995	0.032040502	0.001	0.1
1.5005	0.031987396	0.001	0.1
1.5015	0.031916588	0.001	0.1
1.5025	0.031881185	0.001	0.1
1.5035	0.031828079	0.001	0.1
1.5045	0.031810377	0.001	0.1
1.5055	0.031721867	0.001	0.1
1.5065	0.031668761	0.001	0.1
1.5075	0.031633358	0.001	0.1
1.5085	0.031580252	0.001	0.1
1.5095	0.031527146	0.001	0.1
1.5105	0.031509444	0.001	0.1
1.5115	0.03147404	0.001	0.1
1.5125	0.031456338	0.001	0.1
1.5135	0.03138553	0.001	0.1
1.5145	0.031297021	0.001	0.1
1.5155	0.031261617	0.001	0.1
1.5165	0.031155405	0.001	0.1
1.5175	0.031120001	0.001	0.1
1.5185	0.031102299	0.001	0.1
1.5195	0.031031492	0.001	0.1
1.5205	0.030996088	0.001	0.1
1.5215	0.030978386	0.001	0.1
1.5225	0.03092528	0.001	0.1
1.5235	0.030872174	0.001	0.1
1.5245	0.03083677	0.001	0.1
1.5255	0.030748261	0.001	0.1
1.5265	0.030677453	0.001	0.1
1.5275	0.030659751	0.001	0.1
1.5285	0.030642049	0.001	0.1
1.5295	0.030606645	0.001	0.1
1.5305	0.030571241	0.001	0.1
1.5315	0.03046503	0.001	0.1
1.5325	0.030411924	0.001	0.1
1.5345	0.030394222	0.001	0.1
1.5365	0.030305712	0.001	0.1
1.5375	0.030252607	0.001	0.1
1.5385	0.030146395	0.001	0.1
1.5395	0.030057885	0.001	0.1
1.5405	0.03000478	0.001	0.1
1.5415	0.029969376	0.001	0.1
1.5425	0.029898568	0.001	0.1
1.5435	0.029810058	0.001	0.1
1.5445	0.029739251	0.001	0.1
1.5455	0.029686145	0.001	0.1
1.5465	0.029650741	0.001	0.1
1.5475	0.029633039	0.001	0.1
1.5485	0.029544529	0.001	0.1
1.5495	0.029491423	0.001	0.1
1.5505	0.029438318	0.001	0.1
1.5515	0.029349808	0.001	0.1
1.5525	0.029296702	0.001	0.1
1.5535	0.029243596	0.001	0.1
1.5545	0.029208192	0.001	0.1
1.5555	0.029155087	0.001	0.1
1.5575	0.029119683	0.001	0.1
1.5595	0.029031173	0.001	0.1
1.5605	0.029013471	0.001	0.1
1.562	0.028995769	0.001	0.1
1.5635	0.028978067	0.001	0.1
1.5645	0.02890726	0.001	0.1
1.5655	0.028871856	0.001	0.1
1.5665	0.02881875	0.001	0.1
1.5675	0.028765644	0.001	0.1
1.5685	0.02873024	0.001	0.1
1.5695	0.028694836	0.001	0.1
1.5705	0.028606327	0.001	0.1
1.5715	0.028553221	0.001	0.1
1.5725	0.028500115	0.001	0.1
1.5735	0.028447009	0.001	0.1
1.5745	0.028411605	0.001	0.1
1.5755	0.0283585	0.001	0.1
1.5765	0.028323096	0.001	0.1
1.5775	0.028305394	0.001	0.1
1.579	0.02826999	0.001	0.1
1.5805	0.028252288	0.001	0.1
1.5815	0.028234586	0.001	0.1
1.5825	0.028163778	0.001	0.1
1.5835	0.028128374	0.001	0.1
1.5845	0.028057567	0.001	0.1
1.5855	0.027969057	0.001	0.1
1.5865	0.027951355	0.001	0.1
1.5875	0.027898249	0.001	0.1
1.5885	0.027827442	0.001	0.1
1.5895	0.027792038	0.001	0.1
1.5905	0.027738932	0.001	0.1
1.5915	0.02772123	0.001	0.1
1.5925	0.027650422	0.001	0.1
1.5935	0.02763272	0.001	0.1
1.5945	0.027615018	0.001	0.1
1.5955	0.027544211	0.001	0.1
1.5965	0.027526509	0.001	0.1
1.5975	0.027455701	0.001	0.1
1.5985	0.027420297	0.001	0.1
1.5995	0.027402595	0.001	0.1
1.6005	0.027349489	0.001	0.1
1.6015	0.02726098	0.001	0.1
1.6025	0.027207874	0.001	0.1
1.6035	0.027190172	0.001	0.1
1.6045	0.02717247	0.001	0.1
1.6055	0.027119364	0.001	0.1
1.6065	0.02708396	0.001	0.1
1.6075	0.027048556	0.001	0.1
1.6085	0.027013153	0.001	0.1
1.6095	0.026995451	0.001	0.1
1.6105	0.026960047	0.001	0.1
1.6115	0.026924643	0.001	0.1
1.6125	0.026871537	0.001	0.1
1.6135	0.026783027	0.001	0.1
1.6145	0.026747624	0.001	0.1
1.6155	0.026694518	0.001	0.1
1.6165	0.026676816	0.001	0.1
1.618	0.02662371	0.001	0.1
1.6195	0.026517498	0.001	0.1
1.621	0.026482094	0.001	0.1
1.6225	0.026428989	0.001	0.1
1.6235	0.026375883	0.001	0.1
1.6245	0.026322777	0.001	0.1
1.6255	0.026251969	0.001	0.1
1.6265	0.026234267	0.001	0.1
1.6275	0.026216565	0.001	0.1
1.6285	0.026198864	0.001	0.1
1.6295	0.026181162	0.001	0.1
1.6305	0.02616346	0.001	0.1
1.6315	0.026110354	0.001	0.1
1.6325	0.026057248	0.001	0.1
1.6335	0.025968738	0.001	0.1
1.6345	0.025933335	0.001	0.1
1.636	0.025897931	0.001	0.1
1.6375	0.025844825	0.001	0.1
1.6385	0.025809421	0.001	0.1
1.6395	0.025774017	0.001	0.1
1.641	0.025738613	0.001	0.1
1.643	0.025720911	0.001	0.1
1.6445	0.025703209	0.001	0.1
1.6455	0.0256147	0.001	0.1
1.6465	0.025596998	0.001	0.1
1.6475	0.025490786	0.001	0.1
1.649	0.025473084	0.001	0.1
1.6505	0.02543768	0.001	0.1
1.6515	0.025402276	0.001	0.1
1.653	0.025331469	0.001	0.1
1.6545	0.025260661	0.001	0.1
1.6555	0.025207555	0.001	0.1
1.6565	0.025172151	0.001	0.1
1.6575	0.025101344	0.001	0.1
1.6585	0.02506594	0.001	0.1
1.6595	0.025030536	0.001	0.1
1.6605	0.025012834	0.001	0.1
1.6615	0.024942026	0.001	0.1
1.6625	0.024924324	0.001	0.1
1.6635	0.024853516	0.001	0.1
1.6645	0.024782709	0.001	0.1
1.6655	0.024765007	0.001	0.1
1.6665	0.024711901	0.001	0.1
1.6675	0.024694199	0.001	0.1
1.6685	0.024658795	0.001	0.1
1.6695	0.024623391	0.001	0.1
1.6705	0.024552584	0.001	0.1
1.6715	0.024534882	0.001	0.1
1.6725	0.02451718	0.001	0.1
1.6735	0.024481776	0.001	0.1
1.6745	0.02442867	0.001	0.1
1.6755	0.024410968	0.001	0.1
1.6765	0.024375564	0.001	0.1
1.6775	0.02434016	0.001	0.1
1.6785	0.024304757	0.001	0.1
1.6795	0.024287055	0.001	0.1
1.681	0.024251651	0.001	0.1
1.6825	0.024198545	0.001	0.1
1.6835	0.024127737	0.001	0.1
1.6845	0.024110035	0.001	0.1
1.6855	0.024092333	0.001	0.1
1.6865	0.024074631	0.001	0.1
1.6875	0.024056929	0.001	0.1
1.6885	0.024003824	0.001	0.1
1.6895	0.02396842	0.001	0.1
1.6905	0.023950718	0.001	0.1
1.6915	0.02387991	0.001	0.1
1.6925	0.023826804	0.001	0.1
1.6935	0.023720593	0.001	0.1
1.6945	0.023649785	0.001	0.1
1.6955	0.023561275	0.001	0.1
1.6965	0.023490468	0.001	0.1
1.6975	0.023455064	0.001	0.1
1.6985	0.023437362	0.001	0.1
1.6995	0.023384256	0.001	0.1
1.7005	0.023348852	0.001	0.1
1.7015	0.023313448	0.001	0.1
1.7025	0.02324264	0.001	0.1
1.7035	0.023189535	0.001	0.1
1.7045	0.023154131	0.001	0.1
1.7055	0.023101025	0.001	0.1
1.7065	0.023083323	0.001	0.1
1.7075	0.023047919	0.001	0.1
1.7085	0.022977111	0.001	0.1
1.7095	0.022924006	0.001	0.1
1.7105	0.022888602	0.001	0.1
1.712	0.0228709	0.001	0.1
1.714	0.022800092	0.001	0.1
1.7155	0.02278239	0.001	0.1
1.7165	0.022746986	0.001	0.1
1.7175	0.022711582	0.001	0.1
1.7185	0.022623073	0.001	0.1
1.7195	0.022587669	0.001	0.1
1.7205	0.022569967	0.001	0.1
1.7215	0.022516861	0.001	0.1
1.7225	0.022481457	0.001	0.1
1.7235	0.022428351	0.001	0.1
1.7245	0.022375246	0.001	0.1
1.7255	0.022357544	0.001	0.1
1.7265	0.022304438	0.001	0.1
1.728	0.02223363	0.001	0.1
1.7295	0.022215928	0.001	0.1
1.7305	0.02214512	0.001	0.1
1.7315	0.022109717	0.001	0.1
1.733	0.022092015	0.001	0.1
1.7355	0.022074313	0.001	0.1
1.738	0.022056611	0.001	0.1
1.7395	0.021985803	0.001	0.1
1.7405	0.021914995	0.001	0.1
1.7415	0.021879591	0.001	0.1
1.7425	0.021826486	0.001	0.1
1.7435	0.02177338	0.001	0.1
1.7445	0.021737976	0.001	0.1
1.7455	0.02168487	0.001	0.1
1.747	0.021649466	0.001	0.1
1.7485	0.021543255	0.001	0.1
1.7495	0.021507851	0.001	0.1
1.7505	0.021454745	0.001	0.1
1.7515	0.021401639	0.001	0.1
1.7525	0.021383937	0.001	0.1
1.7535	0.021366235	0.001	0.1
1.7545	0.021330831	0.001	0.1
1.7555	0.021242322	0.001	0.1
1.7565	0.021189216	0.001	0.1
1.7575	0.021171514	0.001	0.1
1.7585	0.021100706	0.001	0.1
1.7595	0.021029899	0.001	0.1
1.7605	0.020941389	0.001	0.1
1.7615	0.020923687	0.001	0.1
1.7625	0.020852879	0.001	0.1
1.7635	0.020835177	0.001	0.1
1.7645	0.020799773	0.001	0.1
1.7655	0.02076437	0.001	0.1
1.7665	0.020640456	0.001	0.1
1.7675	0.020622754	0.001	0.1
1.7685	0.020551946	0.001	0.1
1.7695	0.020481139	0.001	0.1
1.7705	0.020463437	0.001	0.1
1.7715	0.020410331	0.001	0.1
1.773	0.020321821	0.001	0.1
1.7745	0.020286417	0.001	0.1
1.7755	0.020251013	0.001	0.1
1.7765	0.020233312	0.001	0.1
1.7775	0.020180206	0.001	0.1
1.7785	0.020091696	0.001	0.1
1.7795	0.02003859	0.001	0.1
1.7805	0.020003186	0.001	0.1
1.7815	0.019914677	0.001	0.1
1.7825	0.019879273	0.001	0.1
1.7835	0.019790763	0.001	0.1
1.7845	0.019737657	0.001	0.1
1.7855	0.019702253	0.001	0.1
1.787	0.01966685	0.001	0.1
1.7885	0.019613744	0.001	0.1
1.7895	0.01957834	0.001	0.1
1.7905	0.019560638	0.001	0.1
1.7915	0.019542936	0.001	0.1
1.7925	0.019507532	0.001	0.1
1.7935	0.019401321	0.001	0.1
1.7945	0.019383619	0.001	0.1
1.796	0.019348215	0.001	0.1
1.798	0.019295109	0.001	0.1
1.8	0.019259705	0.001	0.1
1.802	0.019224301	0.001	0.1
1.8035	0.019171195	0.001	0.1
1.8045	0.019135792	0.001	0.1
1.806	0.019100388	0.001	0.1
1.8075	0.019064984	0.001	0.1
1.809	0.01902958	0.001	0.1
1.8105	0.018994176	0.001	0.1
1.812	0.018958772	0.001	0.1
1.8135	0.018870263	0.001	0.1
1.815	0.018834859	0.001	0.1
1.8165	0.018781753	0.001	0.1
1.8175	0.018764051	0.001	0.1
1.8185	0.018728647	0.001	0.1
1.8195	0.018710945	0.001	0.1
1.8205	0.018640137	0.001	0.1
1.8215	0.018604733	0.001	0.1
1.8225	0.018587032	0.001	0.1
1.8235	0.018533926	0.001	0.1
1.8245	0.01848082	0.001	0.1
1.826	0.018463118	0.001	0.1
1.828	0.018445416	0.001	0.1
1.8295	0.018410012	0.001	0.1
1.831	0.018356906	0.001	0.1
1.8325	0.018321503	0.001	0.1
1.8335	0.018303801	0.001	0.1
1.8345	0.018232993	0.001	0.1
1.836	0.018215291	0.001	0.1
1.8375	0.018197589	0.001	0.1
1.8385	0.018179887	0.001	0.1
1.8395	0.018162185	0.001	0.1
1.8405	0.018144483	0.001	0.1
1.8415	0.018109079	0.001	0.1
1.8425	0.018038272	0.001	0.1
1.8435	0.01802057	0.001	0.1
1.8445	0.017949762	0.001	0.1
1.846	0.017914358	0.001	0.1
1.8475	0.01784355	0.001	0.1
1.8485	0.017790444	0.001	0.1
1.8495	0.017755041	0.001	0.1
1.8505	0.017684233	0.001	0.1
1.8515	0.017648829	0.001	0.1
1.8525	0.017613425	0.001	0.1
1.8535	0.017595723	0.001	0.1
1.8545	0.017560319	0.001	0.1
1.8555	0.017542617	0.001	0.1
1.8565	0.017507214	0.001	0.1
1.8575	0.01747181	0.001	0.1
1.8585	0.017454108	0.001	0.1
1.8595	0.0173833	0.001	0.1
1.8605	0.017277088	0.001	0.1
1.862	0.017188579	0.001	0.1
1.8635	0.017117771	0.001	0.1
1.8645	0.017100069	0.001	0.1
1.8655	0.017064665	0.001	0.1
1.8665	0.017029261	0.001	0.1
1.8675	0.017011559	0.001	0.1
1.869	0.016993857	0.001	0.1
1.871	0.016958454	0.001	0.1
1.8725	0.016940752	0.001	0.1
1.8735	0.01692305	0.001	0.1
1.8745	0.016905348	0.001	0.1
1.8755	0.016869944	0.001	0.1
1.877	0.016852242	0.001	0.1
1.879	0.016799136	0.001	0.1
1.8805	0.016781434	0.001	0.1
1.8815	0.016763732	0.001	0.1
1.8825	0.016675223	0.001	0.1
1.8835	0.016657521	0.001	0.1
1.885	0.016639819	0.001	0.1
1.8865	0.016586713	0.001	0.1
1.8875	0.016569011	0.001	0.1
1.8885	0.016515905	0.001	0.1
1.8895	0.016498203	0.001	0.1
1.8905	0.016480501	0.001	0.1
1.8915	0.016462799	0.001	0.1
1.8925	0.016445097	0.001	0.1
1.8935	0.016427396	0.001	0.1
1.8945	0.016409694	0.001	0.1
1.896	0.01637429	0.001	0.1
1.8975	0.016356588	0.001	0.1
1.8985	0.016338886	0.001	0.1
1.8995	0.016321184	0.001	0.1
1.901	0.016232674	0.001	0.1
1.9025	0.01619727	0.001	0.1
1.9035	0.016108761	0.001	0.1
1.9045	0.016091059	0.001	0.1
1.9055	0.016055655	0.001	0.1
1.9065	0.016002549	0.001	0.1
1.9075	0.015949443	0.001	0.1
1.9085	0.015896337	0.001	0.1
1.9095	0.015843232	0.001	0.1
1.9105	0.015807828	0.001	0.1
1.9115	0.015772424	0.001	0.1
1.9125	0.015754722	0.001	0.1
1.9135	0.01573702	0.001	0.1
1.9145	0.015719318	0.001	0.1
1.9155	0.015701616	0.001	0.1
1.9165	0.01564851	0.001	0.1
1.9175	0.015613107	0.001	0.1
1.9185	0.015560001	0.001	0.1
1.9195	0.015524597	0.001	0.1
1.9205	0.015506895	0.001	0.1
1.922	0.015436087	0.001	0.1
1.9235	0.015418385	0.001	0.1
1.9245	0.015382981	0.001	0.1
1.9255	0.015347577	0.001	0.1
1.9265	0.015312174	0.001	0.1
1.928	0.01527677	0.001	0.1
1.9295	0.015241366	0.001	0.1
1.931	0.015205962	0.001	0.1
1.9325	0.01518826	0.001	0.1
1.9335	0.015170558	0.001	0.1
1.9345	0.015152856	0.001	0.1
1.9355	0.015117452	0.001	0.1
1.9365	0.015064347	0.001	0.1
1.9375	0.015028943	0.001	0.1
1.9385	0.014993539	0.001	0.1
1.9395	0.014922731	0.001	0.1
1.9405	0.014869625	0.001	0.1
1.9415	0.014851923	0.001	0.1
1.9425	0.014798818	0.001	0.1
1.9435	0.014781116	0.001	0.1
1.9445	0.01472801	0.001	0.1
1.9455	0.014692606	0.001	0.1
1.9465	0.0146395	0.001	0.1
1.9475	0.014604096	0.001	0.1
1.9485	0.014568692	0.001	0.1
1.9495	0.014497885	0.001	0.1
1.9505	0.014427077	0.001	0.1
1.9515	0.014356269	0.001	0.1
1.9525	0.014285461	0.001	0.1
1.9535	0.014232356	0.001	0.1
1.9545	0.01417925	0.001	0.1
1.9555	0.014143846	0.001	0.1
1.9565	0.01409074	0.001	0.1
1.9575	0.014055336	0.001	0.1
1.9585	0.013966827	0.001	0.1
1.9595	0.013949125	0.001	0.1
1.9605	0.013896019	0.001	0.1
1.9615	0.013842913	0.001	0.1
1.9625	0.013772105	0.001	0.1
1.9635	0.013736701	0.001	0.1
1.9645	0.013701298	0.001	0.1
1.9655	0.01363049	0.001	0.1
1.9665	0.013595086	0.001	0.1
1.9675	0.013577384	0.001	0.1
1.9685	0.01354198	0.001	0.1
1.9695	0.013506576	0.001	0.1
1.9705	0.013488874	0.001	0.1
1.9715	0.013435769	0.001	0.1
1.9725	0.013400365	0.001	0.1
1.9735	0.013382663	0.001	0.1
1.9745	0.013347259	0.001	0.1
1.9765	0.013329557	0.001	0.1
1.9785	0.013223345	0.001	0.1
1.9795	0.013187941	0.001	0.1
1.9805	0.013134836	0.001	0.1
1.9815	0.013099432	0.001	0.1
1.983	0.013010922	0.001	0.1
1.9845	0.01299322	0.001	0.1
1.9855	0.012940114	0.001	0.1
1.9865	0.01290471	0.001	0.1
1.9875	0.012851605	0.001	0.1
1.9885	0.012833903	0.001	0.1
1.9895	0.012780797	0.001	0.1
1.9905	0.012727691	0.001	0.1
1.992	0.012692287	0.001	0.1
1.9935	0.012656883	0.001	0.1
1.9945	0.01262148	0.001	0.1
1.9955	0.012586076	0.001	0.1
1.9965	0.012550672	0.001	0.1
1.9975	0.012497566	0.001	0.1
1.9985	0.01244446	0.001	0.1
1.9995	0.012426758	0.001	0.1
2.001	0.012373652	0.001	0.1
2.0025	0.012320547	0.001	0.1
2.0035	0.012285143	0.001	0.1
2.0045	0.012249739	0.001	0.1
2.006	0.012196633	0.001	0.1
2.0075	0.012161229	0.001	0.1
2.0085	0.012143527	0.001	0.1
2.01	0.012108123	0.001	0.1
2.0115	0.012019614	0.001	0.1
2.0125	0.01198421	0.001	0.1
2.0135	0.011931104	0.001	0.1
2.015	0.0118957	0.001	0.1
2.0165	0.011860296	0.001	0.1
2.0175	0.011807191	0.001	0.1
2.0185	0.011771787	0.001	0.1
2.0195	0.011700979	0.001	0.1
2.0205	0.011647873	0.001	0.1
2.0215	0.011577065	0.001	0.1
2.0225	0.011559363	0.001	0.1
2.0235	0.011541662	0.001	0.1
2.0245	0.011506258	0.001	0.1
2.0255	0.011488556	0.001	0.1
2.0265	0.011453152	0.001	0.1
2.0275	0.011417748	0.001	0.1
2.0285	0.011382344	0.001	0.1
2.0295	0.011329238	0.001	0.1
2.0305	0.011311536	0.001	0.1
2.0315	0.011293834	0.001	0.1
2.033	0.011223027	0.001	0.1
2.0345	0.011187623	0.001	0.1
2.0355	0.011152219	0.001	0.1
2.0365	0.011134517	0.001	0.1
2.0375	0.011116815	0.001	0.1
[truncated: 16,613 more rows]
