# Supplementary material for: Early indicators of tidal ecosystem shifts in estuaries
Source: Nat Commun. 2023 Apr 6;14:1911. doi: 10.1038/s41467-023-37444-6 (PMC10079839; doi:10.1038/s41467-023-37444-6)
Supplement: Supplementary file 4 — Source Data [file 41467_2023_37444_MOESM4_ESM.zip › Source Data/Figure 2/Figure2c_WS_SourceData.csv]

Figure 2c, Western Scheldt: Changes in upper intertidal flat morphology across three study estuaries.
COLUMN	DESCRIPTION
Estuary	Estuary measured
Tidal inundations skipped (%) range min	Minimum value of tidal inundations skipped (%) within range of values tested. This range splits the upper intertidal into separately sampled sections to create the different colored lines in the figure.
Tidal inundations skipped (%) range max	Maximum value of tidal inundations skipped (%) within range of values tested. This range splits the upper intertidal into separately sampled sections to create the different colored lines in the figure.
N	Number of observations underlying hypsometric curve
Estuary	Tidal inundations skipped (%) range min	Tidal inundations skipped (%) range max	N
Western Scheldt	0.001	0.1	4915964
Western Scheldt	0.1	0.1558776	245810
Western Scheldt	0.1558776	0.2429781	249614
Western Scheldt	0.2429781	0.3787483	242364
Western Scheldt	0.3787483	0.5903836	213929
Western Scheldt	0.5903836	0.9202755	207076
Western Scheldt	0.9202755	1.4345029	211324
Western Scheldt	1.4345029	2.236068	234368
Western Scheldt	2.236068	3.485528	254427
Western Scheldt	3.485528	5.4331556	247429
Western Scheldt	5.4331556	8.4690699	263185
Western Scheldt	8.4690699	13.2013787	300036
Western Scheldt	13.2013787	20.5779857	337456
Western Scheldt	20.5779857	32.07646	305928
Western Scheldt	32.07646	50	266911
COLUMN	DESCRIPTION
Slope (degrees)	Slope of the tidal flat (degrees). This is a 1D array of values for which the relative area is repeatedly calculated, ranging from 0.0005 to 5 degrees.
Relative area	The number of cells (10 x 10m square regions) which have a value < the specified tidal inundations skipped (%), divided by the total number of sampled cells.
Tidal inundations skipped (%) range min	Minimum value of tidal inundations skipped (%) within range of values tested. This range splits the upper intertidal into separately sampled sections to create the different colored lines in the figure.
Tidal inundations skipped (%) range max	Maximum value of tidal inundations skipped (%) within range of values tested. This range splits the upper intertidal into separately sampled sections to create the different colored lines in the figure.
Slope (degrees)	Relative area	Tidal inundations skipped (%) range min	Tidal inundations skipped (%) range max
5.00E-04	0.999984353	0.001	0.1
0.0015	0.999959056	0.001	0.1
0.0025	0.999921503	0.001	0.1
0.0035	0.999866738	0.001	0.1
0.0045	0.999796325	0.001	0.1
0.0055	0.999709483	0.001	0.1
0.0065	0.999605428	0.001	0.1
0.0075	0.999495637	0.001	0.1
0.0085	0.999359245	0.001	0.1
0.0095	0.999217637	0.001	0.1
0.0105	0.999067163	0.001	0.1
0.0115	0.99891069	0.001	0.1
0.0125	0.998717186	0.001	0.1
0.0135	0.998511946	0.001	0.1
0.0145	0.998296536	0.001	0.1
0.0155	0.998068607	0.001	0.1
0.0165	0.997807559	0.001	0.1
0.0175	0.997535036	0.001	0.1
0.0185	0.997260427	0.001	0.1
0.0195	0.996960521	0.001	0.1
0.0205	0.996646794	0.001	0.1
0.0215	0.99629786	0.001	0.1
0.0225	0.995953881	0.001	0.1
0.0235	0.995568959	0.001	0.1
0.0245	0.995197858	0.001	0.1
0.0255	0.994790769	0.001	0.1
0.0265	0.994381332	0.001	0.1
0.0275	0.993938254	0.001	0.1
0.0285	0.993503	0.001	0.1
0.0295	0.993043492	0.001	0.1
0.0305	0.992557384	0.001	0.1
0.0315	0.992064235	0.001	0.1
0.0325	0.991531968	0.001	0.1
0.0335	0.990980141	0.001	0.1
0.0345	0.990412928	0.001	0.1
0.0355	0.989825896	0.001	0.1
0.0365	0.989216696	0.001	0.1
0.0375	0.988585069	0.001	0.1
0.0385	0.987951616	0.001	0.1
0.0395	0.987266005	0.001	0.1
0.0405	0.98656892	0.001	0.1
0.0415	0.985818634	0.001	0.1
0.0425	0.985068349	0.001	0.1
0.0435	0.984303459	0.001	0.1
0.0445	0.983505449	0.001	0.1
0.0455	0.982685011	0.001	0.1
0.0465	0.981811112	0.001	0.1
0.0475	0.980938517	0.001	0.1
0.0485	0.980000203	0.001	0.1
0.0495	0.979077276	0.001	0.1
0.0505	0.978097498	0.001	0.1
0.0515	0.977090597	0.001	0.1
0.0525	0.976071178	0.001	0.1
0.0535	0.975014728	0.001	0.1
0.0545	0.97393246	0.001	0.1
0.0555	0.972798816	0.001	0.1
0.0565	0.971634139	0.001	0.1
0.0575	0.970381055	0.001	0.1
0.0585	0.969194732	0.001	0.1
0.0595	0.967945821	0.001	0.1
0.0605	0.966677089	0.001	0.1
0.0615	0.965334555	0.001	0.1
0.0625	0.963978982	0.001	0.1
0.0635	0.96258116	0.001	0.1
0.0645	0.961171343	0.001	0.1
0.0655	0.959705195	0.001	0.1
0.0665	0.958219228	0.001	0.1
0.0675	0.956677974	0.001	0.1
0.0685	0.955111423	0.001	0.1
0.0695	0.95348463	0.001	0.1
0.0705	0.951901389	0.001	0.1
0.0715	0.950219831	0.001	0.1
0.0725	0.948535665	0.001	0.1
0.0735	0.946814206	0.001	0.1
0.0745	0.945039286	0.001	0.1
0.0755	0.94320282	0.001	0.1
0.0765	0.941389304	0.001	0.1
0.0775	0.939550752	0.001	0.1
0.0785	0.937662128	0.001	0.1
0.0795	0.935727867	0.001	0.1
0.0805	0.933718499	0.001	0.1
0.0815	0.931676533	0.001	0.1
0.0825	0.929620484	0.001	0.1
0.0835	0.927539921	0.001	0.1
0.0845	0.925432497	0.001	0.1
0.0855	0.923318553	0.001	0.1
0.0865	0.921223646	0.001	0.1
0.0875	0.919012429	0.001	0.1
0.0885	0.916822857	0.001	0.1
0.0895	0.914569913	0.001	0.1
0.0905	0.91227733	0.001	0.1
0.0915	0.90996258	0.001	0.1
0.0925	0.90764157	0.001	0.1
0.0935	0.905245976	0.001	0.1
0.0945	0.902843862	0.001	0.1
0.0955	0.900471478	0.001	0.1
0.0965	0.898097268	0.001	0.1
0.0975	0.895681332	0.001	0.1
0.0985	0.89324349	0.001	0.1
0.0995	0.890774354	0.001	0.1
0.1005	0.888181604	0.001	0.1
0.1015	0.885653269	0.001	0.1
0.1025	0.883128845	0.001	0.1
0.1035	0.880595295	0.001	0.1
0.1045	0.878059396	0.001	0.1
0.1055	0.875458823	0.001	0.1
0.1065	0.872773755	0.001	0.1
0.1075	0.870209431	0.001	0.1
0.1085	0.867491242	0.001	0.1
0.1095	0.864836947	0.001	0.1
0.1105	0.862131797	0.001	0.1
0.1115	0.859442556	0.001	0.1
0.1125	0.85674497	0.001	0.1
0.1135	0.854041385	0.001	0.1
0.1145	0.851332846	0.001	0.1
0.1155	0.848605791	0.001	0.1
0.1165	0.845865174	0.001	0.1
0.1175	0.843118821	0.001	0.1
0.1185	0.840421756	0.001	0.1
0.1195	0.837640457	0.001	0.1
0.1205	0.834882889	0.001	0.1
0.1215	0.832154009	0.001	0.1
0.1225	0.829357584	0.001	0.1
0.1235	0.826558551	0.001	0.1
0.1245	0.823881306	0.001	0.1
0.1255	0.821065844	0.001	0.1
0.1265	0.818283502	0.001	0.1
0.1275	0.815526456	0.001	0.1
0.1285	0.812808267	0.001	0.1
0.1295	0.810083298	0.001	0.1
0.1305	0.807353635	0.001	0.1
0.1315	0.804602066	0.001	0.1
0.1325	0.801847367	0.001	0.1
0.1335	0.799066068	0.001	0.1
0.1345	0.796309543	0.001	0.1
0.1355	0.793577272	0.001	0.1
0.1365	0.790852825	0.001	0.1
0.1375	0.78814924	0.001	0.1
0.1385	0.785406277	0.001	0.1
0.1395	0.782671137	0.001	0.1
0.1405	0.779981375	0.001	0.1
0.1415	0.777297871	0.001	0.1
0.1425	0.774599241	0.001	0.1
0.1435	0.771898265	0.001	0.1
0.1445	0.769239796	0.001	0.1
0.1455	0.766513784	0.001	0.1
0.1465	0.7638501	0.001	0.1
0.1475	0.761249788	0.001	0.1
0.1485	0.758589755	0.001	0.1
0.1495	0.755958409	0.001	0.1
0.1505	0.753291334	0.001	0.1
0.1515	0.750669637	0.001	0.1
0.1525	0.748072715	0.001	0.1
0.1535	0.745510477	0.001	0.1
0.1545	0.742939373	0.001	0.1
0.1555	0.740387306	0.001	0.1
0.1565	0.737806552	0.001	0.1
0.1575	0.735221887	0.001	0.1
0.1585	0.732671124	0.001	0.1
0.1595	0.730072376	0.001	0.1
0.1605	0.727525004	0.001	0.1
0.1615	0.725021182	0.001	0.1
0.1625	0.722521012	0.001	0.1
0.1635	0.719980681	0.001	0.1
0.1645	0.717489638	0.001	0.1
0.1655	0.715035627	0.001	0.1
0.1665	0.712540673	0.001	0.1
0.1675	0.710070493	0.001	0.1
0.1685	0.707583102	0.001	0.1
0.1695	0.705144217	0.001	0.1
0.1705	0.70265187	0.001	0.1
0.1715	0.700207509	0.001	0.1
0.1725	0.697738111	0.001	0.1
0.1735	0.695340952	0.001	0.1
0.1745	0.692929711	0.001	0.1
0.1755	0.690502039	0.001	0.1
0.1765	0.6880848	0.001	0.1
0.1775	0.68568425	0.001	0.1
0.1785	0.683267793	0.001	0.1
0.1795	0.680843773	0.001	0.1
0.1805	0.678457567	0.001	0.1
0.1815	0.676116477	0.001	0.1
0.1825	0.673764434	0.001	0.1
0.1835	0.671383705	0.001	0.1
0.1845	0.669059045	0.001	0.1
0.1855	0.666738818	0.001	0.1
0.1865	0.664394077	0.001	0.1
0.1875	0.662094974	0.001	0.1
0.1885	0.659786483	0.001	0.1
0.1895	0.657468864	0.001	0.1
0.1905	0.655154635	0.001	0.1
0.1915	0.652874831	0.001	0.1
0.1925	0.650550431	0.001	0.1
0.1935	0.648266193	0.001	0.1
0.1945	0.645993951	0.001	0.1
0.1955	0.643694066	0.001	0.1
0.1965	0.641467462	0.001	0.1
0.1975	0.639213214	0.001	0.1
0.1985	0.63699313	0.001	0.1
0.1995	0.634761571	0.001	0.1
0.2005	0.632514104	0.001	0.1
0.2015	0.630302886	0.001	0.1
0.2025	0.628098189	0.001	0.1
0.2035	0.625888536	0.001	0.1
0.2045	0.623695573	0.001	0.1
0.2055	0.62154199	0.001	0.1
0.2065	0.619374063	0.001	0.1
0.2075	0.617252035	0.001	0.1
0.2085	0.615082543	0.001	0.1
0.2095	0.612936262	0.001	0.1
0.2105	0.61082649	0.001	0.1
0.2115	0.608700811	0.001	0.1
0.2125	0.606566526	0.001	0.1
0.2135	0.604449974	0.001	0.1
0.2145	0.60234907	0.001	0.1
0.2155	0.600258858	0.001	0.1
0.2165	0.598164734	0.001	0.1
0.2175	0.596081563	0.001	0.1
0.2185	0.594015865	0.001	0.1
0.2195	0.592000759	0.001	0.1
0.2205	0.589959836	0.001	0.1
0.2215	0.587893877	0.001	0.1
0.2225	0.585865472	0.001	0.1
0.2235	0.583843064	0.001	0.1
0.2245	0.581771368	0.001	0.1
0.2255	0.579740876	0.001	0.1
0.2265	0.57773542	0.001	0.1
0.2275	0.575709622	0.001	0.1
0.2285	0.573740677	0.001	0.1
0.2295	0.571760778	0.001	0.1
0.2305	0.569810347	0.001	0.1
0.2315	0.567853137	0.001	0.1
0.2325	0.565869587	0.001	0.1
0.2335	0.563939759	0.001	0.1
0.2345	0.561967684	0.001	0.1
0.2355	0.560053503	0.001	0.1
0.2365	0.558130456	0.001	0.1
0.2375	0.55622123	0.001	0.1
0.2385	0.554301052	0.001	0.1
0.2395	0.55240956	0.001	0.1
0.2405	0.550488338	0.001	0.1
0.2415	0.548593455	0.001	0.1
0.2425	0.546721522	0.001	0.1
0.2435	0.544837854	0.001	0.1
0.2445	0.542982872	0.001	0.1
0.2455	0.541087208	0.001	0.1
0.2465	0.539264303	0.001	0.1
0.2475	0.537417405	0.001	0.1
0.2485	0.535579375	0.001	0.1
0.2495	0.53374656	0.001	0.1
0.2505	0.531937216	0.001	0.1
0.2515	0.530147431	0.001	0.1
0.2525	0.528332089	0.001	0.1
0.2535	0.526525874	0.001	0.1
0.2545	0.524685758	0.001	0.1
0.2555	0.522886845	0.001	0.1
0.2565	0.521113229	0.001	0.1
0.2575	0.519325791	0.001	0.1
0.2585	0.517601725	0.001	0.1
0.2595	0.515847407	0.001	0.1
0.2605	0.514086569	0.001	0.1
0.2615	0.512328861	0.001	0.1
0.2625	0.510594885	0.001	0.1
0.2635	0.508849173	0.001	0.1
0.2645	0.50715275	0.001	0.1
0.2655	0.505474582	0.001	0.1
0.2665	0.503780767	0.001	0.1
0.2675	0.502102078	0.001	0.1
0.2685	0.500386357	0.001	0.1
0.2695	0.498671939	0.001	0.1
0.2705	0.496983862	0.001	0.1
0.2715	0.495282745	0.001	0.1
0.2725	0.49361892	0.001	0.1
0.2735	0.491977523	0.001	0.1
0.2745	0.490277188	0.001	0.1
0.2755	0.488649353	0.001	0.1
0.2765	0.486980052	0.001	0.1
0.2775	0.485300319	0.001	0.1
0.2785	0.483657358	0.001	0.1
0.2795	0.482043865	0.001	0.1
0.2805	0.480433763	0.001	0.1
0.2815	0.47882679	0.001	0.1
0.2825	0.477223207	0.001	0.1
0.2835	0.475621711	0.001	0.1
0.2845	0.474033254	0.001	0.1
0.2855	0.472457054	0.001	0.1
0.2865	0.470897023	0.001	0.1
0.2875	0.46930987	0.001	0.1
0.2885	0.467762357	0.001	0.1
0.2895	0.466219016	0.001	0.1
0.2905	0.464659507	0.001	0.1
0.2915	0.463139637	0.001	0.1
0.2925	0.461602555	0.001	0.1
0.2935	0.46009755	0.001	0.1
0.2945	0.458582896	0.001	0.1
0.2955	0.457059115	0.001	0.1
0.2965	0.45551786	0.001	0.1
0.2975	0.453997208	0.001	0.1
0.2985	0.452502113	0.001	0.1
0.2995	0.451025273	0.001	0.1
0.3005	0.449570861	0.001	0.1
0.3015	0.448094021	0.001	0.1
0.3025	0.446612487	0.001	0.1
0.3035	0.445147644	0.001	0.1
0.3045	0.443691406	0.001	0.1
0.3055	0.442250555	0.001	0.1
0.3065	0.440830567	0.001	0.1
0.3075	0.439402755	0.001	0.1
0.3085	0.437997892	0.001	0.1
0.3095	0.436584163	0.001	0.1
0.3105	0.43519573	0.001	0.1
0.3115	0.433808862	0.001	0.1
0.3125	0.432410519	0.001	0.1
0.3135	0.431006961	0.001	0.1
0.3145	0.429625308	0.001	0.1
0.3155	0.428264258	0.001	0.1
0.3165	0.426901643	0.001	0.1
0.3175	0.425545026	0.001	0.1
0.3185	0.424203796	0.001	0.1
0.3195	0.422850048	0.001	0.1
0.3205	0.421508296	0.001	0.1
0.3215	0.420184799	0.001	0.1
0.3225	0.418860781	0.001	0.1
0.3235	0.417533633	0.001	0.1
0.3245	0.416219264	0.001	0.1
0.3255	0.414897593	0.001	0.1
0.3265	0.413579833	0.001	0.1
0.3275	0.412298323	0.001	0.1
0.3285	0.410978477	0.001	0.1
0.3295	0.40967454	0.001	0.1
0.3305	0.408424063	0.001	0.1
0.3315	0.40716785	0.001	0.1
0.3325	0.40588321	0.001	0.1
0.3335	0.404609524	0.001	0.1
0.3345	0.40335305	0.001	0.1
0.3355	0.402092142	0.001	0.1
0.3365	0.400850011	0.001	0.1
0.3375	0.399626917	0.001	0.1
0.3385	0.398391567	0.001	0.1
0.3395	0.39716404	0.001	0.1
0.3405	0.395944076	0.001	0.1
0.3415	0.394721764	0.001	0.1
0.3425	0.393508842	0.001	0.1
0.3435	0.392322258	0.001	0.1
0.3445	0.391108814	0.001	0.1
0.3455	0.389899281	0.001	0.1
0.3465	0.388711394	0.001	0.1
0.3475	0.387519073	0.001	0.1
0.3485	0.386339271	0.001	0.1
0.3495	0.385145124	0.001	0.1
0.3505	0.383943676	0.001	0.1
0.3515	0.382753442	0.001	0.1
0.3525	0.381576508	0.001	0.1
0.3535	0.380433737	0.001	0.1
0.3545	0.379295138	0.001	0.1
0.3555	0.378155497	0.001	0.1
0.3565	0.377025243	0.001	0.1
0.3575	0.375899684	0.001	0.1
0.3585	0.374753523	0.001	0.1
0.3595	0.373645176	0.001	0.1
0.3605	0.372528745	0.001	0.1
0.3615	0.371433176	0.001	0.1
0.3625	0.370313094	0.001	0.1
0.3635	0.369221959	0.001	0.1
0.3645	0.368099268	0.001	0.1
0.3655	0.367011523	0.001	0.1
0.3665	0.365939687	0.001	0.1
0.3675	0.364845161	0.001	0.1
0.3685	0.363754026	0.001	0.1
0.3695	0.362691839	0.001	0.1
0.3705	0.361630694	0.001	0.1
0.3715	0.360570332	0.001	0.1
0.3725	0.359523792	0.001	0.1
0.3735	0.35845691	0.001	0.1
0.3745	0.35741402	0.001	0.1
0.3755	0.35634088	0.001	0.1
0.3765	0.355296165	0.001	0.1
0.3775	0.354237367	0.001	0.1
0.3785	0.353215602	0.001	0.1
0.3795	0.352190967	0.001	0.1
0.3805	0.351180416	0.001	0.1
0.3815	0.350132571	0.001	0.1
0.3825	0.349123324	0.001	0.1
0.3835	0.348103905	0.001	0.1
0.3845	0.3470691	0.001	0.1
0.3855	0.346048378	0.001	0.1
0.3865	0.345038608	0.001	0.1
0.3875	0.344061177	0.001	0.1
0.3885	0.343046713	0.001	0.1
0.3895	0.342035901	0.001	0.1
0.3905	0.341030565	0.001	0.1
0.3915	0.340017927	0.001	0.1
0.3925	0.339019632	0.001	0.1
0.3935	0.338039853	0.001	0.1
0.3945	0.337050425	0.001	0.1
0.3955	0.336074819	0.001	0.1
0.3965	0.335073395	0.001	0.1
0.3975	0.334109002	0.001	0.1
0.3985	0.33317121	0.001	0.1
0.3995	0.332208644	0.001	0.1
0.4005	0.331288585	0.001	0.1
0.4015	0.330336189	0.001	0.1
0.4025	0.32936632	0.001	0.1
0.4035	0.328446523	0.001	0.1
0.4045	0.327507687	0.001	0.1
0.4055	0.326562593	0.001	0.1
0.4065	0.325624541	0.001	0.1
0.4075	0.324665364	0.001	0.1
0.4085	0.323742698	0.001	0.1
0.4095	0.32279969	0.001	0.1
0.4105	0.321885369	0.001	0.1
0.4115	0.320960095	0.001	0.1
0.4125	0.320047338	0.001	0.1
0.4135	0.319128062	0.001	0.1
0.4145	0.318227302	0.001	0.1
0.4155	0.317341407	0.001	0.1
0.4165	0.316445341	0.001	0.1
0.4175	0.315551622	0.001	0.1
0.4185	0.314642256	0.001	0.1
0.4195	0.313772529	0.001	0.1
0.4205	0.312880114	0.001	0.1
0.4215	0.311996044	0.001	0.1
0.4225	0.311108584	0.001	0.1
0.4235	0.310232338	0.001	0.1
0.4245	0.309351919	0.001	0.1
0.4255	0.308494711	0.001	0.1
0.4265	0.307620812	0.001	0.1
0.4275	0.306748217	0.001	0.1
0.4285	0.305892312	0.001	0.1
0.4295	0.305019195	0.001	0.1
0.4305	0.304177373	0.001	0.1
0.4315	0.303327206	0.001	0.1
0.4325	0.302478603	0.001	0.1
0.4335	0.301622698	0.001	0.1
0.4345	0.300766011	0.001	0.1
0.4355	0.299912454	0.001	0.1
0.4365	0.299062025	0.001	0.1
0.4375	0.298200905	0.001	0.1
0.4385	0.297367428	0.001	0.1
0.4395	0.296536037	0.001	0.1
0.4405	0.29572551	0.001	0.1
0.4415	0.294926196	0.001	0.1
0.4425	0.294078897	0.001	0.1
0.4435	0.293265501	0.001	0.1
0.4445	0.292470099	0.001	0.1
0.4455	0.291691387	0.001	0.1
0.4465	0.290908242	0.001	0.1
0.4475	0.290092238	0.001	0.1
0.4485	0.289290055	0.001	0.1
0.4495	0.288476398	0.001	0.1
0.4505	0.287678649	0.001	0.1
0.4515	0.28688429	0.001	0.1
0.4525	0.28608602	0.001	0.1
0.4535	0.28528488	0.001	0.1
0.4545	0.284507994	0.001	0.1
0.4555	0.283723545	0.001	0.1
0.4565	0.282975607	0.001	0.1
0.4575	0.282200285	0.001	0.1
0.4585	0.281432788	0.001	0.1
0.4595	0.28066216	0.001	0.1
0.4605	0.2799004	0.001	0.1
0.4615	0.279133163	0.001	0.1
0.4625	0.278366448	0.001	0.1
0.4635	0.277599211	0.001	0.1
0.4645	0.276842145	0.001	0.1
0.4655	0.276095771	0.001	0.1
0.4665	0.275333228	0.001	0.1
0.4675	0.274573814	0.001	0.1
0.4685	0.273832135	0.001	0.1
0.4695	0.27306229	0.001	0.1
0.4705	0.272285925	0.001	0.1
0.4715	0.271563283	0.001	0.1
0.4725	0.27082708	0.001	0.1
0.4735	0.270077055	0.001	0.1
0.4745	0.269355195	0.001	0.1
0.4755	0.26863177	0.001	0.1
0.4765	0.267901826	0.001	0.1
0.4775	0.267171882	0.001	0.1
0.4785	0.266449239	0.001	0.1
0.4795	0.265738593	0.001	0.1
0.4805	0.265023514	0.001	0.1
0.4815	0.264297221	0.001	0.1
0.4825	0.263580055	0.001	0.1
0.4835	0.262849328	0.001	0.1
0.4845	0.26213138	0.001	0.1
0.4855	0.261426211	0.001	0.1
0.4865	0.260720519	0.001	0.1
0.4875	0.260023434	0.001	0.1
0.4885	0.259317743	0.001	0.1
0.4895	0.25862118	0.001	0.1
0.4905	0.257940524	0.001	0.1
0.4915	0.257230139	0.001	0.1
0.4925	0.256555482	0.001	0.1
0.4935	0.255870654	0.001	0.1
0.4945	0.255183218	0.001	0.1
0.4955	0.254492913	0.001	0.1
0.4965	0.253824514	0.001	0.1
0.4975	0.253145685	0.001	0.1
0.4985	0.252469202	0.001	0.1
0.4995	0.251792458	0.001	0.1
0.5005	0.251107108	0.001	0.1
0.5015	0.250434798	0.001	0.1
0.5025	0.249774484	0.001	0.1
0.5035	0.249110519	0.001	0.1
0.5045	0.248434818	0.001	0.1
0.5055	0.247774244	0.001	0.1
0.5065	0.247117841	0.001	0.1
0.5075	0.246451529	0.001	0.1
0.5085	0.245781305	0.001	0.1
0.5095	0.245112385	0.001	0.1
0.5105	0.244455461	0.001	0.1
0.5115	0.243803753	0.001	0.1
0.5125	0.243142657	0.001	0.1
0.5135	0.242503988	0.001	0.1
0.5145	0.241858278	0.001	0.1
0.5155	0.241208135	0.001	0.1
0.5165	0.240584853	0.001	0.1
0.5175	0.239940186	0.001	0.1
0.5185	0.239290825	0.001	0.1
0.5195	0.238650591	0.001	0.1
0.5205	0.238012444	0.001	0.1
0.5215	0.237386815	0.001	0.1
0.5225	0.236749711	0.001	0.1
0.5235	0.236114172	0.001	0.1
0.5245	0.235499235	0.001	0.1
0.5255	0.234854307	0.001	0.1
0.5265	0.234223984	0.001	0.1
0.5275	0.23357045	0.001	0.1
0.5285	0.232937779	0.001	0.1
0.5295	0.232304327	0.001	0.1
0.5305	0.231687825	0.001	0.1
0.5315	0.231054633	0.001	0.1
0.5325	0.230420658	0.001	0.1
0.5335	0.229815109	0.001	0.1
0.5345	0.229193131	0.001	0.1
0.5355	0.228577151	0.001	0.1
0.5365	0.227974732	0.001	0.1
0.5375	0.227356405	0.001	0.1
0.5385	0.226754768	0.001	0.1
0.5395	0.226135658	0.001	0.1
0.5405	0.225527241	0.001	0.1
0.5415	0.224920649	0.001	0.1
0.5425	0.224323445	0.001	0.1
0.5435	0.223730154	0.001	0.1
0.5445	0.223141817	0.001	0.1
0.5455	0.222545135	0.001	0.1
0.5465	0.221947671	0.001	0.1
0.5475	0.221362985	0.001	0.1
0.5485	0.220754046	0.001	0.1
0.5495	0.220160494	0.001	0.1
0.5505	0.219567202	0.001	0.1
0.5515	0.218987211	0.001	0.1
0.5525	0.218405394	0.001	0.1
0.5535	0.217808973	0.001	0.1
0.5545	0.217232371	0.001	0.1
0.5555	0.216654727	0.001	0.1
0.5565	0.216098206	0.001	0.1
0.5575	0.21552656	0.001	0.1
0.5585	0.214923098	0.001	0.1
0.5595	0.214351191	0.001	0.1
0.5605	0.213788933	0.001	0.1
0.5615	0.213204508	0.001	0.1
0.5625	0.212622169	0.001	0.1
0.5635	0.212063823	0.001	0.1
0.5645	0.211491394	0.001	0.1
0.5655	0.210945827	0.001	0.1
0.5665	0.210386959	0.001	0.1
0.5675	0.209831221	0.001	0.1
0.5685	0.209290348	0.001	0.1
0.5695	0.208719223	0.001	0.1
0.5705	0.208165049	0.001	0.1
0.5715	0.207624437	0.001	0.1
0.5725	0.207091126	0.001	0.1
0.5735	0.206551818	0.001	0.1
0.5745	0.206007293	0.001	0.1
0.5755	0.205459379	0.001	0.1
0.5765	0.204910942	0.001	0.1
0.5775	0.204368504	0.001	0.1
0.5785	0.203837802	0.001	0.1
0.5795	0.20330423	0.001	0.1
0.5805	0.202769355	0.001	0.1
0.5815	0.202234219	0.001	0.1
0.5825	0.201721772	0.001	0.1
0.5835	0.201179855	0.001	0.1
0.5845	0.200641068	0.001	0.1
0.5855	0.200123665	0.001	0.1
0.5865	0.199600526	0.001	0.1
0.5875	0.199071649	0.001	0.1
0.5885	0.198569372	0.001	0.1
0.5895	0.198069964	0.001	0.1
0.5905	0.197553865	0.001	0.1
0.5915	0.197046112	0.001	0.1
0.5925	0.196541749	0.001	0.1
0.5935	0.196026693	0.001	0.1
0.5945	0.195519983	0.001	0.1
0.5955	0.195015359	0.001	0.1
0.5965	0.194512561	0.001	0.1
0.5975	0.194014196	0.001	0.1
0.5985	0.193527566	0.001	0.1
0.5995	0.19302894	0.001	0.1
0.6005	0.192520926	0.001	0.1
0.6015	0.192042381	0.001	0.1
0.6025	0.191560446	0.001	0.1
0.6035	0.191060777	0.001	0.1
0.6045	0.190582492	0.001	0.1
0.6055	0.190090126	0.001	0.1
0.6065	0.189589153	0.001	0.1
0.6075	0.189108521	0.001	0.1
0.6085	0.188617458	0.001	0.1
0.6095	0.188130046	0.001	0.1
0.6105	0.187643678	0.001	0.1
0.6115	0.187161742	0.001	0.1
0.6125	0.186677981	0.001	0.1
0.6135	0.18620726	0.001	0.1
0.6145	0.185722717	0.001	0.1
0.6155	0.185242346	0.001	0.1
0.6165	0.184758585	0.001	0.1
0.6175	0.184271434	0.001	0.1
0.6185	0.18380645	0.001	0.1
0.6195	0.183341726	0.001	0.1
0.6205	0.182870222	0.001	0.1
0.6215	0.182422972	0.001	0.1
0.6225	0.181956944	0.001	0.1
0.6235	0.181491439	0.001	0.1
0.6245	0.181037147	0.001	0.1
0.6255	0.18059772	0.001	0.1
0.6265	0.180112655	0.001	0.1
0.6275	0.179645063	0.001	0.1
0.6285	0.179192597	0.001	0.1
0.6295	0.178741434	0.001	0.1
0.6305	0.17828975	0.001	0.1
0.6315	0.177834415	0.001	0.1
0.6325	0.177374125	0.001	0.1
0.6335	0.176923223	0.001	0.1
0.6345	0.176478059	0.001	0.1
0.6355	0.176033938	0.001	0.1
0.6365	0.175584079	0.001	0.1
0.6375	0.175140219	0.001	0.1
0.6385	0.174699749	0.001	0.1
0.6395	0.174280663	0.001	0.1
0.6405	0.173843062	0.001	0.1
0.6415	0.173397897	0.001	0.1
0.6425	0.172975422	0.001	0.1
0.6435	0.172547469	0.001	0.1
0.6445	0.172110128	0.001	0.1
0.6455	0.171664443	0.001	0.1
0.6465	0.171234404	0.001	0.1
0.6475	0.170808538	0.001	0.1
0.6485	0.170377195	0.001	0.1
0.6495	0.169958892	0.001	0.1
0.6505	0.169526767	0.001	0.1
0.6515	0.169101162	0.001	0.1
0.6525	0.168698767	0.001	0.1
0.6535	0.168280724	0.001	0.1
0.6545	0.16785225	0.001	0.1
0.6555	0.167438641	0.001	0.1
0.6565	0.167020338	0.001	0.1
0.6575	0.166584823	0.001	0.1
0.6585	0.166177994	0.001	0.1
0.6595	0.165791507	0.001	0.1
0.6605	0.165376855	0.001	0.1
0.6615	0.164969766	0.001	0.1
0.6625	0.164567631	0.001	0.1
0.6635	0.164184013	0.001	0.1
0.6645	0.163791788	0.001	0.1
0.6655	0.163406083	0.001	0.1
0.6665	0.163000037	0.001	0.1
0.6675	0.162581734	0.001	0.1
0.6685	0.162180382	0.001	0.1
0.6695	0.16176234	0.001	0.1
0.6705	0.161375331	0.001	0.1
0.6715	0.160985975	0.001	0.1
0.6725	0.160579929	0.001	0.1
0.6735	0.160203873	0.001	0.1
0.6745	0.159798349	0.001	0.1
0.6755	0.159397779	0.001	0.1
0.6765	0.158991472	0.001	0.1
0.6775	0.158604724	0.001	0.1
0.6785	0.158224757	0.001	0.1
0.6795	0.157843746	0.001	0.1
0.6805	0.157468734	0.001	0.1
0.6815	0.15708355	0.001	0.1
0.6825	0.156682459	0.001	0.1
0.6835	0.156307968	0.001	0.1
0.6845	0.15591105	0.001	0.1
0.6855	0.155538123	0.001	0.1
0.6865	0.15515607	0.001	0.1
0.6875	0.154771408	0.001	0.1
0.6885	0.154380748	0.001	0.1
0.6895	0.153989567	0.001	0.1
0.6905	0.153605948	0.001	0.1
0.6915	0.153237195	0.001	0.1
0.6925	0.152860096	0.001	0.1
0.6935	0.152485866	0.001	0.1
0.6945	0.152117895	0.001	0.1
0.6955	0.151746794	0.001	0.1
0.6965	0.151405162	0.001	0.1
0.6975	0.151036409	0.001	0.1
0.6985	0.150666351	0.001	0.1
0.6995	0.150309594	0.001	0.1
0.7005	0.149943448	0.001	0.1
0.7015	0.149585387	0.001	0.1
0.7025	0.149220284	0.001	0.1
0.7035	0.148862223	0.001	0.1
0.7045	0.148493991	0.001	0.1
0.7055	0.148133322	0.001	0.1
0.7065	0.147763004	0.001	0.1
0.7075	0.14742085	0.001	0.1
0.7085	0.147068526	0.001	0.1
0.7095	0.146721418	0.001	0.1
0.7105	0.146383437	0.001	0.1
0.7115	0.146041806	0.001	0.1
0.7125	0.145700435	0.001	0.1
0.7135	0.145343417	0.001	0.1
0.7145	0.144995787	0.001	0.1
0.7155	0.144629902	0.001	0.1
0.7165	0.144278882	0.001	0.1
0.7175	0.14392395	0.001	0.1
0.7185	0.143583883	0.001	0.1
0.7195	0.14322191	0.001	0.1
0.7205	0.142878453	0.001	0.1
0.7215	0.142513872	0.001	0.1
0.7225	0.142166764	0.001	0.1
0.7235	0.141832434	0.001	0.1
0.7245	0.141498626	0.001	0.1
0.7255	0.14116221	0.001	0.1
0.7265	0.140819535	0.001	0.1
0.7275	0.14047999	0.001	0.1
0.7285	0.14013575	0.001	0.1
0.7295	0.139792293	0.001	0.1
0.7305	0.139445185	0.001	0.1
0.7315	0.13910903	0.001	0.1
0.7325	0.138760096	0.001	0.1
0.7335	0.138433068	0.001	0.1
0.7345	0.138090394	0.001	0.1
0.7355	0.137762062	0.001	0.1
0.7365	0.137419127	0.001	0.1
0.7375	0.137101748	0.001	0.1
0.7385	0.136776285	0.001	0.1
0.7395	0.136441173	0.001	0.1
0.7405	0.13609902	0.001	0.1
0.7415	0.135780859	0.001	0.1
0.7425	0.135448355	0.001	0.1
0.7435	0.135120806	0.001	0.1
0.7445	0.134806818	0.001	0.1
0.7455	0.134485788	0.001	0.1
0.7465	0.134173626	0.001	0.1
0.7475	0.133851553	0.001	0.1
0.7485	0.133544345	0.001	0.1
0.7495	0.13322801	0.001	0.1
0.7505	0.132912196	0.001	0.1
0.7515	0.132600555	0.001	0.1
0.7525	0.132291261	0.001	0.1
0.7535	0.131985097	0.001	0.1
0.7545	0.131687538	0.001	0.1
0.7555	0.131381113	0.001	0.1
0.7565	0.131072079	0.001	0.1
0.7575	0.130766436	0.001	0.1
0.7585	0.130472007	0.001	0.1
0.7595	0.130163235	0.001	0.1
0.7605	0.129865676	0.001	0.1
0.7615	0.129560555	0.001	0.1
0.7625	0.12923457	0.001	0.1
0.7635	0.128934404	0.001	0.1
0.7645	0.128617808	0.001	0.1
0.7655	0.128307992	0.001	0.1
0.7665	0.128016432	0.001	0.1
0.7675	0.127709224	0.001	0.1
0.7685	0.127415056	0.001	0.1
0.7695	0.127117758	0.001	0.1
0.7705	0.126822025	0.001	0.1
0.7715	0.126516903	0.001	0.1
0.7725	0.126207349	0.001	0.1
0.7735	0.125898576	0.001	0.1
0.7745	0.125613535	0.001	0.1
0.7755	0.12530059	0.001	0.1
0.7765	0.125011377	0.001	0.1
0.7775	0.124723728	0.001	0.1
0.7785	0.124422519	0.001	0.1
0.7795	0.12412835	0.001	0.1
0.7805	0.123843831	0.001	0.1
0.7815	0.123547055	0.001	0.1
0.7825	0.123246367	0.001	0.1
0.7835	0.122956371	0.001	0.1
0.7845	0.122681762	0.001	0.1
0.7855	0.122395678	0.001	0.1
0.7865	0.122120025	0.001	0.1
0.7875	0.121825335	0.001	0.1
0.7885	0.121536122	0.001	0.1
0.7895	0.121258383	0.001	0.1
0.7905	0.120987947	0.001	0.1
0.7915	0.120715163	0.001	0.1
0.7925	0.120424646	0.001	0.1
0.7935	0.120135693	0.001	0.1
0.7945	0.119864213	0.001	0.1
0.7955	0.119593776	0.001	0.1
0.7965	0.119314734	0.001	0.1
0.7975	0.119039342	0.001	0.1
0.7985	0.118764211	0.001	0.1
0.7995	0.118495079	0.001	0.1
0.8005	0.11821082	0.001	0.1
0.8015	0.117945338	0.001	0.1
0.8025	0.117685072	0.001	0.1
0.8035	0.117402379	0.001	0.1
0.8045	0.117138462	0.001	0.1
0.8055	0.116881064	0.001	0.1
0.8065	0.116602543	0.001	0.1
0.8075	0.116344885	0.001	0.1
0.8085	0.116082533	0.001	0.1
0.8095	0.115814704	0.001	0.1
0.8105	0.115549222	0.001	0.1
0.8115	0.115283219	0.001	0.1
0.8125	0.115016955	0.001	0.1
0.8135	0.114750952	0.001	0.1
0.8145	0.114493555	0.001	0.1
0.8155	0.11422703	0.001	0.1
0.8165	0.113966242	0.001	0.1
0.8175	0.113699456	0.001	0.1
0.8185	0.11344884	0.001	0.1
0.8195	0.113198223	0.001	0.1
0.8205	0.112940043	0.001	0.1
0.8215	0.112685254	0.001	0.1
0.8225	0.112435158	0.001	0.1
0.8235	0.112176196	0.001	0.1
0.8245	0.111928187	0.001	0.1
0.8255	0.111666878	0.001	0.1
0.8265	0.111402179	0.001	0.1
0.8275	0.11114739	0.001	0.1
0.8285	0.110906943	0.001	0.1
0.8295	0.11065737	0.001	0.1
0.8305	0.110402841	0.001	0.1
0.8315	0.110149356	0.001	0.1
0.8325	0.109906302	0.001	0.1
0.8335	0.109651773	0.001	0.1
0.8345	0.109388899	0.001	0.1
0.8355	0.109144802	0.001	0.1
0.8365	0.108891317	0.001	0.1
0.8375	0.108631572	0.001	0.1
0.8385	0.108390344	0.001	0.1
0.8395	0.108131903	0.001	0.1
0.8405	0.107877896	0.001	0.1
0.8415	0.10763406	0.001	0.1
0.8425	0.107393614	0.001	0.1
0.8435	0.107152385	0.001	0.1
0.8445	0.106905419	0.001	0.1
0.8455	0.106658193	0.001	0.1
0.8465	0.106395058	0.001	0.1
0.8475	0.106162436	0.001	0.1
0.8485	0.105939723	0.001	0.1
0.8495	0.105692757	0.001	0.1
0.8505	0.105463786	0.001	0.1
0.8515	0.105224644	0.001	0.1
0.8525	0.104993064	0.001	0.1
0.8535	0.104754705	0.001	0.1
0.8545	0.10452469	0.001	0.1
0.8555	0.104277724	0.001	0.1
0.8565	0.104026325	0.001	0.1
0.8575	0.103798397	0.001	0.1
0.8585	0.103565253	0.001	0.1
0.8595	0.103330022	0.001	0.1
0.8605	0.103091402	0.001	0.1
0.8615	0.102856693	0.001	0.1
0.8625	0.102619637	0.001	0.1
0.8635	0.10238232	0.001	0.1
0.8645	0.102151523	0.001	0.1
0.8655	0.101929593	0.001	0.1
0.8665	0.101696449	0.001	0.1
0.8675	0.101455481	0.001	0.1
0.8685	0.101228335	0.001	0.1
0.8695	0.101009013	0.001	0.1
0.8705	0.100787604	0.001	0.1
0.8715	0.100569064	0.001	0.1
0.8725	0.100356001	0.001	0.1
0.8735	0.10012703	0.001	0.1
0.8745	0.099905621	0.001	0.1
0.8755	0.099687863	0.001	0.1
0.8765	0.099470888	0.001	0.1
0.8775	0.099253131	0.001	0.1
0.8785	0.09901112	0.001	0.1
0.8795	0.098786321	0.001	0.1
0.8805	0.098566216	0.001	0.1
0.8815	0.098353674	0.001	0.1
0.8825	0.098129658	0.001	0.1
0.8835	0.097917377	0.001	0.1
0.8845	0.097704835	0.001	0.1
0.8855	0.097481079	0.001	0.1
0.8865	0.097267494	0.001	0.1
0.8875	0.097036958	0.001	0.1
0.8885	0.096825459	0.001	0.1
0.8895	0.096604833	0.001	0.1
0.8905	0.096388901	0.001	0.1
0.8915	0.096164363	0.001	0.1
0.8925	0.095936695	0.001	0.1
0.8935	0.095724675	0.001	0.1
0.8945	0.095521	0.001	0.1
0.8955	0.095304546	0.001	0.1
0.8965	0.095080791	0.001	0.1
0.8975	0.094879202	0.001	0.1
0.8985	0.094671876	0.001	0.1
0.8995	0.094464811	0.001	0.1
0.9005	0.09425931	0.001	0.1
0.9015	0.094061111	0.001	0.1
0.9025	0.093842571	0.001	0.1
0.9035	0.093647502	0.001	0.1
0.9045	0.093438612	0.001	0.1
0.9055	0.093232329	0.001	0.1
0.9065	0.093047952	0.001	0.1
0.9075	0.092847145	0.001	0.1
0.9085	0.092646339	0.001	0.1
0.9095	0.09244136	0.001	0.1
0.9105	0.092237685	0.001	0.1
0.9115	0.09204079	0.001	0.1
0.9125	0.091841027	0.001	0.1
0.9135	0.091641003	0.001	0.1
0.9145	0.091452975	0.001	0.1
0.9155	0.091260253	0.001	0.1
0.9165	0.091052666	0.001	0.1
0.9175	0.090860987	0.001	0.1
0.9185	0.090667222	0.001	0.1
0.9195	0.090463808	0.001	0.1
0.9205	0.090271608	0.001	0.1
0.9215	0.090069758	0.001	0.1
0.9225	0.089872863	0.001	0.1
0.9235	0.089675708	0.001	0.1
0.9245	0.089479857	0.001	0.1
0.9255	0.089288439	0.001	0.1
0.9265	0.089084242	0.001	0.1
0.9275	0.088887087	0.001	0.1
0.9285	0.088698537	0.001	0.1
0.9295	0.088512335	0.001	0.1
0.9305	0.088319874	0.001	0.1
0.9315	0.088139669	0.001	0.1
0.9325	0.087943818	0.001	0.1
0.9335	0.087757094	0.001	0.1
0.9345	0.087558635	0.001	0.1
0.9355	0.087355481	0.001	0.1
0.9365	0.08716615	0.001	0.1
0.9375	0.086964822	0.001	0.1
0.9385	0.086765319	0.001	0.1
0.9395	0.086568425	0.001	0.1
0.9405	0.086380397	0.001	0.1
0.9415	0.0861762	0.001	0.1
0.9425	0.085985043	0.001	0.1
0.9435	0.085794929	0.001	0.1
0.9445	0.085600642	0.001	0.1
0.9455	0.085416004	0.001	0.1
0.9465	0.085229541	0.001	0.1
0.9475	0.08504021	0.001	0.1
0.9485	0.084846705	0.001	0.1
0.9495	0.084665458	0.001	0.1
0.9505	0.08448734	0.001	0.1
0.9515	0.084304528	0.001	0.1
0.9525	0.084124063	0.001	0.1
0.9535	0.083928733	0.001	0.1
0.9545	0.083750354	0.001	0.1
0.9555	0.083556068	0.001	0.1
0.9565	0.083366997	0.001	0.1
0.9575	0.083180794	0.001	0.1
0.9585	0.083000329	0.001	0.1
0.9595	0.08282169	0.001	0.1
0.9605	0.082643311	0.001	0.1
0.9615	0.082459717	0.001	0.1
0.9625	0.082283164	0.001	0.1
0.9635	0.082112087	0.001	0.1
0.9645	0.081923277	0.001	0.1
0.9655	0.081740204	0.001	0.1
0.9665	0.081558174	0.001	0.1
0.9675	0.081376666	0.001	0.1
0.9685	0.081197244	0.001	0.1
0.9695	0.08102017	0.001	0.1
0.9705	0.080838661	0.001	0.1
0.9715	0.080667324	0.001	0.1
0.9725	0.08049364	0.001	0.1
0.9735	0.080327779	0.001	0.1
0.9745	0.080152008	0.001	0.1
0.9755	0.079979627	0.001	0.1
0.9765	0.079802813	0.001	0.1
0.9775	0.079606962	0.001	0.1
0.9785	0.079431452	0.001	0.1
0.9795	0.079267938	0.001	0.1
0.9805	0.079088255	0.001	0.1
0.9815	0.078922655	0.001	0.1
0.9825	0.078756794	0.001	0.1
0.9835	0.078571635	0.001	0.1
0.9845	0.078395082	0.001	0.1
0.9855	0.078215139	0.001	0.1
0.9865	0.07804015	0.001	0.1
0.9875	0.077876115	0.001	0.1
0.9885	0.077708168	0.001	0.1
0.9895	0.077534222	0.001	0.1
0.9905	0.077364971	0.001	0.1
0.9915	0.077197285	0.001	0.1
0.9925	0.077019167	0.001	0.1
0.9935	0.07686765	0.001	0.1
0.9945	0.07670231	0.001	0.1
0.9955	0.076546881	0.001	0.1
0.9965	0.076373196	0.001	0.1
0.9975	0.076197947	0.001	0.1
0.9985	0.076026088	0.001	0.1
0.9995	0.075869876	0.001	0.1
1.0005	0.075699321	0.001	0.1
1.0015	0.075531635	0.001	0.1
1.0025	0.075364209	0.001	0.1
1.0035	0.075204086	0.001	0.1
1.0045	0.075031444	0.001	0.1
1.0055	0.074852544	0.001	0.1
1.0065	0.074689813	0.001	0.1
1.0075	0.074537252	0.001	0.1
1.0085	0.074371913	0.001	0.1
1.0095	0.074212311	0.001	0.1
1.0105	0.074051926	0.001	0.1
1.0115	0.073893889	0.001	0.1
1.0125	0.073742893	0.001	0.1
1.0135	0.073585899	0.001	0.1
1.0145	0.073428644	0.001	0.1
1.0155	0.07327165	0.001	0.1
1.0165	0.07311257	0.001	0.1
1.0175	0.072961313	0.001	0.1
1.0185	0.072805884	0.001	0.1
1.0195	0.072651758	0.001	0.1
1.0205	0.07247677	0.001	0.1
1.0215	0.072315603	0.001	0.1
1.0225	0.072168258	0.001	0.1
1.0235	0.072013872	0.001	0.1
1.0245	0.071856878	0.001	0.1
1.0255	0.071704578	0.001	0.1
1.0265	0.071547844	0.001	0.1
1.0275	0.071390068	0.001	0.1
1.0285	0.071230205	0.001	0.1
1.0295	0.071084686	0.001	0.1
1.0305	0.070939166	0.001	0.1
1.0315	0.070779564	0.001	0.1
1.0325	0.070621527	0.001	0.1
1.0335	0.070454884	0.001	0.1
1.0345	0.070288241	0.001	0.1
1.0355	0.070131247	0.001	0.1
1.0365	0.069984684	0.001	0.1
1.0375	0.069843598	0.001	0.1
1.0385	0.069692863	0.001	0.1
1.0395	0.069538737	0.001	0.1
1.0405	0.069394261	0.001	0.1
1.0415	0.06923831	0.001	0.1
1.0425	0.069098528	0.001	0.1
1.0435	0.068952748	0.001	0.1
1.0445	0.068813226	0.001	0.1
1.0455	0.068660666	0.001	0.1
1.0465	0.068512017	0.001	0.1
1.0475	0.068364933	0.001	0.1
1.0485	0.068205331	0.001	0.1
1.0495	0.068057725	0.001	0.1
1.0505	0.067918986	0.001	0.1
1.0515	0.067773466	0.001	0.1
1.0525	0.067624817	0.001	0.1
1.0535	0.067481124	0.001	0.1
1.0545	0.067347079	0.001	0.1
1.0555	0.067207036	0.001	0.1
1.0565	0.067064907	0.001	0.1
1.0575	0.066923038	0.001	0.1
1.0585	0.066773868	0.001	0.1
1.0595	0.066637997	0.001	0.1
1.0605	0.066500041	0.001	0.1
1.0615	0.066355304	0.001	0.1
1.0625	0.066209523	0.001	0.1
1.0635	0.066063743	0.001	0.1
1.0645	0.065919789	0.001	0.1
1.0655	0.065782614	0.001	0.1
1.0665	0.065640746	0.001	0.1
1.0675	0.065502789	0.001	0.1
1.0685	0.06537057	0.001	0.1
1.0695	0.065221399	0.001	0.1
1.0705	0.065080313	0.001	0.1
1.0715	0.064933229	0.001	0.1
1.0725	0.064795533	0.001	0.1
1.0735	0.064650014	0.001	0.1
1.0745	0.064507624	0.001	0.1
1.0755	0.064371754	0.001	0.1
1.0765	0.064236405	0.001	0.1
1.0775	0.064094276	0.001	0.1
1.0785	0.06395658	0.001	0.1
1.0795	0.063821753	0.001	0.1
1.0805	0.063689012	0.001	0.1
1.0815	0.063554185	0.001	0.1
1.0825	0.06341675	0.001	0.1
1.0835	0.06327123	0.001	0.1
1.0845	0.063144227	0.001	0.1
1.0855	0.063004445	0.001	0.1
1.0865	0.062866488	0.001	0.1
1.0875	0.062730357	0.001	0.1
1.0885	0.062596051	0.001	0.1
1.0895	0.062462267	0.001	0.1
1.0905	0.06232092	0.001	0.1
1.0915	0.06219496	0.001	0.1
1.0925	0.062054396	0.001	0.1
1.0935	0.061924523	0.001	0.1
1.0945	0.061791522	0.001	0.1
1.0955	0.061654347	0.001	0.1
1.0965	0.061526562	0.001	0.1
1.0975	0.061386519	0.001	0.1
1.0985	0.061261341	0.001	0.1
1.0995	0.061128339	0.001	0.1
1.1005	0.061000553	0.001	0.1
1.1015	0.060870159	0.001	0.1
1.1025	0.060747589	0.001	0.1
1.1035	0.060612762	0.001	0.1
1.1045	0.060477935	0.001	0.1
1.1055	0.060340239	0.001	0.1
1.1065	0.060213496	0.001	0.1
1.1075	0.060088318	0.001	0.1
1.1085	0.059958968	0.001	0.1
1.1095	0.059825184	0.001	0.1
1.1105	0.059692964	0.001	0.1
1.1115	0.059559702	0.001	0.1
1.1125	0.059428004	0.001	0.1
1.1135	0.059302044	0.001	0.1
1.1145	0.059171129	0.001	0.1
1.1155	0.059039952	0.001	0.1
1.1165	0.058912166	0.001	0.1
1.1175	0.058792465	0.001	0.1
1.1185	0.058669895	0.001	0.1
1.1195	0.058546542	0.001	0.1
1.1205	0.058422668	0.001	0.1
1.1215	0.058292535	0.001	0.1
1.1225	0.058171269	0.001	0.1
1.1235	0.058040093	0.001	0.1
1.1245	0.057915697	0.001	0.1
1.1255	0.057794953	0.001	0.1
1.1265	0.057672122	0.001	0.1
1.1275	0.057537555	0.001	0.1
1.1285	0.057405336	0.001	0.1
1.1295	0.057279636	0.001	0.1
1.1305	0.057144027	0.001	0.1
1.1315	0.057015719	0.001	0.1
1.1325	0.05688011	0.001	0.1
1.1335	0.056759365	0.001	0.1
1.1345	0.056632101	0.001	0.1
1.1355	0.056510052	0.001	0.1
1.1365	0.056386178	0.001	0.1
1.1375	0.056264912	0.001	0.1
1.1385	0.056145993	0.001	0.1
1.1395	0.056020815	0.001	0.1
1.1405	0.055908676	0.001	0.1
1.1415	0.055785063	0.001	0.1
1.1425	0.055659363	0.001	0.1
1.1435	0.055531578	0.001	0.1
1.1445	0.055413962	0.001	0.1
1.1455	0.05530052	0.001	0.1
1.1465	0.055167779	0.001	0.1
1.1475	0.055051989	0.001	0.1
1.1485	0.054931505	0.001	0.1
1.1495	0.054817281	0.001	0.1
1.1505	0.054701752	0.001	0.1
1.1515	0.054580746	0.001	0.1
1.1525	0.054460262	0.001	0.1
1.1535	0.054338996	0.001	0.1
1.1545	0.05422112	0.001	0.1
1.1555	0.054106634	0.001	0.1
1.1565	0.053978066	0.001	0.1
1.1575	0.053854714	0.001	0.1
1.1585	0.053732404	0.001	0.1
1.1595	0.05361166	0.001	0.1
1.1605	0.053496131	0.001	0.1
1.1615	0.053367823	0.001	0.1
1.1625	0.05324082	0.001	0.1
1.1635	0.053137026	0.001	0.1
1.1645	0.053030625	0.001	0.1
1.1655	0.052908837	0.001	0.1
1.1665	0.052778704	0.001	0.1
1.1675	0.052661611	0.001	0.1
1.1685	0.052543474	0.001	0.1
1.1695	0.052427945	0.001	0.1
1.1705	0.052310069	0.001	0.1
1.1715	0.052199756	0.001	0.1
1.1725	0.052100396	0.001	0.1
1.1735	0.051979912	0.001	0.1
1.1745	0.051865166	0.001	0.1
1.1755	0.051744682	0.001	0.1
1.1765	0.051640888	0.001	0.1
1.1775	0.051525099	0.001	0.1
1.1785	0.051416872	0.001	0.1
1.1795	0.051306037	0.001	0.1
1.1805	0.051192594	0.001	0.1
1.1815	0.051077326	0.001	0.1
1.1825	0.050966492	0.001	0.1
1.1835	0.050849659	0.001	0.1
1.1845	0.050742214	0.001	0.1
1.1855	0.050630858	0.001	0.1
1.1865	0.050513504	0.001	0.1
1.1875	0.050395889	0.001	0.1
1.1885	0.050280881	0.001	0.1
1.1895	0.050165874	0.001	0.1
1.1905	0.050058951	0.001	0.1
1.1915	0.049951767	0.001	0.1
1.1925	0.049837542	0.001	0.1
1.1935	0.049722535	0.001	0.1
1.1945	0.049608832	0.001	0.1
1.1955	0.049492781	0.001	0.1
1.1965	0.049374123	0.001	0.1
1.1975	0.049259116	0.001	0.1
1.1985	0.04914802	0.001	0.1
1.1995	0.049037707	0.001	0.1
1.2005	0.048928437	0.001	0.1
1.2015	0.048808736	0.001	0.1
1.2025	0.048701291	0.001	0.1
1.2035	0.048593847	0.001	0.1
1.2045	0.048473363	0.001	0.1
1.2055	0.048358095	0.001	0.1
1.2065	0.048252215	0.001	0.1
1.2075	0.0481479	0.001	0.1
1.2085	0.048033414	0.001	0.1
1.2095	0.047927013	0.001	0.1
1.2105	0.047827914	0.001	0.1
1.2115	0.047715775	0.001	0.1
1.2125	0.047601289	0.001	0.1
1.2135	0.047500625	0.001	0.1
1.2145	0.047389791	0.001	0.1
1.2155	0.047286258	0.001	0.1
1.2165	0.047172815	0.001	0.1
1.2175	0.047067979	0.001	0.1
1.2185	0.046967054	0.001	0.1
1.2195	0.046857002	0.001	0.1
1.2205	0.046754251	0.001	0.1
1.2215	0.046653327	0.001	0.1
1.2225	0.046542492	0.001	0.1
1.2235	0.046437394	0.001	0.1
1.2245	0.046321083	0.001	0.1
1.2255	0.046212856	0.001	0.1
1.2265	0.046106716	0.001	0.1
1.2275	0.046000575	0.001	0.1
1.2285	0.045895217	0.001	0.1
1.2295	0.04579012	0.001	0.1
1.2305	0.045689456	0.001	0.1
1.2315	0.045583315	0.001	0.1
1.2325	0.045481087	0.001	0.1
1.2335	0.045374164	0.001	0.1
1.2345	0.045273239	0.001	0.1
1.2355	0.045172575	0.001	0.1
1.2365	0.045067999	0.001	0.1
1.2375	0.044972029	0.001	0.1
1.2385	0.044858847	0.001	0.1
1.2395	0.04475688	0.001	0.1
1.2405	0.044651	0.001	0.1
1.2415	0.044549032	0.001	0.1
1.2425	0.044442891	0.001	0.1
1.2435	0.044342227	0.001	0.1
1.2445	0.044234	0.001	0.1
1.2455	0.044131772	0.001	0.1
1.2465	0.044025892	0.001	0.1
1.2475	0.043928618	0.001	0.1
1.2485	0.043822999	0.001	0.1
1.2495	0.043726769	0.001	0.1
1.2505	0.043625583	0.001	0.1
1.2515	0.043528831	0.001	0.1
1.2525	0.043433122	0.001	0.1
1.2535	0.043342368	0.001	0.1
1.2545	0.043244312	0.001	0.1
1.2555	0.043136867	0.001	0.1
1.2565	0.043040637	0.001	0.1
1.2575	0.04293893	0.001	0.1
1.2585	0.042827573	0.001	0.1
1.2595	0.042728474	0.001	0.1
1.2605	0.042630157	0.001	0.1
1.2615	0.042530797	0.001	0.1
1.2625	0.042431437	0.001	0.1
1.2635	0.042334685	0.001	0.1
1.2645	0.042231935	0.001	0.1
1.2655	0.042127098	0.001	0.1
1.2665	0.042026695	0.001	0.1
1.2675	0.041934898	0.001	0.1
1.2685	0.041830843	0.001	0.1
1.2695	0.041732005	0.001	0.1
1.2705	0.041629515	0.001	0.1
1.2715	0.041529894	0.001	0.1
1.2725	0.04143236	0.001	0.1
1.2735	0.04133639	0.001	0.1
1.2745	0.041241724	0.001	0.1
1.2755	0.041150449	0.001	0.1
1.2765	0.041049785	0.001	0.1
1.2775	0.040951468	0.001	0.1
1.2785	0.040857845	0.001	0.1
1.2795	0.04076344	0.001	0.1
1.2805	0.040657821	0.001	0.1
1.2815	0.040561851	0.001	0.1
1.2825	0.04047214	0.001	0.1
1.2835	0.040371215	0.001	0.1
1.2845	0.040280983	0.001	0.1
1.2855	0.04018397	0.001	0.1
1.2865	0.040087739	0.001	0.1
1.2875	0.039993856	0.001	0.1
1.2885	0.039891366	0.001	0.1
1.2895	0.03979644	0.001	0.1
1.2905	0.03969708	0.001	0.1
1.2915	0.039605282	0.001	0.1
1.2925	0.039510095	0.001	0.1
1.2935	0.039415168	0.001	0.1
1.2945	0.039318677	0.001	0.1
1.2955	0.039217231	0.001	0.1
1.2965	0.039125955	0.001	0.1
1.2975	0.039039113	0.001	0.1
1.2985	0.03894236	0.001	0.1
1.2995	0.038853693	0.001	0.1
1.3005	0.038759809	0.001	0.1
1.3015	0.038668534	0.001	0.1
1.3025	0.038579344	0.001	0.1
1.3035	0.038477376	0.001	0.1
1.3045	0.038381406	0.001	0.1
1.3055	0.038286219	0.001	0.1
1.3065	0.038196247	0.001	0.1
1.3075	0.038105232	0.001	0.1
1.3085	0.03801161	0.001	0.1
1.3095	0.037923464	0.001	0.1
1.3105	0.037831666	0.001	0.1
1.3115	0.037743259	0.001	0.1
1.3125	0.037645464	0.001	0.1
1.3135	0.037554449	0.001	0.1
1.3145	0.037448048	0.001	0.1
1.3155	0.037355729	0.001	0.1
1.3165	0.037254804	0.001	0.1
1.3175	0.037168744	0.001	0.1
1.3185	0.037078773	0.001	0.1
1.3195	0.036984368	0.001	0.1
1.3205	0.03689231	0.001	0.1
1.3215	0.036795036	0.001	0.1
1.3225	0.036701935	0.001	0.1
1.3235	0.036596055	0.001	0.1
1.3245	0.03650843	0.001	0.1
1.3255	0.036418719	0.001	0.1
1.3265	0.036329791	0.001	0.1
1.3275	0.036239558	0.001	0.1
1.3285	0.036149587	0.001	0.1
1.3295	0.03606457	0.001	0.1
1.3305	0.03597173	0.001	0.1
1.3315	0.035878368	0.001	0.1
1.3325	0.035792047	0.001	0.1
1.3335	0.035699207	0.001	0.1
1.3345	0.035614451	0.001	0.1
1.3355	0.035522653	0.001	0.1
1.3365	0.035430074	0.001	0.1
1.3375	0.035340885	0.001	0.1
1.3385	0.035248827	0.001	0.1
1.3395	0.03516381	0.001	0.1
1.3405	0.035082183	0.001	0.1
1.3415	0.034997427	0.001	0.1
1.3425	0.034907716	0.001	0.1
1.3435	0.034816962	0.001	0.1
1.3445	0.034726469	0.001	0.1
1.3455	0.034643799	0.001	0.1
1.3465	0.034551741	0.001	0.1
1.3475	0.034462552	0.001	0.1
1.3485	0.034377796	0.001	0.1
1.3495	0.034290954	0.001	0.1
1.3505	0.034208023	0.001	0.1
1.3515	0.034115444	0.001	0.1
1.3525	0.034029645	0.001	0.1
1.3535	0.033943324	0.001	0.1
1.3545	0.033853613	0.001	0.1
1.3555	0.033764424	0.001	0.1
1.3565	0.033679407	0.001	0.1
1.3575	0.033595955	0.001	0.1
1.3585	0.033509374	0.001	0.1
1.3595	0.033412361	0.001	0.1
1.3605	0.033324214	0.001	0.1
1.3615	0.033240762	0.001	0.1
1.3625	0.033157571	0.001	0.1
1.3635	0.03308116	0.001	0.1
1.3645	0.033000577	0.001	0.1
1.3655	0.032912431	0.001	0.1
1.3665	0.032832108	0.001	0.1
1.3675	0.032753611	0.001	0.1
1.3685	0.032662857	0.001	0.1
1.3695	0.032569495	0.001	0.1
1.3705	0.032481871	0.001	0.1
1.3715	0.032397636	0.001	0.1
1.3725	0.032311576	0.001	0.1
1.3735	0.032225256	0.001	0.1
1.3745	0.032138414	0.001	0.1
1.3755	0.032056526	0.001	0.1
1.3765	0.0319749	0.001	0.1
1.3775	0.031889101	0.001	0.1
1.3785	0.031805388	0.001	0.1
1.3795	0.031728195	0.001	0.1
1.3805	0.031642917	0.001	0.1
1.3815	0.031559204	0.001	0.1
1.3825	0.03146167	0.001	0.1
1.3835	0.031370133	0.001	0.1
1.3845	0.03128277	0.001	0.1
1.3855	0.031200622	0.001	0.1
1.3865	0.031124732	0.001	0.1
1.3875	0.031045453	0.001	0.1
1.3885	0.030969042	0.001	0.1
1.3895	0.030893675	0.001	0.1
1.3905	0.030808658	0.001	0.1
1.3915	0.030733029	0.001	0.1
1.3925	0.03065375	0.001	0.1
1.3935	0.030572124	0.001	0.1
1.3945	0.03049154	0.001	0.1
1.3955	0.030410174	0.001	0.1
1.3965	0.030331156	0.001	0.1
1.3975	0.030252137	0.001	0.1
1.3985	0.030178334	0.001	0.1
1.3995	0.030107922	0.001	0.1
1.4005	0.030022644	0.001	0.1
1.4015	0.029948059	0.001	0.1
1.4025	0.029871127	0.001	0.1
1.4035	0.02979289	0.001	0.1
1.4045	0.029705266	0.001	0.1
1.4055	0.029624161	0.001	0.1
1.4065	0.029542795	0.001	0.1
1.4075	0.029467688	0.001	0.1
1.4085	0.029386062	0.001	0.1
1.4095	0.029297916	0.001	0.1
1.4105	0.029214985	0.001	0.1
1.4115	0.029135967	0.001	0.1
1.4125	0.029052515	0.001	0.1
1.4135	0.0289748	0.001	0.1
1.4145	0.028894477	0.001	0.1
1.4155	0.028820153	0.001	0.1
1.4165	0.028739309	0.001	0.1
1.4175	0.028658986	0.001	0.1
1.4185	0.028576056	0.001	0.1
1.4195	0.028503296	0.001	0.1
1.4205	0.028430797	0.001	0.1
1.4215	0.028356212	0.001	0.1
1.4225	0.028287364	0.001	0.1
1.4235	0.028211996	0.001	0.1
1.4245	0.028136368	0.001	0.1
1.4255	0.028057088	0.001	0.1
1.4265	0.027992935	0.001	0.1
1.4275	0.027914698	0.001	0.1
1.4285	0.027840374	0.001	0.1
1.4295	0.027762138	0.001	0.1
1.4305	0.027685727	0.001	0.1
1.4315	0.027617661	0.001	0.1
1.4325	0.027548292	0.001	0.1
1.4335	0.027469273	0.001	0.1
1.4345	0.027395731	0.001	0.1
1.4355	0.027317495	0.001	0.1
1.4365	0.027242127	0.001	0.1
1.4375	0.027171454	0.001	0.1
1.4385	0.027097651	0.001	0.1
1.4395	0.027028282	0.001	0.1
1.4405	0.026956826	0.001	0.1
1.4415	0.026885892	0.001	0.1
1.4425	0.026818348	0.001	0.1
1.4435	0.026750282	0.001	0.1
1.4445	0.026680652	0.001	0.1
1.4455	0.026611282	0.001	0.1
1.4465	0.026543478	0.001	0.1
1.4475	0.026473587	0.001	0.1
1.4485	0.026409694	0.001	0.1
1.4495	0.026338238	0.001	0.1
1.4505	0.026274866	0.001	0.1
1.4515	0.026204975	0.001	0.1
1.4525	0.026138214	0.001	0.1
1.4535	0.026070148	0.001	0.1
1.4545	0.026000779	0.001	0.1
1.4555	0.025930105	0.001	0.1
1.4565	0.025860475	0.001	0.1
1.4575	0.025797104	0.001	0.1
1.4585	0.025721736	0.001	0.1
1.4595	0.025654192	0.001	0.1
1.4605	0.025581693	0.001	0.1
1.4615	0.025509977	0.001	0.1
1.4625	0.025437738	0.001	0.1
1.4635	0.025375149	0.001	0.1
1.4645	0.025301607	0.001	0.1
1.4655	0.025232499	0.001	0.1
1.4665	0.025158696	0.001	0.1
1.4675	0.025089065	0.001	0.1
1.4685	0.025023608	0.001	0.1
1.4695	0.024957889	0.001	0.1
1.4705	0.024892953	0.001	0.1
1.4715	0.02482567	0.001	0.1
1.4725	0.02476282	0.001	0.1
1.4735	0.024699188	0.001	0.1
1.4745	0.024638685	0.001	0.1
1.4755	0.024569316	0.001	0.1
1.4765	0.024508031	0.001	0.1
1.4775	0.024437357	0.001	0.1
1.4785	0.024366684	0.001	0.1
1.4795	0.024298097	0.001	0.1
1.4805	0.024236029	0.001	0.1
1.4815	0.024171354	0.001	0.1
1.4825	0.024103289	0.001	0.1
1.4835	0.024041221	0.001	0.1
1.4845	0.023977589	0.001	0.1
1.4855	0.02391161	0.001	0.1
1.4865	0.023841719	0.001	0.1
1.4875	0.023774957	0.001	0.1
1.4885	0.023713672	0.001	0.1
1.4895	0.023652908	0.001	0.1
1.4905	0.023586408	0.001	0.1
1.4915	0.023524862	0.001	0.1
1.4925	0.023456796	0.001	0.1
1.4935	0.023392643	0.001	0.1
1.4945	0.023335008	0.001	0.1
1.4955	0.023273723	0.001	0.1
1.4965	0.023213481	0.001	0.1
1.4975	0.023148285	0.001	0.1
1.4985	0.023086217	0.001	0.1
1.4995	0.023020238	0.001	0.1
1.5005	0.02295817	0.001	0.1
1.5015	0.022899754	0.001	0.1
1.5025	0.022839512	0.001	0.1
1.5035	0.02277249	0.001	0.1
1.5045	0.022709901	0.001	0.1
1.5055	0.022652527	0.001	0.1
1.5065	0.022585505	0.001	0.1
1.5075	0.022532044	0.001	0.1
1.5085	0.022470237	0.001	0.1
1.5095	0.022412081	0.001	0.1
1.5105	0.022359402	0.001	0.1
1.5115	0.022303333	0.001	0.1
1.5125	0.022241787	0.001	0.1
1.5135	0.022183892	0.001	0.1
1.5145	0.022127823	0.001	0.1
1.5155	0.022060801	0.001	0.1
1.5165	0.02200108	0.001	0.1
1.5175	0.021936144	0.001	0.1
1.5185	0.021877206	0.001	0.1
1.5195	0.02181905	0.001	0.1
1.5205	0.021767936	0.001	0.1
1.5215	0.02170952	0.001	0.1
1.5225	0.021652407	0.001	0.1
1.5235	0.021595295	0.001	0.1
1.5245	0.021530098	0.001	0.1
1.5255	0.021469595	0.001	0.1
1.5265	0.021411179	0.001	0.1
1.5275	0.021351458	0.001	0.1
1.5285	0.021295128	0.001	0.1
1.5295	0.021236451	0.001	0.1
1.5305	0.02117647	0.001	0.1
1.5315	0.021112838	0.001	0.1
1.5325	0.021056247	0.001	0.1
1.5335	0.021002003	0.001	0.1
1.5345	0.02094124	0.001	0.1
1.5355	0.020887517	0.001	0.1
1.5365	0.02082545	0.001	0.1
1.5375	0.020770685	0.001	0.1
1.5385	0.020708878	0.001	0.1
1.5395	0.02065672	0.001	0.1
1.5405	0.020598304	0.001	0.1
1.5415	0.02054067	0.001	0.1
1.5425	0.020485383	0.001	0.1
1.5435	0.020431139	0.001	0.1
1.5445	0.020372984	0.001	0.1
1.5455	0.020319783	0.001	0.1
1.5465	0.020261627	0.001	0.1
1.5475	0.020204254	0.001	0.1
1.5485	0.020145316	0.001	0.1
1.5495	0.020091072	0.001	0.1
1.5505	0.020032134	0.001	0.1
1.5515	0.019979455	0.001	0.1
1.5525	0.019928602	0.001	0.1
1.5535	0.019870707	0.001	0.1
1.5545	0.019809682	0.001	0.1
1.5555	0.01976248	0.001	0.1
1.5565	0.019706671	0.001	0.1
1.5575	0.019645386	0.001	0.1
1.5585	0.019595837	0.001	0.1
1.5595	0.019539246	0.001	0.1
1.5605	0.019490739	0.001	0.1
1.5615	0.019437017	0.001	0.1
1.5625	0.019384599	0.001	0.1
1.5635	0.019330094	0.001	0.1
1.5645	0.019285239	0.001	0.1
1.5655	0.019227605	0.001	0.1
1.5665	0.019175447	0.001	0.1
1.5675	0.019119899	0.001	0.1
1.5685	0.019067742	0.001	0.1
1.5695	0.019006978	0.001	0.1
1.5705	0.01895769	0.001	0.1
1.5715	0.018903185	0.001	0.1
1.5725	0.01884842	0.001	0.1
1.5735	0.018794697	0.001	0.1
1.5745	0.018734977	0.001	0.1
1.5755	0.018678125	0.001	0.1
1.5765	0.01862336	0.001	0.1
1.5775	0.018566769	0.001	0.1
1.5785	0.018517219	0.001	0.1
1.5795	0.01846454	0.001	0.1
1.5805	0.018411861	0.001	0.1
1.5815	0.018361529	0.001	0.1
1.5825	0.018314066	0.001	0.1
1.5835	0.018262952	0.001	0.1
1.5845	0.01820949	0.001	0.1
1.5855	0.018156289	0.001	0.1
1.5865	0.018107001	0.001	0.1
1.5875	0.018052496	0.001	0.1
1.5885	0.01800086	0.001	0.1
1.5895	0.017950007	0.001	0.1
1.5905	0.017907498	0.001	0.1
1.5915	0.017853776	0.001	0.1
1.5925	0.017803705	0.001	0.1
1.5935	0.017748939	0.001	0.1
1.5945	0.017695478	0.001	0.1
1.5955	0.017642277	0.001	0.1
1.5965	0.017588555	0.001	0.1
1.5975	0.017537441	0.001	0.1
1.5985	0.017483979	0.001	0.1
1.5995	0.017430518	0.001	0.1
1.6005	0.017368711	0.001	0.1
1.6015	0.017320205	0.001	0.1
1.6025	0.017270133	0.001	0.1
1.6035	0.017224496	0.001	0.1
1.6045	0.017174685	0.001	0.1
1.6055	0.017126179	0.001	0.1
1.6065	0.017079237	0.001	0.1
1.6075	0.017028383	0.001	0.1
1.6085	0.016975965	0.001	0.1
1.6095	0.01693111	0.001	0.1
1.6105	0.016885993	0.001	0.1
1.6115	0.016839573	0.001	0.1
1.6125	0.016783243	0.001	0.1
1.6135	0.016734737	0.001	0.1
1.6145	0.016683101	0.001	0.1
1.6155	0.016631725	0.001	0.1
1.6165	0.016582958	0.001	0.1
1.6175	0.016538103	0.001	0.1
1.6185	0.016492726	0.001	0.1
1.6195	0.016441872	0.001	0.1
1.6205	0.01639493	0.001	0.1
1.6215	0.016343555	0.001	0.1
1.6225	0.016296353	0.001	0.1
1.6235	0.016247325	0.001	0.1
1.6245	0.016202469	0.001	0.1
1.6255	0.016154223	0.001	0.1
1.6265	0.016108846	0.001	0.1
1.6275	0.016058254	0.001	0.1
1.6285	0.016008182	0.001	0.1
1.6295	0.01595785	0.001	0.1
1.6305	0.015913256	0.001	0.1
1.6315	0.015862663	0.001	0.1
1.6325	0.01581546	0.001	0.1
1.6335	0.015767736	0.001	0.1
1.6345	0.015719751	0.001	0.1
1.6355	0.015671245	0.001	0.1
1.6365	0.015623782	0.001	0.1
1.6375	0.015575275	0.001	0.1
1.6385	0.015529898	0.001	0.1
1.6395	0.015481652	0.001	0.1
1.6405	0.015440448	0.001	0.1
1.6415	0.015394028	0.001	0.1
1.6425	0.015342653	0.001	0.1
1.6435	0.015299101	0.001	0.1
1.6445	0.015259722	0.001	0.1
1.6455	0.015220604	0.001	0.1
1.6465	0.015177574	0.001	0.1
1.6475	0.01513324	0.001	0.1
1.6485	0.015092297	0.001	0.1
1.6495	0.015049267	0.001	0.1
1.6505	0.015010149	0.001	0.1
1.6515	0.014966597	0.001	0.1
1.6525	0.014919655	0.001	0.1
1.6535	0.014874017	0.001	0.1
1.6545	0.014829684	0.001	0.1
1.6555	0.014781177	0.001	0.1
1.6565	0.014737626	0.001	0.1
1.6575	0.014695378	0.001	0.1
1.6585	0.014650783	0.001	0.1
1.6595	0.014612187	0.001	0.1
1.6605	0.014567853	0.001	0.1
1.6615	0.014514131	0.001	0.1
1.6625	0.014474752	0.001	0.1
1.6635	0.014435373	0.001	0.1
1.6645	0.014395994	0.001	0.1
1.6655	0.014350617	0.001	0.1
1.6665	0.014313846	0.001	0.1
1.6675	0.014278639	0.001	0.1
1.6685	0.014231959	0.001	0.1
1.6695	0.014187103	0.001	0.1
1.6705	0.014150071	0.001	0.1
1.6715	0.014108345	0.001	0.1
1.6725	0.014066619	0.001	0.1
1.6735	0.014028544	0.001	0.1
1.6745	0.013990469	0.001	0.1
1.6755	0.01395109	0.001	0.1
1.6765	0.01390806	0.001	0.1
1.6775	0.013861379	0.001	0.1
1.6785	0.013814177	0.001	0.1
1.6795	0.013767496	0.001	0.1
1.6805	0.013726291	0.001	0.1
1.6815	0.013687695	0.001	0.1
1.6825	0.013655096	0.001	0.1
1.6835	0.013613631	0.001	0.1
1.6845	0.013566429	0.001	0.1
1.6855	0.013526528	0.001	0.1
1.6865	0.013491583	0.001	0.1
1.6875	0.013452725	0.001	0.1
1.6885	0.013415954	0.001	0.1
1.6895	0.013372924	0.001	0.1
1.6905	0.013329634	0.001	0.1
1.6915	0.013283474	0.001	0.1
1.6925	0.013243574	0.001	0.1
1.6935	0.013206803	0.001	0.1
1.6945	0.01316612	0.001	0.1
1.6955	0.013126219	0.001	0.1
1.6965	0.013088144	0.001	0.1
1.6975	0.013047462	0.001	0.1
1.6985	0.013005736	0.001	0.1
1.6995	0.01296427	0.001	0.1
1.7005	0.012924109	0.001	0.1
1.7015	0.01288812	0.001	0.1
1.7025	0.012846655	0.001	0.1
1.7035	0.012807537	0.001	0.1
1.7045	0.012773113	0.001	0.1
1.7055	0.012733995	0.001	0.1
1.7065	0.012688357	0.001	0.1
1.7075	0.012650282	0.001	0.1
1.7085	0.012611164	0.001	0.1
1.7095	0.012568395	0.001	0.1
1.7105	0.012529798	0.001	0.1
1.7115	0.012488333	0.001	0.1
1.7125	0.012446868	0.001	0.1
1.7135	0.012401491	0.001	0.1
1.7145	0.0123582	0.001	0.1
1.7155	0.012319082	0.001	0.1
1.7165	0.012281528	0.001	0.1
1.7175	0.01223902	0.001	0.1
1.7185	0.012198337	0.001	0.1
1.7195	0.012158176	0.001	0.1
1.7205	0.012122187	0.001	0.1
1.7215	0.012077071	0.001	0.1
1.7225	0.012036127	0.001	0.1
1.7235	0.011998835	0.001	0.1
1.7245	0.01196076	0.001	0.1
1.7255	0.011921902	0.001	0.1
1.7265	0.011888261	0.001	0.1
1.7275	0.011849664	0.001	0.1
1.7285	0.011812111	0.001	0.1
1.7295	0.011776905	0.001	0.1
1.7305	0.011741437	0.001	0.1
1.7315	0.011700494	0.001	0.1
1.7325	0.011657464	0.001	0.1
1.7335	0.011622779	0.001	0.1
1.7345	0.011585747	0.001	0.1
1.7355	0.011556018	0.001	0.1
1.7365	0.011519247	0.001	0.1
1.7375	0.011482997	0.001	0.1
1.7385	0.011440228	0.001	0.1
1.7395	0.011405804	0.001	0.1
1.7405	0.011367207	0.001	0.1
1.7415	0.011329654	0.001	0.1
1.7425	0.011290797	0.001	0.1
1.7435	0.011253243	0.001	0.1
1.7445	0.011209692	0.001	0.1
1.7455	0.011177354	0.001	0.1
1.7465	0.011140061	0.001	0.1
1.7475	0.011100943	0.001	0.1
1.7485	0.011064955	0.001	0.1
1.7495	0.011029227	0.001	0.1
1.7505	0.010986979	0.001	0.1
1.7515	0.010955424	0.001	0.1
1.7525	0.010920218	0.001	0.1
1.7535	0.01088449	0.001	0.1
1.7545	0.010851109	0.001	0.1
1.7555	0.010814599	0.001	0.1
1.7565	0.010779392	0.001	0.1
1.7575	0.010740796	0.001	0.1
1.7585	0.010704807	0.001	0.1
1.7595	0.010667514	0.001	0.1
1.7605	0.010634394	0.001	0.1
1.7615	0.010600492	0.001	0.1
1.7625	0.010560331	0.001	0.1
1.7635	0.010521734	0.001	0.1
1.7645	0.010490961	0.001	0.1
1.7655	0.010454451	0.001	0.1
1.7665	0.010417941	0.001	0.1
1.7675	0.010385081	0.001	0.1
1.7685	0.010350397	0.001	0.1
1.7695	0.010312061	0.001	0.1
1.7705	0.010276333	0.001	0.1
1.7715	0.010237476	0.001	0.1
1.7725	0.01020566	0.001	0.1
1.7735	0.010164455	0.001	0.1
1.7745	0.01012638	0.001	0.1
1.7755	0.010095607	0.001	0.1
1.7765	0.010061966	0.001	0.1
1.7775	0.010029889	0.001	0.1
1.7785	0.009991032	0.001	0.1
1.7795	0.009953739	0.001	0.1
1.7805	0.009918272	0.001	0.1
1.7815	0.009880979	0.001	0.1
1.7825	0.009845251	0.001	0.1
1.7835	0.009809002	0.001	0.1
1.7845	0.009779794	0.001	0.1
1.7855	0.009746674	0.001	0.1
1.7865	0.009712771	0.001	0.1
1.7875	0.009677826	0.001	0.1
1.7885	0.009643923	0.001	0.1
1.7895	0.009608195	0.001	0.1
1.7905	0.009572468	0.001	0.1
1.7915	0.009538565	0.001	0.1
1.7925	0.009504141	0.001	0.1
1.7935	0.009467109	0.001	0.1
1.7945	0.009430078	0.001	0.1
1.7955	0.00939461	0.001	0.1
1.7965	0.009360969	0.001	0.1
1.7975	0.009332021	0.001	0.1
1.7985	0.009297858	0.001	0.1
1.7995	0.009264999	0.001	0.1
1.8005	0.009231097	0.001	0.1
1.8015	0.009200584	0.001	0.1
1.8025	0.00916929	0.001	0.1
1.8035	0.009141386	0.001	0.1
1.8045	0.009111395	0.001	0.1
1.8055	0.009079579	0.001	0.1
1.8065	0.009048545	0.001	0.1
1.8075	0.009015947	0.001	0.1
1.8085	0.008983088	0.001	0.1
1.8095	0.008950228	0.001	0.1
1.8105	0.008916848	0.001	0.1
1.8115	0.008886857	0.001	0.1
1.8125	0.008859735	0.001	0.1
1.8135	0.008826876	0.001	0.1
1.8145	0.008795581	0.001	0.1
1.8155	0.008764808	0.001	0.1
1.8165	0.00873534	0.001	0.1
1.8175	0.008702741	0.001	0.1
1.8185	0.008678227	0.001	0.1
1.8195	0.008648236	0.001	0.1
1.8205	0.008611465	0.001	0.1
1.8215	0.008581475	0.001	0.1
1.8225	0.008547312	0.001	0.1
1.8235	0.008510541	0.001	0.1
1.8245	0.008478725	0.001	0.1
1.8255	0.008447691	0.001	0.1
1.8265	0.008417179	0.001	0.1
1.8275	0.008385884	0.001	0.1
1.8285	0.008351982	0.001	0.1
1.8295	0.008320687	0.001	0.1
1.8305	0.00828522	0.001	0.1
1.8315	0.008250275	0.001	0.1
1.8325	0.008219763	0.001	0.1
1.8335	0.008191076	0.001	0.1
1.8345	0.008159781	0.001	0.1
1.8355	0.008131095	0.001	0.1
1.8365	0.008100583	0.001	0.1
1.8375	0.008073982	0.001	0.1
1.8385	0.008037733	0.001	0.1
1.8395	0.008003309	0.001	0.1
1.8405	0.00797723	0.001	0.1
1.8415	0.0079475	0.001	0.1
1.8425	0.007916467	0.001	0.1
1.8435	0.007883868	0.001	0.1
1.8445	0.007859093	0.001	0.1
1.8455	0.007822322	0.001	0.1
1.8465	0.007796765	0.001	0.1
1.8475	0.007768339	0.001	0.1
1.8485	0.007741739	0.001	0.1
1.8495	0.007712531	0.001	0.1
1.8505	0.007678107	0.001	0.1
1.8515	0.007650985	0.001	0.1
1.8525	0.007618908	0.001	0.1
1.8535	0.007589961	0.001	0.1
1.8545	0.00755997	0.001	0.1
1.8555	0.007525285	0.001	0.1
1.8565	0.007498946	0.001	0.1
1.8575	0.00746739	0.001	0.1
1.8585	0.007437661	0.001	0.1
1.8595	0.007404801	0.001	0.1
1.8605	0.007380809	0.001	0.1
1.8615	0.007349515	0.001	0.1
1.8625	0.007321089	0.001	0.1
1.8635	0.007292402	0.001	0.1
1.8645	0.007261629	0.001	0.1
1.8655	0.007226944	0.001	0.1
1.8665	0.007201648	0.001	0.1
1.8675	0.007169832	0.001	0.1
1.8685	0.007137233	0.001	0.1
1.8695	0.007111155	0.001	0.1
1.8705	0.007085337	0.001	0.1
1.8715	0.007053521	0.001	0.1
1.8725	0.00702353	0.001	0.1
1.8735	0.006992757	0.001	0.1
1.8745	0.006965114	0.001	0.1
1.8755	0.006937209	0.001	0.1
1.8765	0.00691087	0.001	0.1
1.8775	0.006888964	0.001	0.1
1.8785	0.006856887	0.001	0.1
1.8795	0.006833938	0.001	0.1
1.8805	0.006807859	0.001	0.1
1.8815	0.006773435	0.001	0.1
1.8825	0.006747617	0.001	0.1
1.8835	0.006723624	0.001	0.1
1.8845	0.006694938	0.001	0.1
1.8855	0.006667294	0.001	0.1
1.8865	0.006638086	0.001	0.1
1.8875	0.00661279	0.001	0.1
1.8885	0.006582278	0.001	0.1
1.8895	0.006560111	0.001	0.1
1.8905	0.006529598	0.001	0.1
1.8915	0.006504041	0.001	0.1
1.8925	0.006479006	0.001	0.1
1.8935	0.006453188	0.001	0.1
1.8945	0.00642424	0.001	0.1
1.8955	0.006399987	0.001	0.1
1.8965	0.006373908	0.001	0.1
1.8975	0.006345743	0.001	0.1
1.8985	0.006321751	0.001	0.1
1.8995	0.006296715	0.001	0.1
1.9005	0.00627168	0.001	0.1
1.9015	0.006243515	0.001	0.1
1.9025	0.006217957	0.001	0.1
1.9035	0.006191879	0.001	0.1
1.9045	0.0061658	0.001	0.1
1.9055	0.006142329	0.001	0.1
1.9065	0.006114164	0.001	0.1
1.9075	0.006085738	0.001	0.1
1.9085	0.006058095	0.001	0.1
1.9095	0.006026539	0.001	0.1
1.9105	0.005999678	0.001	0.1
1.9115	0.005972035	0.001	0.1
1.9125	0.00594726	0.001	0.1
1.9135	0.005923007	0.001	0.1
1.9145	0.005896667	0.001	0.1
1.9155	0.005873196	0.001	0.1
1.9165	0.005847639	0.001	0.1
1.9175	0.005814258	0.001	0.1
1.9185	0.005792874	0.001	0.1
1.9195	0.005771228	0.001	0.1
1.9205	0.005743324	0.001	0.1
1.9215	0.005715159	0.001	0.1
1.9225	0.005689341	0.001	0.1
1.9235	0.005662741	0.001	0.1
1.9245	0.005641878	0.001	0.1
1.9255	0.00561606	0.001	0.1
1.9265	0.005591285	0.001	0.1
1.9275	0.005570161	0.001	0.1
1.9285	0.005546429	0.001	0.1
1.9295	0.00552009	0.001	0.1
1.9305	0.005496097	0.001	0.1
1.9315	0.005476538	0.001	0.1
1.9325	0.005454632	0.001	0.1
1.9335	0.005426206	0.001	0.1
1.9345	0.0054043	0.001	0.1
1.9355	0.005380047	0.001	0.1
1.9365	0.005356576	0.001	0.1
1.9375	0.005332844	0.001	0.1
1.9385	0.005311721	0.001	0.1
1.9395	0.005284599	0.001	0.1
1.9405	0.005258259	0.001	0.1
1.9415	0.00523218	0.001	0.1
1.9425	0.005210535	0.001	0.1
1.9435	0.005185499	0.001	0.1
1.9445	0.005162289	0.001	0.1
1.9455	0.00513595	0.001	0.1
1.9465	0.005110653	0.001	0.1
1.9475	0.005090573	0.001	0.1
1.9485	0.005062929	0.001	0.1
1.9495	0.005039198	0.001	0.1
1.9505	0.00501677	0.001	0.1
1.9515	0.00499695	0.001	0.1
1.9525	0.004977391	0.001	0.1
1.9535	0.004962787	0.001	0.1
1.9545	0.004943489	0.001	0.1
1.9555	0.004922626	0.001	0.1
1.9565	0.004900719	0.001	0.1
1.9575	0.004882204	0.001	0.1
1.9585	0.004855864	0.001	0.1
1.9595	0.004838652	0.001	0.1
1.9605	0.004812052	0.001	0.1
1.9615	0.004784408	0.001	0.1
1.9625	0.004757286	0.001	0.1
1.9635	0.004729643	0.001	0.1
1.9645	0.004704607	0.001	0.1
1.9655	0.004684005	0.001	0.1
1.9665	0.004661577	0.001	0.1
1.9675	0.00463941	0.001	0.1
1.9685	0.004615418	0.001	0.1
1.9695	0.00459638	0.001	0.1
1.9705	0.00457317	0.001	0.1
1.9715	0.004551786	0.001	0.1
[truncated: 25,610 more rows]
