# Supplementary material for: Early indicators of tidal ecosystem shifts in estuaries
Source: Nat Commun. 2023 Apr 6;14:1911. doi: 10.1038/s41467-023-37444-6 (PMC10079839; doi:10.1038/s41467-023-37444-6)
Supplement: Supplementary file 4 — Source Data [file 41467_2023_37444_MOESM4_ESM.zip › Source Data/Figure 3 & S9/Figure3-S9a_SourceData.csv]

Figure 3 & Supplementary Figure 9a. Correlation between elevation, micro-topography, and vegetation establishment
	DESCRIPTION
ROWS	Tidal inundations skipped (%), the row names in the first collumn indicate a 1D array of values between 0 and 100.
COLUMNS	Intensity of microtopography (Standard deviation of the near-infrared band (SD of NIR band), with a 10 x 10 m square area, sampled from 0.25 x 0.25 m resolution orthophotos). The row names in the first collumn indicate a 1D array of values between 1 and 50.
VALUES	Probability of new vegetation establishment (%), a value between 0 and 100. At each cell this value was calculated by combining all areas with the designated (1) tidal inundations skipped and (2) intensity of microtopography indicated in the row and collumn name.
	1	1.051271096	1.105170918	1.161834243	1.221402758	1.284025417	1.349858808	1.419067549	1.491824698	1.568312185	1.648721271	1.733253018	1.8221188	1.915540829	2.013752707	2.117000017	2.225540928	2.339646852	2.459603111	2.585709659	2.718281828	2.857651118	3.004166024	3.15819291	3.320116923	3.490342957	3.669296668	3.857425531	4.055199967	4.263114515	4.48168907	4.711470183	4.953032424	5.206979827	5.473947392	5.754602676	6.049647464	6.359819523	6.685894442	7.028687581	7.389056099	7.767901106	8.166169913	8.584858397	9.025013499	9.487735836	9.974182455	10.48556972	11.02317638
0	0.055772448	0.13154433	0.192261476	0.131061599	0.235017626	0.328048114	0.373197625	0.390930414	0.19965773	0.37284649	0.247729149	0.200490087	0.1267561	0.113648104	0.091743119	0.096833543	0.207576544	0.185299568	0.123418698	0.123609394	0.112176219	0.054430655	0.195837933	0.164088139	0.140900452	0.130082262	0.111773776	0.124312949	0.120552244	0.11908306	0.134577721	0.136460065	0.173822142	0.201765772	0.184855446	0.238514231	0.324227052	0.357671641	0.392276277	0.468261216	0.532799832	0.612844867	0.731934961	0.817212368	0.87241328	1.068598155	1.072875233	1.193084977	1.2402326
1	0	0.156494523	0.56980057	0.570776256	0.732217573	0.600858369	0.854037267	0.460223537	0.343642612	0.443131462	0.134770889	0.117096019	0.066159444	0.158780565	0.058927519	0.083728719	0	0.112107623	0.113218228	0.114777618	0.028409091	0.185504174	0.222649088	0.413752914	0.408764994	0.314510365	0.414386239	0.346420323	0.308192792	0.405143562	0.432942082	0.380110951	0.289306776	0.722577588	0.803733472	0.713997036	1.013464601	1.234196267	1.452624629	2.025682764	2.295760083	2.122750346	2.903907075	2.638445926	3.879728419	4.121475054	3.11730927	4.390681004	5.309734513
2	0	0.790513834	0.4	0.35335689	0	0.294117647	0.264550265	0.657894737	0	0.328407225	0.29455081	0	0.269905533	0.124533001	0.220507166	0	0.193423598	0.174367916	0.08361204	0	0	0.143554407	0.351710191	0.620821394	0.752403511	0.729927007	0.687919463	0.87961366	0.665946724	0.982800983	0.801526718	1.114427861	0.947086679	1.178603808	1.208981002	1.480263158	1.690469251	1.837270341	2.3091133	1.812585499	2.940081876	2.850260939	2.731481481	2.706923477	2.592592593	3.673769287	3.650190114	5.976806423	5.061983471
3	0	0	0.438596491	0	0.398406375	0.340136054	0	0.484261501	0.248138958	0	0.183486239	0	0.383877159	0	0.51457976	0.318979266	0.282087447	0.377358491	0.122100122	0	0.210526316	0.341685649	0.327352085	0.539744848	0.714144019	0.82400169	0.689179876	0.931829328	0.953336678	1.166105209	1.010928962	0.942089221	1.329864123	1.163137489	1.41070856	1.763727121	1.68128655	1.615933859	1.655896607	1.814882033	2.114060964	2.726281352	2.941176471	3.510028653	2.974276527	3.891708968	3.737373737	3.661327231	5.230386052
4	1.149425287	0.840336134	1.045296167	0.955414013	0.446428571	1.731601732	0	0.925925926	0	1.239669421	0	1.606425703	0	0.611620795	0.305810398	0.487804878	0	0.558659218	0.52173913	0.162601626	0	0.211640212	0.618752975	0.942729201	0.981461287	1.026995305	1.042983565	1.125511596	1.156069364	1.272166538	1.536643026	1.249496171	1.001926782	1.414141414	1.114444921	1.787310098	1.660795169	2.914679385	1.76366843	1.880674449	2.440725244	2.407825433	2.695871946	1.639344262	3.858875413	3.483870968	4.36746988	4.436860068	5.597014925
5	0	0.526315789	0	0	0.729927007	0.694444444	1.986754967	2.53164557	1.418439716	1.19760479	0.564971751	0	0	1.951219512	0.487804878	0.4048583	1.302931596	0.647249191	0.281690141	1.282051282	0.458715596	0.147710487	0.720996286	1.533272002	1.812907904	1.43442623	1.710526316	2.004555809	1.807802093	1.888772298	2.208525937	1.860465116	1.112288136	1.649484536	1.449275362	1.559792028	1.427684668	2.37388724	1.819560273	1.719690456	2.00729927	2.030456853	2.178423237	3.179824561	2.720207254	2.545968883	6.495726496	3.72250423	7.002188184
6	0	1.515151515	1.063829787	0	0	0	2.02020202	0	3.703703704	1.234567901	0	0	0.869565217	0.763358779	0	0	0	0.803212851	0	1.234567901	0.581395349	0.093457944	0.667865399	1.301518438	1.678556441	1.324828263	1.743264659	1.355748373	2.456728085	2.173913043	2.338129496	2.175226586	1.57629256	1.71463564	1.711491443	1.800124146	1.51734104	1.959247649	2.664446295	1.797945205	3.291384318	3.093922652	3.401360544	2.644230769	3.543307087	3.418803419	6.115107914	5.954825462	7.125890736
7	NA	NA	0	0	0	1.5625	0	1.219512195	1.851851852	1.234567901	0	0	0	1.492537313	0	0	0.497512438	1.081081081	0	0	0	0.102669405	0.678925035	1.379598662	1.664984864	1.603420631	2.251184834	2.274162982	2.181322427	2.2808268	2.667682927	3.25203252	2.431610942	2.225633154	1.488095238	2.305246423	1.932773109	2.407407407	4.012036108	2.097902098	1.952277657	2.702702703	3.551912568	3.703703704	2.647975078	4.033613445	5.118829982	5.411255411	2.927927928
8	NA	NA	NA	2.631578947	2.702702703	5.263157895	9.523809524	8	3.703703704	3.225806452	0	9.333333333	0	5.747126437	0.99009901	0.840336134	1.470588235	0.621118012	0.606060606	1.129943503	0	0.366748166	1.054018445	1.56176053	1.949541284	1.544163064	1.254953765	1.423487544	1.826484018	1.898253607	3.035413153	2.6272578	2.737226277	2.202643172	2.43902439	2.052545156	2.695652174	3.164556962	2.212389381	2.896871379	2.693965517	2.569593148	3.743961353	3.557312253	2.869440459	3.368794326	4.489795918	7.962529274	5.769230769
9	NA	NA	NA	NA	NA	NA	11.9047619	11.11111111	16.66666667	8.888888889	5.263157895	2.083333333	2.898550725	1.369863014	0	0	0	0.67114094	0	0	1.226993865	0.436046512	1.056338028	1.901140684	1.709401709	1.450276243	2.348484848	3.008130081	1.52027027	2.207911684	2.402957486	2.456499488	2.742409403	3.816046967	3.791469194	2.780536246	2.865064695	3.241182078	2.465166131	2.328042328	1.807909605	4.091456077	4.025157233	3.457814661	3.726708075	3.652173913	5	3.587443946	5.128205128
10	NA	NA	NA	NA	NA	NA	NA	5.128205128	NA	3.125	0	3.278688525	3.389830508	0	0	1.315789474	0	0.970873786	0	0.840336134	0	0.552486188	1.101694915	1.857399641	1.984941821	2.558139535	1.443464314	2.327746741	2.594995366	1.921229587	3.441084463	2.634146341	2.231668438	2.691511387	3.821656051	2.545824847	4.545454545	2.129925453	3.004807692	2.696629213	3.623188406	3.409090909	3.675538657	3.482587065	2.954209749	2.542372881	4.158415842	5.910165485	4.285714286
11	NA	NA	NA	NA	NA	NA	3.125	NA	2.702702703	0	2.222222222	0	0	1.612903226	0	0	2.666666667	1.020408163	0.943396226	3.076923077	0	0.483091787	1.477377655	1.818181818	2.597402597	2.461033634	2.127659574	2.176063304	1.993704092	3.32594235	3.169398907	3.598691385	3.320561941	3.278688525	3.542857143	3.694874851	3.555045872	2.752293578	3.398058252	2.5	4.219948849	4.66045273	3.825136612	5.138339921	3.120356612	3.703703704	5.450733753	5.238095238	8.781869688
12	NA	NA	NA	NA	NA	NA	NA	0	0	0	2.564102564	3.03030303	2.173913043	1.538461538	0	1.612903226	0	1	1.063829787	1	0	0.641025641	1.975308642	2.03942896	2.380952381	1.86440678	3.607214429	3.388090349	3.121516165	3.82585752	3.461063041	4.283801874	4.166666667	5.421686747	3.221649485	3.65535248	4.539722573	3.180661578	3.650586701	3.97260274	4.136947218	4.647887324	5.213903743	5.515239478	4.643962848	6.289308176	7.505070994	5.405405405	10.1744186
13	NA	NA	NA	NA	NA	NA	NA	2.857142857	2.380952381	NA	0	0	0	1.818181818	0	0	0	1.265822785	3.260869565	1.01010101	0	1.565217391	1.886792453	2.631578947	2.683982684	2.289377289	2.938090241	3.528114664	2.763819095	2.432432432	2.643171806	2.83286119	2.985074627	3.938115331	4.126547455	3.730272597	5.750350631	3.738317757	4.714285714	4.707560628	4.354354354	4.258443465	5.581395349	5.405405405	5.063291139	7.337883959	9.143968872	10.32967033	7.714285714
14	NA	NA	NA	NA	NA	NA	NA	NA	NA	0	NA	0	0	0	0	2.469135802	1.428571429	2.702702703	0	1.204819277	0.980392157	1.013513514	1.269315673	2.527379949	3.220035778	3.266787659	2.693602694	3.241895262	2.543507363	3.978052126	3.025718608	3.636363636	5.255023184	4.227405248	4.545454545	5.270863836	5.117565698	4.866562009	5.990016639	5.290102389	4.597701149	4.682274247	4.601226994	6.593406593	6.737588652	6.583629893	6.91588785	7.85440613	7.424593968
15	NA	NA	NA	NA	NA	NA	NA	NA	3.333333333	0	0	0	0	2.083333333	1.612903226	0	0	3.947368421	1.265822785	2.564102564	1.136363636	0.769230769	1.523702032	3.41588386	2.919708029	3.340757238	2.652825836	3.439490446	3.260869565	4.097116844	3.709198813	2.54491018	4.889589905	5.99078341	5.864197531	5.148205928	5.873015873	5.445544554	5.263157895	5.582922824	4.909983633	4.807692308	5.115511551	7.260726073	7.352941176	7.908611599	8.067226891	6.75944334	6.896551724
16	NA	NA	NA	NA	NA	NA	NA	0	0	0	0	0	2.325581395	0	0	0	0	4.255319149	2.222222222	0	1.666666667	0.954198473	1.896333755	3.567984571	3.262092238	3.51758794	3.116531165	2.661064426	4	4.199066874	3.614457831	4.265402844	5.357142857	2.777777778	4.552845528	4.849498328	3.660565724	4.355400697	6.310679612	5.451448041	6.174957118	4.651162791	6.23853211	7.70609319	10.43956044	7.072691552	9.925093633	8.870967742	6.828193833
17	NA	NA	NA	NA	NA	NA	NA	NA	NA	3.225806452	3.333333333	0	NA	0	2.083333333	0	5.769230769	6.818181818	3.636363636	4.615384615	2.702702703	1.541425819	1.866832607	3.373015873	2.570379437	3.097345133	3.576982893	2.76816609	3.267973856	2.724358974	3.003533569	3.045685279	3.290676417	4.275092937	4.238921002	5.291970803	4.798464491	4.006968641	8.2616179	4.708097928	6.482982172	6.545454545	6.297709924	7.011070111	7.485604607	9.487666034	8.4	5.921052632	7.15835141
18	NA	NA	NA	NA	NA	NA	NA	NA	NA	NA	NA	3.333333333	NA	0	0	4.166666667	6.12244898	1.724137931	6.557377049	7.575757576	2.898550725	1.612903226	2.976612332	3.9193729	2.706359946	3.761755486	3.49907919	3.082851638	4.220183486	2.906976744	3.16344464	4.135338346	4.081632653	4.564315353	4.268292683	6.6	4.646464646	8.052434457	5.942622951	5.973025048	7.142857143	7.753479125	5.785123967	7.96812749	10.30927835	10.0204499	8.865979381	9.85915493	10.33653846
19	NA	NA	NA	NA	NA	NA	NA	NA	NA	NA	NA	NA	NA	3.125	5.714285714	5.555555556	6.12244898	3.846153846	10	2.564102564	5	1.408450704	3.156996587	3.65408039	4.038772213	3.976143141	5.133470226	2.777777778	3.66598778	3.883495146	3.418803419	3.966597077	3.493449782	5.035971223	5.977011494	7.177033493	6.997742664	7.053941909	5.739514349	7.262569832	7.302231237	7.36196319	8.47107438	8.870967742	7.741935484	11.03603604	8.370044053	13.83219955	8.447488584
20	NA	NA	NA	NA	NA	NA	NA	NA	NA	NA	NA	NA	NA	3.125	2.941176471	0	10.52631579	4.545454545	4.255319149	7.407407407	2	4.929577465	4.205607477	3.601108033	3.035714286	3.557312253	3.073286052	4.136253041	2.422907489	2.315789474	4.117647059	5.150214592	3.271028037	3.296703297	6.19047619	7.263922518	7.434052758	7.415254237	6.787330317	5.979381443	7.597535934	6.263982103	8.46325167	8.977035491	10.46728972	8.644859813	12.88056206	10.61728395	9.836065574
21	NA	NA	NA	NA	NA	NA	NA	NA	NA	NA	NA	NA	0	NA	2.127659574	2.5	2.272727273	4.651162791	5.714285714	NA	5.263157895	6.719367589	3.992210321	3.652392947	3.93258427	4.989154013	5.854800937	3.883495146	3.056768559	3.846153846	4.368932039	5.357142857	5.263157895	5.483028721	6.930693069	7.304785894	9.793814433	7.397959184	6.516290727	8.584686775	8.510638298	6.627680312	9.109730849	12.72727273	9.523809524	13.53211009	12.07289294	12.85347044	12.67217631
22	NA	NA	NA	NA	NA	NA	NA	NA	NA	NA	NA	NA	NA	3.333333333	NA	0	2.941176471	2.564102564	0	2.083333333	0	5.857740586	4.556074766	5.263157895	5.917159763	3.375527426	5.333333333	5.957446809	4.207920792	5.829596413	7.608695652	3.735632184	7.774798928	4.692082111	5.555555556	5.849582173	8.43373494	9.826589595	7.672634271	7.512953368	9.443099274	8.928571429	10.8490566	11.03286385	12.96758105	12.53196931	14.43298969	16.27218935	14.77987421
23	NA	NA	NA	NA	NA	NA	NA	NA	NA	NA	NA	NA	NA	NA	NA	2.325581395	4.444444444	2.702702703	5.128205128	2.272727273	4.651162791	6.15942029	5.787037037	5.229793978	7.385229541	4.318181818	5.378973105	1.846965699	5.263157895	6.469002695	7.142857143	7.530120482	8.544303797	7.669616519	8.333333333	10.97560976	12.40875912	12.5748503	11.07954545	14.73354232	12.40105541	10.11764706	11.62790698	11.25319693	15.13002364	14.45783133	15.30612245	13.60759494	18.41155235
24	NA	NA	NA	NA	NA	NA	NA	NA	NA	NA	NA	NA	NA	NA	2.941176471	NA	NA	4.444444444	2.702702703	4.347826087	3.125	6.093189964	5.701754386	5.53633218	6.712962963	5.714285714	3.092783505	7.012987013	7.96460177	6.451612903	7.516339869	9.627329193	3.793103448	7.90513834	6.825938567	8.540925267	10.42944785	13.02816901	13.20224719	11.98830409	17.79661017	14.93333333	16.32653061	12.75	18.6351706	14.68926554	18.23708207	21.1409396	20.20905923
25	NA	NA	NA	NA	NA	NA	NA	NA	NA	NA	NA	NA	NA	NA	0	NA	NA	8.333333333	2.777777778	0	5.660377358	3.947368421	5.684754522	5.253940455	6.117647059	5.93220339	6.764705882	5.555555556	4.692082111	8.637873754	7.86163522	7.936507937	6.785714286	8.675799087	8.097165992	8.4	10.70110701	11.92982456	12.69230769	9.210526316	10.12269939	14.69648562	13.20224719	13.27433628	11.83431953	18.91117479	15.2238806	16.15120275	19.4214876
26	NA	NA	NA	NA	NA	NA	NA	NA	NA	NA	NA	NA	NA	NA	NA	NA	4.651162791	6.12244898	5.263157895	7.142857143	4.545454545	6.010928962	6.222222222	4.761904762	3.890160183	5.835543767	6.422018349	4.810996564	8.450704225	6.513409962	9.565217391	10.86956522	8.620689655	8.256880734	6.849315068	15.25423729	15.32258065	9.89010989	10.37344398	13.43873518	14.77987421	12.87128713	12.73291925	15.47987616	17.98365123	17.55952381	15.01597444	22.64808362	17.32283465
27	NA	NA	NA	NA	NA	NA	NA	NA	NA	NA	NA	NA	NA	NA	NA	NA	10	8.108108108	2.857142857	4.347826087	2.5	5.583756345	4.285714286	7.276507277	5.339805825	5.671641791	4.491017964	5.841924399	9.191176471	7.547169811	8.366533865	10.16949153	9.565217391	12.14574899	10.35856574	11.02362205	15.38461538	12.39316239	9.166666667	14.04109589	11.86440678	15	12.83783784	15.21126761	13.33333333	14.50617284	18.75	20.83333333	21.21212121
28	NA	NA	NA	NA	NA	NA	NA	NA	NA	NA	NA	NA	NA	NA	11.76470588	NA	NA	2.5	6.382978723	6.382978723	9.677419355	6.735751295	8.862876254	4.337899543	5.177111717	8.611111111	5.604719764	7.352941176	6.95970696	8.494208494	7.659574468	9.268292683	10.97560976	10.04784689	10.52631579	6.481481481	14.81481481	11.4893617	14.11290323	14.04958678	14.17910448	13.68078176	11.72638436	15.26479751	15.7480315	16.51090343	21.57534247	14.23220974	20.703125
29	NA	NA	NA	NA	NA	NA	NA	NA	NA	NA	NA	NA	0	NA	0	NA	9.375	6.060606061	9.433962264	5.882352941	9.090909091	4.402515723	6.593406593	5.555555556	3.846153846	5.329153605	4.964539007	8.745247148	8.045977011	8.560311284	9.016393443	8.482142857	7.614213198	9.920634921	14.61187215	13.35740072	10.71428571	13.86861314	16.73819742	16.23616236	17.1314741	14.3812709	15.18987342	14.89361702	20.60810811	20.84805654	24.05498282	23.28244275	24.69135802
30	NA	NA	NA	NA	NA	NA	NA	NA	NA	NA	NA	NA	NA	NA	NA	NA	3.225806452	NA	7.317073171	8.928571429	9.302325581	3.125	6.537530266	4.289544236	3.986710963	6.389776358	8.518518519	7.264957265	6.976744186	7.142857143	7.5	12.19512195	15.10416667	10	15.42288557	11.328125	10.28806584	13.86554622	17.6	17.48251748	19.04761905	19.02985075	20.56737589	18.12080537	19.07894737	20.73170732	24.65753425	25.54744526	26.52173913
31	NA	NA	NA	NA	NA	NA	NA	NA	NA	NA	NA	NA	NA	NA	0	3.125	0	4.545454545	2.127659574	7.317073171	0	8.527131783	4.282655246	4.884318766	2.949852507	5.614035088	4.347826087	7.04845815	7.042253521	9.42408377	18	14.81481481	15.4185022	12.73584906	18.29268293	12.78538813	15.26104418	18.94273128	17.67241379	23.57414449	21.01167315	24.08163265	19.69111969	21.54471545	24.55516014	22.59259259	24.08759124	29.34362934	26.5560166
32	NA	NA	NA	NA	NA	NA	NA	NA	NA	NA	NA	NA	NA	NA	NA	NA	2.564102564	3.03030303	6.976744186	4.347826087	2.941176471	0.81300813	3.7470726	2.78551532	2.536231884	1.592356688	6.008583691	6.837606838	6.607929515	6.12244898	14.22222222	8.205128205	15.56603774	14.05405405	18.43575419	20.45454545	13.74407583	17.07317073	17.81376518	23.67346939	23.15270936	20.37037037	24.66367713	28.13852814	23.01886792	19.43319838	23.55371901	28.57142857	31.57894737
33	NA	NA	NA	NA	NA	NA	NA	NA	NA	NA	NA	NA	NA	NA	NA	0	5.405405405	NA	NA	0	6	5.660377358	2.721088435	2.040816327	3.215434084	3.114186851	2.166064982	5.286343612	7.894736842	9.32642487	11.11111111	13.67924528	18.61702128	14.97326203	16.66666667	27.75119617	22.22222222	23.19587629	21.12676056	17.30769231	25.11627907	23.11111111	22.62443439	24.51923077	31.33640553	22.32142857	29.41176471	26.82926829	35.04672897
34	NA	NA	NA	NA	NA	NA	NA	NA	NA	NA	NA	NA	NA	NA	NA	NA	NA	5.128205128	9.523809524	2.857142857	2.564102564	2.631578947	2.122015915	1.481481481	2.518891688	3.405572755	3.797468354	6.818181818	7.317073171	8.837209302	10.20408163	17.2972973	16.84210526	23.46368715	22.38095238	21.46596859	22.51308901	28.5	29.76744186	21.27659574	30.08849558	22.79069767	24.89082969	22.44897959	23.16602317	33.0472103	32.48945148	31.85840708	34.25414365
35	NA	NA	NA	NA	NA	NA	NA	NA	NA	NA	NA	NA	NA	NA	NA	NA	NA	NA	NA	2.564102564	8.571428571	0	1.913875598	0.668151448	1.477832512	1.798561151	1.304347826	4.571428571	9.523809524	9	11.79245283	18.63354037	21.53846154	21.19565217	20.94240838	25.90673575	33.83838384	22.09944751	22.45989305	23.38308458	18.46153846	32.98429319	29.18660287	32.68292683	29.8245614	31.50684932	24.3902439	34.4	39.49579832
36	NA	NA	NA	NA	NA	NA	NA	NA	NA	NA	NA	NA	NA	NA	NA	NA	0	5.555555556	4.761904762	6.976744186	3.225806452	5.309734513	0.817438692	1.830663616	2.028985507	2.822580645	4.945054945	8.187134503	11.9760479	13.42281879	13.01369863	22.66666667	22.72727273	19.86754967	23.71794872	29.60526316	29.87012987	32.74853801	30.10752688	34.19689119	28.125	30.85106383	32.27272727	32.09876543	30.09259259	25.83732057	37.13080169	39.11111111	40.58577406
37	NA	NA	NA	NA	NA	NA	NA	NA	NA	NA	NA	NA	NA	NA	NA	NA	NA	NA	7.894736842	0	10	1.041666667	1.690140845	0.497512438	1.355932203	4.504504505	4.705882353	7.643312102	8.496732026	13.60544218	15.94202899	25	27.53623188	29.72972973	27.81456954	29.6969697	29.13907285	31.64556962	33.33333333	34.73684211	33.75796178	32.53012048	32.25806452	30.73394495	33.4841629	33.33333333	29.38596491	37.79904306	39.35185185
38	NA	NA	NA	NA	NA	NA	NA	NA	NA	NA	NA	NA	NA	NA	NA	NA	3.225806452	NA	16.12903226	2.857142857	3.125	1.923076923	2.702702703	2.348993289	0.699300699	4.07239819	6.285714286	8.938547486	10.625	17.10526316	16.46341463	30.98591549	23.95209581	30.06535948	32.88590604	24.65753425	26.14379085	26.78571429	27.21893491	36.72316384	36.09467456	33.87096774	25.28089888	36.91588785	32.22748815	31.4159292	38.62660944	40.86956522	42.27272727
39	NA	NA	NA	NA	NA	NA	NA	NA	NA	NA	NA	NA	NA	NA	NA	NA	NA	NA	12.90322581	0	8.333333333	2.898550725	2.332361516	0.986842105	3.6	5.479452055	3.243243243	6.329113924	13.07189542	18.18181818	23.1292517	35.65891473	25	33.78378378	29.48717949	34.01360544	32.71604938	36.95652174	26.06382979	37.34177215	35.71428571	34.54545455	33.67875648	30.15075377	33.48623853	38.32599119	35.2173913	35.0877193	37.39837398
40	NA	NA	NA	NA	NA	NA	NA	NA	NA	NA	NA	NA	NA	NA	NA	NA	NA	NA	NA	NA	10.81081081	1.587301587	1.038062284	2.631578947	3.984063745	4.265402844	6.395348837	10.92896175	17.42424242	13.66906475	22.44897959	20.96774194	24.06015038	37.33333333	23.02158273	33.33333333	33.33333333	31.54362416	29.33333333	39.30635838	34.16149068	32.91139241	34.89932886	33.77483444	43.75	43.40659341	42.03539823	39.10891089	49.34497817
41	NA	NA	NA	NA	NA	NA	NA	NA	NA	NA	NA	NA	NA	NA	NA	NA	NA	NA	NA	NA	0	5	0.67114094	3.474903475	2.403846154	6.435643564	5.612244898	11.69590643	7.407407407	16.31205674	20.71428571	16.2601626	23.38709677	32.5203252	28.05755396	32.47863248	31.12582781	28.76712329	35.07462687	34.02777778	37.77777778	35.91549296	42.46575342	43.10344828	39.07284768	41.05263158	37.62886598	53.42465753	43.49775785
42	NA	NA	NA	NA	NA	NA	NA	NA	NA	NA	NA	NA	NA	NA	NA	NA	NA	NA	NA	3.03030303	0	3.174603175	1.445086705	2.43902439	3.773584906	7.471264368	9.271523179	6.52173913	8.620689655	12.87878788	13.49206349	21.78217822	20.19230769	22.60869565	25.78125	26.98412698	36.8852459	33.33333333	32.11678832	41.30434783	34.66666667	37.41496599	37.97468354	34.16149068	48.07692308	57.55813953	45.26315789	46.9273743	51.5
43	NA	NA	NA	NA	NA	NA	NA	NA	NA	NA	NA	NA	NA	NA	NA	NA	NA	NA	NA	NA	14.70588235	5.769230769	2.229299363	1.92926045	8.743169399	8.860759494	13.88888889	13.6	20.2020202	16.16161616	20.66115702	24.24242424	19.41747573	21.2962963	24.03100775	31.25	32.0610687	36.92307692	44.85294118	29.16666667	44.13793103	37.83783784	49.18032787	46.37681159	42.45810056	46.25	39.75903614	46.06060606	50.56818182
44	NA	NA	NA	NA	NA	NA	NA	NA	NA	NA	NA	NA	NA	NA	NA	NA	NA	NA	NA	NA	20.51282051	19.23076923	6.424581006	4.545454545	9.239130435	12.24489796	15.86206897	10.08403361	16.66666667	12.08791209	12.71186441	23.71134021	23.63636364	24.46808511	19.62616822	19.82758621	26.51515152	33.62068966	35.13513514	41.46341463	31.30434783	41.25874126	40.12738854	48.76033058	43.50649351	48.50299401	49.71098266	49.13294798	58.38150289
45	NA	NA	NA	NA	NA	NA	NA	NA	NA	NA	NA	NA	NA	NA	NA	NA	NA	NA	NA	23.33333333	16.66666667	27.45098039	5.166051661	10.62801932	14.74358974	12.4260355	20.25316456	26.15384615	18.79699248	15.23809524	23.40425532	16.07142857	27.36842105	19.35483871	28.57142857	24.57627119	27.64227642	27.3381295	37.31343284	36.42857143	39.59731544	42.01680672	43.26241135	53.65853659	43.58974359	53.37423313	61.04651163	55.62913907	58.38150289
46	NA	NA	NA	NA	NA	NA	NA	NA	NA	NA	NA	NA	NA	NA	NA	NA	NA	NA	NA	NA	15.78947368	24.32432432	5.429864253	12.7388535	11.17647059	18.34319527	12.4137931	18.75	17.14285714	22.11538462	14.15929204	20	18.82352941	22.58064516	26.88172043	24.24242424	26.12612613	28.46715328	33.85826772	35.43307087	40.27777778	45.69536424	41.40127389	49.67741935	63.39869281	55.03355705	60.60606061	57.48502994	64.02877698
47	NA	NA	NA	NA	NA	NA	NA	NA	NA	NA	NA	NA	NA	NA	NA	NA	NA	NA	NA	NA	NA	NA	5.681818182	10.81081081	12	12.40875912	17.1875	24.06015038	16.23931624	22.90076336	20.72072072	17.59259259	19.23076923	16.82242991	25.53191489	21.01449275	29.52380952	35.77235772	42.85714286	35.9375	42.65734266	37.69230769	48.68421053	50.41322314	60.14492754	64.70588235	57.03125	63.57615894	68.63905325
48	NA	NA	NA	NA	NA	NA	NA	NA	NA	NA	NA	NA	NA	NA	NA	NA	NA	NA	9.677419355	NA	NA	22.5	3.664921466	7.894736842	14.48275862	17.3553719	15.55555556	25	18.6440678	28.57142857	26.04166667	29.24528302	27.2	27.35849057	24.52830189	24.27184466	33.59375	30.70866142	38.52459016	37.5	44.02985075	45.45454545	47.20496894	55.46218487	64.66165414	66.92307692	74.81481481	74.4966443	75.38461538
49	NA	NA	NA	NA	NA	NA	NA	NA	NA	NA	NA	NA	NA	NA	NA	NA	NA	NA	NA	NA	NA	25.64102564	5	9.027777778	16.12903226	19.49152542	26.36363636	29.72972973	30	23.07692308	23.80952381	31.1827957	34.95145631	31.53846154	21.18644068	25.98425197	26.31578947	30.89430894	35.66433566	41.00719424	43.78698225	44.7761194	51.70068027	57.46268657	67.79661017	66.66666667	66.66666667	64.28571429	78.2122905
50	NA	NA	NA	NA	NA	NA	NA	NA	NA	NA	NA	NA	NA	NA	NA	NA	NA	NA	NA	NA	NA	NA	10.95890411	11.00917431	15.2173913	15.73033708	18.82352941	24.13793103	26.88172043	30.6122449	27.05882353	31.95876289	32.14285714	32.74336283	34.65346535	34.25925926	36.22047244	35.15625	42.5	42.96296296	52.81690141	53.52112676	58.55263158	57.04225352	61.80555556	66.20689655	70.32258065	76.96969697	80.11695906
51	NA	NA	NA	NA	NA	NA	NA	NA	NA	NA	NA	NA	NA	NA	NA	NA	NA	NA	NA	NA	NA	NA	16.04938272	6.172839506	7.228915663	16.88311688	10.95890411	20.77922078	23.75	24.13793103	31.91489362	36.47058824	28.04878049	28.7037037	41.25	34.7107438	42.96296296	33.06451613	41.52542373	41.53846154	44.93670886	48.27586207	58.4	62.72189349	61.4379085	74.85380117	68.04733728	63.33333333	75.88235294
52	NA	NA	NA	NA	NA	NA	NA	NA	NA	NA	NA	NA	NA	NA	NA	NA	NA	NA	NA	33.33333333	NA	12.5	16.27906977	7.843137255	5.376344086	15.47619048	13.40206186	20	24.63768116	38.20224719	29.48717949	36.36363636	39.21568627	44.76190476	39.16666667	37.07865169	36.84210526	43.06569343	45.37037037	42.96296296	48.7804878	55.84415584	52.51798561	64	68.55345912	72.10884354	76.1627907	79.16666667	77.10843373
53	NA	NA	NA	NA	NA	NA	NA	NA	NA	NA	NA	NA	NA	NA	NA	NA	NA	NA	NA	NA	NA	NA	6.666666667	12.35955056	5.714285714	13.63636364	20	29.57746479	21.53846154	38.04347826	30.76923077	26.47058824	40.78947368	32.89473684	45.12195122	40.7079646	49.57983193	46.90265487	41.42857143	58.04195804	52.89855072	59.23076923	56.49350649	61.5942029	72.18543046	70.28571429	77.5862069	76.5625	73.74301676
54	NA	NA	NA	NA	NA	NA	NA	NA	NA	NA	NA	NA	NA	NA	NA	NA	NA	NA	NA	NA	NA	NA	15.49295775	6.315789474	14.58333333	13.41463415	21.25	19.17808219	38.55421687	42.46575342	36.11111111	37.5	47.36842105	40.54054054	54.34782609	40.6779661	38.31775701	47.47474747	40.17094017	45.04504505	54.36241611	53.84615385	60.56338028	64.47368421	69.67741935	72.12121212	78.02197802	75.74257426	81.15942029
55	NA	NA	NA	NA	NA	NA	NA	NA	NA	NA	NA	NA	NA	NA	NA	NA	NA	NA	NA	NA	NA	NA	13.79310345	16.66666667	27.77777778	14.70588235	20.28985507	26.76056338	18.03278689	29.87012987	37.70491803	35.71428571	36.23188406	38.02816901	46.66666667	46.51162791	44.53781513	49.23076923	44.26229508	48.18181818	55.03875969	53.20512821	58.39416058	63.58024691	66.46706587	75.6097561	77.65363128	76.70454545	79.38596491
56	NA	NA	NA	NA	NA	NA	NA	NA	NA	NA	NA	NA	NA	NA	NA	NA	NA	NA	NA	NA	NA	NA	3.797468354	8.823529412	9.677419355	21.31147541	22.03389831	27.86885246	39.58333333	22.72727273	36.76470588	34.24657534	43.75	41.46341463	43.47826087	44.79166667	54.65116279	47.5	56.52173913	54.91803279	48.25174825	58.15602837	67.11409396	67.36111111	70.21276596	78.10650888	76.71957672	79.67032967	80
57	NA	NA	NA	NA	NA	NA	NA	NA	NA	NA	NA	NA	NA	NA	NA	NA	NA	NA	NA	NA	NA	9.677419355	3.125	7.01754386	11.11111111	16.92307692	27.41935484	24.52830189	30.64516129	23.07692308	34.24657534	32.53012048	32.78688525	42.22222222	43.82022472	46.93877551	55.42168675	46.72897196	55.64516129	50.37593985	67.69230769	59.09090909	72.67080745	71.03448276	79.375	77.17391304	81.30841121	82.87037037	82.77777778
58	NA	NA	NA	NA	NA	NA	NA	NA	NA	NA	NA	NA	NA	NA	NA	NA	NA	NA	NA	NA	NA	25.71428571	3.448275862	5.797101449	10.63829787	24.19354839	15.09433962	34	32.35294118	42.85714286	32.30769231	39.7260274	42.64705882	48.10126582	48.7804878	55.55555556	47.47474747	56.34920635	60.62992126	55.08474576	64.46280992	66	71.08433735	75	76.35135135	77.16049383	81.34715026	83.16831683	82.8125
59	NA	NA	NA	NA	NA	NA	NA	NA	NA	NA	NA	NA	NA	NA	NA	NA	NA	NA	NA	NA	NA	NA	4.395604396	4.6875	4.761904762	8.620689655	31.48148148	15	58.53658537	47.54098361	36.66666667	42.64705882	50	50	54.54545455	59.03614458	52.94117647	58.06451613	67.25663717	67.96875	67.39130435	78.23129252	72.99270073	77.33333333	77.24137931	85.11904762	82.77777778	82.84313725	85.9223301
60	NA	NA	NA	NA	NA	NA	NA	NA	NA	NA	NA	NA	NA	NA	NA	NA	NA	NA	NA	NA	NA	NA	4.109589041	3.571428571	18.18181818	19.04761905	31.81818182	42.85714286	34.54545455	47.82608696	45.83333333	55.55555556	60.81081081	52	65.67164179	58.02469136	63.63636364	67.88990826	64.76190476	60.6741573	60.18518519	71.42857143	74.01574803	74.11764706	78.67647059	85.45454545	84.7715736	86.82926829	83.39920949
61	NA	NA	NA	NA	NA	NA	NA	NA	NA	NA	NA	NA	NA	NA	NA	NA	NA	NA	NA	NA	NA	NA	4.918032787	22.5	28.88888889	19.29824561	26.2295082	46.80851064	50	52.17391304	46.93877551	61.40350877	59.375	58.10810811	60.56338028	65.43209877	68	66.66666667	62.83185841	74.77477477	74.16666667	69.29133858	77.27272727	79.86577181	76.66666667	81.02564103	82.92682927	87.5	88.2629108
62	NA	NA	NA	NA	NA	NA	NA	NA	NA	NA	NA	NA	NA	NA	NA	NA	NA	NA	NA	NA	NA	NA	10.86956522	6.666666667	25.71428571	33.33333333	43.10344828	42.85714286	51.06382979	65.90909091	65.38461538	52.94117647	57.14285714	64.47368421	72.15189873	72.72727273	75.67567568	68.68686869	75.92592593	69.56521739	79.2	72.46376812	86.25	76.64670659	74.15730337	84.23913043	84.83146067	86.72985782	91.77489177
63	NA	NA	NA	NA	NA	NA	NA	NA	NA	NA	NA	NA	NA	NA	NA	NA	NA	NA	NA	NA	NA	NA	11.36363636	20.58823529	26.66666667	37.70491803	37.77777778	35.9375	53.125	53.57142857	55.31914894	60	76.27118644	69.23076923	66.21621622	75.55555556	72.83950617	63.54166667	66.66666667	74.33628319	71.63120567	77.02702703	81.75675676	81.81818182	85.05747126	78.80434783	87.1559633	86.95652174	89.04761905
64	NA	NA	NA	NA	NA	NA	NA	NA	NA	NA	NA	NA	NA	NA	NA	NA	NA	NA	NA	NA	NA	NA	27.02702703	22.4137931	30.76923077	36.36363636	43.07692308	40.38461538	42.02898551	68.33333333	63.15789474	67.24137931	69.56521739	82.66666667	79.01234568	80.28169014	76.25	76.69172932	84.31372549	77.31092437	86.20689655	82.87671233	83.24324324	87.84530387	89.79591837	87.33031674	86.11111111	88.97637795	88.88888889
65	NA	NA	NA	NA	NA	NA	NA	NA	NA	NA	NA	NA	NA	NA	NA	NA	NA	NA	NA	NA	NA	NA	13.51351351	24.48979592	30.6122449	41.02564103	42.37288136	43.18181818	52.63157895	67.24137931	66	66.17647059	66.66666667	75.55555556	72	74.66666667	82.02247191	81	78.5046729	79.41176471	83.20610687	82.31292517	83.62573099	81.54761905	88.44444444	89.81481481	84.95575221	90.29126214	90.09009009
66	NA	NA	NA	NA	NA	NA	NA	NA	NA	NA	NA	NA	NA	NA	NA	NA	NA	NA	NA	NA	NA	NA	11.42857143	16.21621622	27.5	35.8974359	26	53.19148936	50	47.36842105	64.0625	66.66666667	56.66666667	79.01234568	76.31578947	67.04545455	72.4137931	83.83838384	79.54545455	75.78947368	83.09859155	91.2	85.71428571	82.94117647	86.69950739	91.9047619	88.93617021	92.09486166	91.12149533
67	NA	NA	NA	NA	NA	NA	NA	NA	NA	NA	NA	NA	NA	NA	NA	NA	NA	NA	NA	NA	NA	NA	13.15789474	19.35483871	31.57894737	47.5	32.65306122	38.29787234	51.78571429	60	65.30612245	59.375	68.6746988	77.38095238	71.42857143	81.92771084	72.34042553	82.95454545	81.9047619	86.44067797	89.74358974	90.96774194	91.60305344	88.0952381	90.90909091	85.71428571	93.77777778	92.13973799	88.73873874
68	NA	NA	NA	NA	NA	NA	NA	NA	NA	NA	NA	NA	NA	NA	NA	NA	NA	NA	NA	NA	NA	NA	16.66666667	24.3902439	24.48979592	43.18181818	34	45.76271186	50.84745763	60	67.27272727	75	73.33333333	70.66666667	83.11688312	82.35294118	68.47826087	80.8988764	81.55339806	77.08333333	83.92857143	86.17886179	89.40397351	89.71428571	87.65432099	90.15544041	94.23076923	92.59259259	92.51101322
69	NA	NA	NA	NA	NA	NA	NA	NA	NA	NA	NA	NA	NA	NA	NA	NA	NA	NA	NA	NA	NA	NA	24.44444444	11.76470588	46.15384615	32.65306122	42.10526316	42.59259259	56.52173913	71.875	79.59183673	78.46153846	75.38461538	84.52380952	74.44444444	74.71264368	80.1980198	90.69767442	85.71428571	85.58558559	90.90909091	89.18918919	92.81045752	86.01398601	88.60103627	93.52941176	93.19371728	87.75510204	93.5483871
70	NA	NA	NA	NA	NA	NA	NA	NA	NA	NA	NA	NA	NA	NA	NA	NA	NA	NA	NA	NA	NA	NA	16.66666667	35.71428571	34.69387755	43.58974359	52.08333333	54.09836066	66.17647059	70.96774194	77.94117647	70	76.25	88.23529412	89.74358974	77.41935484	84.26966292	85.26315789	85.71428571	88.46153846	87.09677419	86.84210526	91.47286822	92.98245614	89.24731183	92.68292683	92.66055046	93.72197309	93.30357143
71	NA	NA	NA	NA	NA	NA	NA	NA	NA	NA	NA	NA	NA	NA	NA	NA	NA	NA	NA	NA	NA	NA	31.70731707	48.8372093	55.76923077	40	75	59.18367347	50	64.1509434	79.66101695	78	85.07462687	81.69014085	82.66666667	82.5	79.48717949	89.41176471	87.25490196	88.78504673	86.29032258	90.90909091	91.33333333	87.4251497	90.24390244	91.42857143	90.76086957	90.67357513	88.7804878
72	NA	NA	NA	NA	NA	NA	NA	NA	NA	NA	NA	NA	NA	NA	NA	NA	NA	NA	NA	NA	NA	NA	34.14634146	47.61904762	60.52631579	71.42857143	58.62068966	53.19148936	64.70588235	62.5	80	80	85.91549296	79.10447761	85.52631579	80.26315789	86.04651163	87.35632184	92.77108434	87.38738739	90.57971014	88.70967742	90.25974026	92.93478261	94.85714286	92.41706161	94.46640316	93.63636364	93.48837209
73	NA	NA	NA	NA	NA	NA	NA	NA	NA	NA	NA	NA	NA	NA	NA	NA	NA	NA	NA	NA	NA	NA	24.32432432	46.80851064	34.28571429	60.46511628	61.36363636	48.14814815	69.09090909	68.85245902	70.3125	80.95238095	89.70588235	90.90909091	81.92771084	86.74698795	86.58536585	91.20879121	83.49514563	90.90909091	95.4887218	92.68292683	93.03797468	93.67088608	92.59259259	94.92385787	94.93087558	95.73459716	93.63636364
74	NA	NA	NA	NA	NA	NA	NA	NA	NA	NA	NA	NA	NA	NA	NA	NA	NA	NA	NA	NA	NA	NA	12.76595745	35	36.17021277	59.52380952	66.66666667	58.82352941	65.30612245	65.90909091	64.1509434	85.41666667	86.76470588	73.33333333	80	77.92207792	83.15789474	79.04761905	85.98130841	89.52380952	92.90322581	95.07042254	93.16770186	95.18072289	91.14583333	92.61363636	94.88372093	95.5	94.69387755
75	NA	NA	NA	NA	NA	NA	NA	NA	NA	NA	NA	NA	NA	NA	NA	NA	NA	NA	NA	NA	NA	NA	18.18181818	NA	34.375	48.38709677	50	63.46153846	62.85714286	70	79.62962963	77.19298246	87.71929825	80.82191781	87.5	85.8490566	80.20833333	81.89655172	88.57142857	92.75362319	93.23308271	96.08938547	92.59259259	96.57142857	92.30769231	98.91304348	95.9798995	96.81818182	95.34883721
76	NA	NA	NA	NA	NA	NA	NA	NA	NA	NA	NA	NA	NA	NA	NA	NA	NA	NA	NA	NA	NA	NA	23.91304348	NA	47.05882353	60.46511628	63.41463415	69.56521739	72.4137931	80	71.18644068	65.57377049	81.96721311	88.67924528	88	79	81.73913043	86.46616541	94.85294118	91.25	93.71428571	90.96045198	94.89795918	94.62365591	94.37229437	92.05607477	94.97716895	92.85714286	95.81151832
77	NA	NA	NA	NA	NA	NA	NA	NA	NA	NA	NA	NA	NA	NA	NA	NA	NA	NA	NA	NA	NA	NA	35.71428571	28.30188679	42.42424242	47.27272727	39.65517241	70.45454545	66.15384615	60.9375	76.92307692	68.08510638	73.46938776	87.5	82.35294118	79.78723404	85	87.80487805	89.26174497	88.53503185	91.72932331	92.72727273	94.41624365	94.02985075	92.41071429	92.57425743	96.62921348	94.02173913	95.10869565
78	NA	NA	NA	NA	NA	NA	NA	NA	NA	NA	NA	NA	NA	NA	NA	NA	NA	NA	NA	NA	NA	NA	38	51.28205128	65.78947368	48.27586207	68.51851852	78.84615385	65.51724138	73.84615385	78.84615385	78.84615385	78.57142857	70.90909091	71.05263158	82.92682927	82.65306122	84.2519685	85.82089552	91.78082192	93.49112426	92.81767956	93.78238342	93.81443299	96.08695652	88.76404494	96.55172414	93.98907104	94.67455621
79	NA	NA	NA	NA	NA	NA	NA	NA	NA	NA	NA	NA	NA	NA	NA	NA	NA	NA	NA	NA	NA	NA	46.34146341	NA	64.1509434	48.27586207	59.52380952	59.57446809	61.53846154	75	62.96296296	76.5625	80	80.3030303	77.10843373	73.4375	76.54320988	79.8245614	85.95041322	93.93939394	90.50632911	93.49112426	91.2371134	91.37931034	95.11111111	95.14563107	94.20289855	91.57894737	94.28571429
80	NA	NA	NA	NA	NA	NA	NA	NA	NA	NA	NA	NA	NA	NA	NA	NA	NA	NA	NA	NA	NA	NA	51.35135135	63.63636364	51.92307692	65.11627907	67.39130435	76.74418605	78.94736842	57.14285714	78.78787879	76.78571429	73.17073171	76.71232877	81.81818182	90.58823529	83.52941176	90.29126214	85.18518519	89.51612903	91.27516779	91.11111111	93	93.46733668	94.30051813	93.37016575	92.5	93.49112426	94.15204678
81	NA	NA	NA	NA	NA	NA	NA	NA	NA	NA	NA	NA	NA	NA	NA	NA	NA	NA	NA	NA	NA	NA	51.2195122	70.96774194	65.90909091	72	59.61538462	76.78571429	79.24528302	75.34246575	73.61111111	81.53846154	80	78.68852459	77.02702703	76.5625	71.25	84.90566038	83.63636364	86.8852459	94.9044586	91.16022099	92.55319149	94.14893617	94.31279621	95.02762431	95.48022599	93.20987654	97.22222222
82	NA	NA	NA	NA	NA	NA	NA	NA	NA	NA	NA	NA	NA	NA	NA	NA	NA	NA	NA	NA	NA	NA	50	66.66666667	NA	72.4137931	79.06976744	68.88888889	74.54545455	67.30769231	81.94444444	75	84.12698413	75.34246575	83.52941176	76.19047619	85.29411765	83.14606742	85.86956522	88.88888889	95	92.85714286	93.8547486	91.01796407	96.19565217	94.5	94.96855346	95.75757576	97.4522293
83	NA	NA	NA	NA	NA	NA	NA	NA	NA	NA	NA	NA	NA	NA	NA	NA	NA	NA	NA	NA	NA	NA	59.45945946	78.26086957	NA	70.21276596	68.51851852	75.92592593	76.5625	87.71929825	80.3030303	80	80	81.25	85.39325843	80	83.33333333	82.14285714	82.95454545	93.33333333	88.81118881	92.95774648	94.47852761	94.07894737	94.38202247	97.36842105	89.0052356	96.06741573	97.98657718
84	NA	NA	NA	NA	NA	NA	NA	NA	NA	NA	NA	NA	NA	NA	NA	NA	NA	NA	NA	NA	NA	88.23529412	73.91304348	64.58333333	75.55555556	71.18644068	82.5	78	77.77777778	78.57142857	85.50724638	90.32258065	86.30136986	87.71929825	87.32394366	82.89473684	94.36619718	87.95180723	89.32038835	86.17021277	91.2	95.4887218	96.875	91.61290323	96.05263158	95.39473684	90.97744361	90.74074074	94.44444444
85	NA	NA	NA	NA	NA	NA	NA	NA	NA	NA	NA	NA	NA	NA	NA	NA	NA	NA	NA	NA	NA	93.75	56.81818182	57.77777778	72.97297297	77.08333333	75	85.45454545	84.90566038	69.23076923	83.11688312	89.01098901	84.81012658	79.41176471	87.87878788	78.40909091	81.42857143	88.31168831	86.81318681	85.57692308	90.90909091	95.61403509	85.18518519	88	95.72649573	86.23853211	91.03448276	91.27516779	93.2885906
86	NA	NA	NA	NA	NA	NA	NA	NA	NA	NA	NA	NA	NA	NA	NA	NA	NA	NA	NA	NA	NA	NA	NA	62.16216216	63.33333333	69.23076923	68	75.51020408	83.33333333	85.71428571	87.01298701	79.22077922	72.22222222	84.05797101	82.41758242	83.56164384	84.84848485	92.10526316	86.59793814	89.47368421	83.11688312	85.86956522	91.34615385	91.66666667	87.80487805	90.82568807	90.25974026	91.05691057	93.28358209
87	NA	NA	NA	NA	NA	NA	NA	NA	NA	NA	NA	NA	NA	NA	NA	NA	NA	NA	NA	NA	NA	NA	NA	39.39393939	47.05882353	52.94117647	63.63636364	79.16666667	66.17647059	71.15384615	79.51807229	77.96610169	80	80.59701493	75.47169811	84.61538462	83.51648352	88.76404494	86.13861386	88.23529412	80.80808081	84.94623656	86.66666667	90.29126214	89.69072165	92.79279279	92.72727273	93.33333333	92.1875
88	NA	NA	NA	NA	NA	NA	NA	NA	NA	NA	NA	NA	NA	NA	NA	NA	NA	NA	NA	NA	NA	76.47058824	48.88888889	48.93617021	53.48837209	71.69811321	57.69230769	72.58064516	83.33333333	67.21311475	65.75342466	77.5862069	72.72727273	76	75.43859649	65.51724138	77.46478873	84.31372549	84.93150685	84.88372093	84.21052632	87.20930233	85.71428571	92.39130435	86.07594937	89.77272727	85.4368932	92.45283019	91.66666667
89	NA	NA	NA	NA	NA	NA	NA	NA	NA	NA	NA	NA	NA	NA	NA	NA	NA	NA	NA	NA	NA	87.09677419	53.65853659	38.88888889	45.16129032	64.1025641	84.84848485	58.69565217	63.23529412	51.28205128	65.11627907	74.64788732	72.72727273	75	80.95238095	80	84.81012658	81.42857143	88.05970149	82.8125	86.66666667	86.51685393	85	84.09090909	85.8974359	87.36842105	93.2038835	92.78350515	88.88888889
90	NA	NA	NA	NA	NA	NA	NA	NA	NA	NA	NA	NA	NA	NA	NA	NA	NA	NA	NA	NA	NA	NA	NA	NA	NA	50	48.64864865	60	53.84615385	50	64.28571429	63.63636364	65.85365854	68.62745098	75.6097561	65.45454545	71.66666667	81.63265306	80	74.62686567	81.81818182	78.43137255	77.46478873	77.63157895	87.09677419	81.17647059	86.95652174	86.66666667	86.30136986
91	NA	NA	NA	NA	NA	NA	NA	NA	NA	NA	NA	NA	NA	NA	NA	NA	NA	NA	NA	NA	NA	NA	NA	NA	NA	NA	NA	NA	NA	NA	NA	NA	NA	NA	NA	NA	54.54545455	54.05405405	58.33333333	76.47058824	67.5	NA	68.42105263	71.42857143	77.77777778	79.54545455	72.4137931	76	76.92307692
92	NA	NA	NA	NA	NA	NA	NA	NA	NA	NA	NA	NA	NA	NA	NA	NA	NA	NA	NA	NA	NA	NA	NA	NA	NA	NA	NA	NA	NA	NA	NA	NA	NA	NA	NA	NA	NA	NA	48.48484848	63.63636364	52.63157895	63.26530612	68.18181818	64.28571429	77.27272727	76.92307692	NA	81.81818182	83.33333333
93	NA	NA	NA	NA	NA	NA	NA	NA	NA	NA	NA	NA	NA	NA	NA	NA	NA	NA	NA	NA	NA	NA	0	NA	NA	NA	NA	NA	NA	NA	NA	NA	NA	NA	NA	43.33333333	39.39393939	30	61.76470588	NA	47.05882353	65	78.04878049	65.2173913	70	91.07142857	88.46153846	79.62962963	70.21276596
94	NA	NA	NA	NA	NA	NA	NA	NA	NA	NA	NA	NA	NA	NA	NA	NA	NA	NA	NA	NA	NA	NA	0	NA	NA	NA	NA	NA	NA	NA	NA	NA	NA	NA	NA	30.3030303	NA	40.54054054	48.57142857	66.66666667	52.77777778	74.57627119	83.67346939	77.35849057	71.73913043	88.73239437	83.58208955	88.75	92.42424242
95	NA	NA	NA	NA	NA	NA	NA	NA	NA	NA	NA	NA	NA	NA	NA	NA	NA	NA	NA	NA	NA	NA	0	0	0	NA	NA	NA	NA	NA	NA	NA	NA	NA	NA	NA	NA	NA	70.45454545	61.76470588	79.41176471	71.83098592	84.93150685	93.39622642	90.83333333	94.87179487	94.32624113	95.83333333	92.5
96	NA	NA	NA	NA	NA	NA	NA	NA	NA	NA	NA	NA	NA	NA	NA	NA	NA	NA	NA	NA	NA	NA	0	NA	NA	NA	NA	NA	NA	NA	NA	NA	NA	NA	NA	45.94594595	63.15789474	71.79487179	83.33333333	76.66666667	85.71428571	87.20930233	96.12403101	95.76271186	96.96969697	94.11764706	94.44444444	93.08510638	96.57534247
97	NA	NA	NA	NA	NA	NA	NA	NA	NA	NA	NA	NA	NA	NA	NA	NA	NA	NA	NA	NA	NA	NA	0	0	5.128205128	NA	NA	NA	NA	NA	NA	NA	NA	NA	73.68421053	65.2173913	88	75	88.57142857	84.81012658	90.75630252	92.24806202	94.6969697	96.55172414	96.57534247	92.06349206	95	98.38709677	97.51552795
98	NA	NA	NA	NA	NA	NA	NA	NA	NA	NA	NA	NA	NA	NA	NA	NA	NA	NA	NA	NA	NA	2.272727273	5.882352941	NA	NA	NA	NA	NA	NA	27.02702703	NA	NA	75	NA	86.04651163	80.39215686	90.90909091	86.25	91.01123596	94.16666667	93.52517986	95.71428571	95.30201342	94.59459459	96.42857143	95.75757576	97.09302326	95.20958084	96.15384615
99	NA	NA	NA	NA	NA	NA	NA	NA	NA	NA	NA	NA	NA	NA	NA	NA	NA	NA	NA	NA	NA	NA	NA	NA	NA	NA	NA	NA	NA	NA	NA	NA	NA	NA	76.92307692	80.95238095	91.66666667	86.25	90.29126214	95.16129032	93.57142857	98.72611465	97.22222222	97.35099338	97.51552795	96.93251534	97.41935484	95.56962025	94.53125
100	NA	NA	NA	NA	NA	NA	NA	NA	NA	NA	NA	NA	NA	NA	NA	NA	NA	NA	NA	NA	NA	NA	NA	NA	NA	NA	NA	NA	NA	NA	NA	NA	NA	NA	NA	NA	NA	NA	NA	NA	NA	NA	NA	NA	NA	NA	NA	NA	NA
[truncated: 28 more columns]
