# Supplementary material for: Early indicators of tidal ecosystem shifts in estuaries
Source: Nat Commun. 2023 Apr 6;14:1911. doi: 10.1038/s41467-023-37444-6 (PMC10079839; doi:10.1038/s41467-023-37444-6)
Supplement: Supplementary file 4 — Source Data [file 41467_2023_37444_MOESM4_ESM.zip › Source Data/Figure 3 & S9/FigureS9b_SourceData.csv]

Supplementary Figure 9b. Correlation between elevation, micro-topography, and vegetation establishment
	DESCRIPTION
ROWS	Tidal inundations skipped (%), the row names in the first collumn indicate a 1D array of values between 0 and 100.
COLUMNS	Intensity of microtopography (Standard deviation of the near-infrared band (SD of NIR band), with a 10 x 10 m square area, sampled from 0.25 x 0.25 m resolution orthophotos). The row names in the first collumn indicate a 1D array of values between 1 and 50.
VALUES	Number of observations. At each cell this value was calculated by combining all areas with the designated (1) tidal inundations skipped and (2) intensity of microtopography indicated in the row and collumn name.
	1	1.051271096	1.105170918	1.161834243	1.221402758	1.284025417	1.349858808	1.419067549	1.491824698	1.568312185	1.648721271	1.733253018	1.8221188	1.915540829	2.013752707	2.117000017	2.225540928	2.339646852	2.459603111	2.585709659	2.718281828	2.857651118	3.004166024	3.15819291	3.320116923	3.490342957	3.669296668	3.857425531	4.055199967	4.263114515	4.48168907	4.711470183	4.953032424	5.206979827	5.473947392	5.754602676	6.049647464	6.359819523	6.685894442	7.028687581	7.389056099	7.767901106	8.166169913	8.584858397	9.025013499	9.487735836	9.974182455	10.48556972	11.02317638
0	3586	3801	4161	4578	5106	5487	5895	6395	7012	7778	8477	8978	9467	9679	9810	10327	9635	9714	9723	9708	9806	55116	244590	183438	152590	135299	122569	112619	104519	97411	91397	87205	82268	77813	73571	68759	64461	60111	55828	51467	47485	44220	40714	37322	33585	30788	27403	24642	22012
1	583	639	702	876	956	1165	1288	1521	1746	2031	2226	2562	3023	3149	3394	3583	3534	3568	3533	3485	3520	7547	22906	17160	14923	13990	12790	12124	11681	11354	10394	9734	8987	8442	7714	7423	6907	6644	6058	5529	4835	4334	3788	3449	3093	2766	2438	2232	2147
2	249	253	250	283	280	340	378	456	531	609	679	708	741	803	907	931	1034	1147	1196	1338	1313	3483	11373	8376	7177	6576	5960	5798	5556	5291	5240	5025	4857	4412	4053	3648	3431	3429	3248	2924	2687	2491	2160	1921	1620	1361	1315	1121	968
3	191	199	228	229	251	294	318	413	403	476	545	524	521	481	583	627	709	795	819	888	950	2634	8248	6114	5041	4733	4353	4078	3986	3859	3660	3609	3459	3353	3119	3005	2736	2661	2476	2204	2034	1834	1700	1396	1244	1182	990	874	803
4	174	238	287	314	224	231	244	216	221	242	262	249	292	327	327	410	441	537	575	615	653	1890	6303	4243	3668	3408	3164	2932	2768	2594	2538	2481	2595	2475	2333	2238	1987	1887	1701	1542	1434	1329	1187	1037	907	775	664	586	536
5	168	190	175	164	137	144	151	158	141	167	177	187	173	205	205	247	307	309	355	390	436	1354	4577	3261	2758	2440	2280	2195	2102	1906	1947	1935	1888	1940	1932	1731	1611	1348	1319	1163	1096	985	964	912	772	707	585	591	457
6	66	66	94	90	103	84	99	73	81	81	99	108	115	131	158	193	197	249	260	324	344	1070	3893	2766	2383	2038	1893	1844	1791	1656	1668	1655	1586	1633	1636	1611	1384	1276	1201	1168	1033	905	882	832	762	702	556	487	421
7	NA	NA	36	47	72	64	63	82	54	81	82	98	105	134	129	159	201	185	206	218	210	974	3535	2392	1982	1871	1688	1583	1467	1403	1312	1353	1316	1303	1344	1258	1190	1080	997	858	922	814	732	729	642	595	547	462	444
8	NA	NA	NA	38	37	57	42	50	54	62	81	75	82	87	101	119	136	161	165	177	207	818	3036	2113	1744	1619	1514	1405	1314	1317	1186	1218	1096	1135	1230	1218	1150	948	904	863	928	934	828	759	697	564	490	427	364
9	NA	NA	NA	NA	NA	NA	42	36	42	45	57	48	69	73	53	77	90	149	127	163	163	688	2556	1841	1521	1448	1320	1230	1184	1087	1082	977	1021	1022	1055	1007	1082	1049	933	945	885	831	795	723	644	575	500	446	390
10	NA	NA	NA	NA	NA	NA	NA	39	NA	32	39	61	59	63	85	76	96	103	137	119	140	724	2360	1669	1461	1290	1247	1074	1079	1041	959	1025	941	966	942	982	1012	939	832	890	828	792	789	804	677	590	505	423	350
11	NA	NA	NA	NA	NA	NA	32	NA	37	30	45	56	48	62	59	83	75	98	106	130	133	621	2166	1595	1386	1219	1128	1011	953	902	915	917	783	854	875	839	872	872	824	760	782	751	732	759	673	621	477	420	353
12	NA	NA	NA	NA	NA	NA	NA	43	46	51	39	66	46	65	59	62	67	100	94	100	104	624	2025	1471	1260	1180	998	974	897	758	809	747	840	830	776	766	793	786	767	730	701	710	748	689	646	636	493	444	344
13	NA	NA	NA	NA	NA	NA	NA	35	42	NA	40	45	36	55	73	71	76	79	92	99	121	575	1855	1292	1155	1092	953	907	796	740	681	706	737	711	727	697	713	749	700	701	666	681	645	629	632	586	514	455	350
14	NA	NA	NA	NA	NA	NA	NA	NA	NA	34	NA	69	64	65	65	81	70	74	77	83	102	592	1812	1187	1118	1102	891	802	747	729	661	715	647	686	682	683	723	637	601	586	609	598	652	637	564	562	535	522	431
15	NA	NA	NA	NA	NA	NA	NA	NA	30	51	43	42	45	48	62	66	62	76	79	78	88	520	1772	1171	959	898	867	785	736	659	674	668	634	651	648	641	630	606	589	609	611	624	606	606	612	569	595	503	493
16	NA	NA	NA	NA	NA	NA	NA	37	32	35	35	36	43	55	59	38	66	47	45	69	60	524	1582	1037	889	796	738	714	650	643	664	633	672	576	615	598	601	574	618	587	583	559	545	558	546	509	534	496	454
17	NA	NA	NA	NA	NA	NA	NA	NA	NA	31	30	35	NA	39	48	45	52	44	55	65	74	519	1607	1008	817	678	643	578	612	624	566	591	547	538	519	548	521	574	581	531	617	550	524	542	521	527	500	456	461
18	NA	NA	NA	NA	NA	NA	NA	NA	NA	NA	NA	30	NA	40	32	48	49	58	61	66	69	434	1411	893	739	638	543	519	545	516	569	532	490	482	492	500	495	534	488	519	532	503	484	502	485	489	485	497	416
19	NA	NA	NA	NA	NA	NA	NA	NA	NA	NA	NA	NA	NA	32	35	36	49	52	50	39	60	355	1172	821	619	503	487	468	491	515	468	479	458	417	435	418	443	482	453	537	493	489	484	496	465	444	454	441	438
20	NA	NA	NA	NA	NA	NA	NA	NA	NA	NA	NA	NA	NA	32	34	46	38	44	47	54	50	284	1070	722	560	506	423	411	454	475	510	466	428	455	420	413	417	472	442	485	487	447	449	479	535	428	427	405	366
21	NA	NA	NA	NA	NA	NA	NA	NA	NA	NA	NA	NA	40	NA	47	40	44	43	35	NA	57	253	1027	794	534	461	427	412	458	468	412	448	437	383	404	397	388	392	399	431	423	513	483	495	462	436	439	389	363
22	NA	NA	NA	NA	NA	NA	NA	NA	NA	NA	NA	NA	NA	30	NA	32	34	39	48	48	55	239	856	589	507	474	450	470	404	446	368	348	373	341	324	359	332	346	391	386	413	448	424	426	401	391	388	338	318
23	NA	NA	NA	NA	NA	NA	NA	NA	NA	NA	NA	NA	NA	NA	NA	43	45	37	39	44	43	276	864	631	501	440	409	379	380	371	350	332	316	339	324	328	274	334	352	319	379	425	387	391	423	415	294	316	277
24	NA	NA	NA	NA	NA	NA	NA	NA	NA	NA	NA	NA	NA	NA	34	NA	NA	45	37	46	32	279	912	578	432	385	388	385	339	341	306	322	290	253	293	281	326	284	356	342	354	375	392	400	381	354	329	298	287
25	NA	NA	NA	NA	NA	NA	NA	NA	NA	NA	NA	NA	NA	NA	33	NA	NA	36	36	38	53	228	774	571	425	354	340	360	341	301	318	252	280	219	247	250	271	285	260	304	326	313	356	339	338	349	335	291	242
26	NA	NA	NA	NA	NA	NA	NA	NA	NA	NA	NA	NA	NA	NA	NA	NA	43	49	38	42	44	183	675	525	437	377	327	291	284	261	230	230	232	218	219	236	248	273	241	253	318	303	322	323	367	336	313	287	254
27	NA	NA	NA	NA	NA	NA	NA	NA	NA	NA	NA	NA	NA	NA	NA	NA	40	37	35	46	40	197	630	481	412	335	334	291	272	265	251	236	230	247	251	254	260	234	240	292	295	340	296	355	315	324	272	288	264
28	NA	NA	NA	NA	NA	NA	NA	NA	NA	NA	NA	NA	NA	NA	34	NA	NA	40	47	47	62	193	598	438	367	360	339	272	273	259	235	205	246	209	228	216	243	235	248	242	268	307	307	321	254	321	292	267	256
29	NA	NA	NA	NA	NA	NA	NA	NA	NA	NA	NA	NA	31	NA	32	NA	32	33	53	51	55	159	546	396	338	319	282	263	261	257	244	224	197	252	219	277	252	274	233	271	251	299	316	282	296	283	291	262	243
30	NA	NA	NA	NA	NA	NA	NA	NA	NA	NA	NA	NA	NA	NA	NA	NA	31	NA	41	56	43	128	413	373	301	313	270	234	258	224	200	205	192	220	201	256	243	238	250	286	273	268	282	298	304	246	292	274	230
31	NA	NA	NA	NA	NA	NA	NA	NA	NA	NA	NA	NA	NA	NA	30	32	48	44	47	41	48	129	467	389	339	285	276	227	213	191	200	189	227	212	246	219	249	227	232	263	257	245	259	246	281	270	274	259	241
32	NA	NA	NA	NA	NA	NA	NA	NA	NA	NA	NA	NA	NA	NA	NA	NA	39	33	43	46	34	123	427	359	276	314	233	234	227	196	225	195	212	185	179	220	211	205	247	245	203	216	223	231	265	247	242	210	209
33	NA	NA	NA	NA	NA	NA	NA	NA	NA	NA	NA	NA	NA	NA	NA	31	37	NA	NA	46	50	106	441	343	311	289	277	227	190	193	198	212	188	187	192	209	180	194	213	208	215	225	221	208	217	224	272	246	214
34	NA	NA	NA	NA	NA	NA	NA	NA	NA	NA	NA	NA	NA	NA	NA	NA	NA	39	42	35	39	114	377	405	397	323	237	176	164	215	196	185	190	179	210	191	191	200	215	235	226	215	229	196	259	233	237	226	181
35	NA	NA	NA	NA	NA	NA	NA	NA	NA	NA	NA	NA	NA	NA	NA	NA	NA	NA	NA	39	35	97	418	449	406	278	230	175	210	200	212	161	195	184	191	193	198	181	187	201	195	191	209	205	228	219	205	250	238
36	NA	NA	NA	NA	NA	NA	NA	NA	NA	NA	NA	NA	NA	NA	NA	NA	30	36	42	43	31	113	367	437	345	248	182	171	167	149	146	150	176	151	156	152	154	171	186	193	192	188	220	243	216	209	237	225	239
37	NA	NA	NA	NA	NA	NA	NA	NA	NA	NA	NA	NA	NA	NA	NA	NA	NA	NA	38	32	30	96	355	402	295	222	170	157	153	147	138	168	138	148	151	165	151	158	177	190	157	166	186	218	221	216	228	209	216
38	NA	NA	NA	NA	NA	NA	NA	NA	NA	NA	NA	NA	NA	NA	NA	NA	31	NA	31	35	32	104	296	298	286	221	175	179	160	152	164	142	167	153	149	146	153	168	169	177	169	186	178	214	211	226	233	230	220
39	NA	NA	NA	NA	NA	NA	NA	NA	NA	NA	NA	NA	NA	NA	NA	NA	NA	NA	31	34	36	69	343	304	250	219	185	158	153	165	147	129	144	148	156	147	162	138	188	158	182	165	193	199	218	227	230	228	246
40	NA	NA	NA	NA	NA	NA	NA	NA	NA	NA	NA	NA	NA	NA	NA	NA	NA	NA	NA	NA	37	63	289	304	251	211	172	183	132	139	147	124	133	150	139	129	141	149	150	173	161	158	149	151	176	182	226	202	229
41	NA	NA	NA	NA	NA	NA	NA	NA	NA	NA	NA	NA	NA	NA	NA	NA	NA	NA	NA	NA	31	60	298	259	208	202	196	171	162	141	140	123	124	123	139	117	151	146	134	144	135	142	146	174	151	190	194	219	223
42	NA	NA	NA	NA	NA	NA	NA	NA	NA	NA	NA	NA	NA	NA	NA	NA	NA	NA	NA	33	31	63	346	287	212	174	151	138	116	132	126	101	104	115	128	126	122	135	137	138	150	147	158	161	208	172	190	179	200
43	NA	NA	NA	NA	NA	NA	NA	NA	NA	NA	NA	NA	NA	NA	NA	NA	NA	NA	NA	NA	34	52	314	311	183	158	144	125	99	99	121	99	103	108	129	112	131	130	136	144	145	148	122	138	179	160	166	165	176
44	NA	NA	NA	NA	NA	NA	NA	NA	NA	NA	NA	NA	NA	NA	NA	NA	NA	NA	NA	NA	39	52	358	264	184	147	145	119	108	91	118	97	110	94	107	116	132	116	148	123	115	143	157	121	154	167	173	173	173
45	NA	NA	NA	NA	NA	NA	NA	NA	NA	NA	NA	NA	NA	NA	NA	NA	NA	NA	NA	30	30	51	271	207	156	169	158	130	133	105	94	112	95	124	91	118	123	139	134	140	149	119	141	164	156	163	172	151	173
46	NA	NA	NA	NA	NA	NA	NA	NA	NA	NA	NA	NA	NA	NA	NA	NA	NA	NA	NA	NA	38	37	221	157	170	169	145	144	140	104	113	105	85	93	93	99	111	137	127	127	144	151	157	155	153	149	165	167	139
47	NA	NA	NA	NA	NA	NA	NA	NA	NA	NA	NA	NA	NA	NA	NA	NA	NA	NA	NA	NA	NA	NA	176	148	150	137	128	133	117	131	111	108	104	107	94	138	105	123	112	128	143	130	152	121	138	153	128	151	169
48	NA	NA	NA	NA	NA	NA	NA	NA	NA	NA	NA	NA	NA	NA	NA	NA	NA	NA	31	NA	NA	40	191	152	145	121	135	120	118	105	96	106	125	106	106	103	128	127	122	128	134	143	161	119	133	130	135	149	195
49	NA	NA	NA	NA	NA	NA	NA	NA	NA	NA	NA	NA	NA	NA	NA	NA	NA	NA	NA	NA	NA	39	160	144	124	118	110	111	100	104	105	93	103	130	118	127	114	123	143	139	169	134	147	134	177	147	156	154	179
50	NA	NA	NA	NA	NA	NA	NA	NA	NA	NA	NA	NA	NA	NA	NA	NA	NA	NA	NA	NA	NA	NA	73	109	92	89	85	87	93	98	85	97	112	113	101	108	127	128	120	135	142	142	152	142	144	145	155	165	171
51	NA	NA	NA	NA	NA	NA	NA	NA	NA	NA	NA	NA	NA	NA	NA	NA	NA	NA	NA	NA	NA	NA	81	81	83	77	73	77	80	87	94	85	82	108	80	121	135	124	118	130	158	145	125	169	153	171	169	180	170
52	NA	NA	NA	NA	NA	NA	NA	NA	NA	NA	NA	NA	NA	NA	NA	NA	NA	NA	NA	30	NA	32	86	102	93	84	97	75	69	89	78	88	102	105	120	89	95	137	108	135	123	154	139	150	159	147	172	168	166
53	NA	NA	NA	NA	NA	NA	NA	NA	NA	NA	NA	NA	NA	NA	NA	NA	NA	NA	NA	NA	NA	NA	75	89	70	88	70	71	65	92	91	68	76	76	82	113	119	113	140	143	138	130	154	138	151	175	174	192	179
54	NA	NA	NA	NA	NA	NA	NA	NA	NA	NA	NA	NA	NA	NA	NA	NA	NA	NA	NA	NA	NA	NA	71	95	96	82	80	73	83	73	72	80	76	74	92	118	107	99	117	111	149	117	142	152	155	165	182	202	207
55	NA	NA	NA	NA	NA	NA	NA	NA	NA	NA	NA	NA	NA	NA	NA	NA	NA	NA	NA	NA	NA	NA	87	72	72	68	69	71	61	77	61	70	69	71	75	86	119	130	122	110	129	156	137	162	167	164	179	176	228
56	NA	NA	NA	NA	NA	NA	NA	NA	NA	NA	NA	NA	NA	NA	NA	NA	NA	NA	NA	NA	NA	NA	79	68	62	61	59	61	48	66	68	73	80	82	92	96	86	120	115	122	143	141	149	144	188	169	189	182	195
57	NA	NA	NA	NA	NA	NA	NA	NA	NA	NA	NA	NA	NA	NA	NA	NA	NA	NA	NA	NA	NA	31	64	57	54	65	62	53	62	65	73	83	61	90	89	98	83	107	124	133	130	132	161	145	160	184	214	216	180
58	NA	NA	NA	NA	NA	NA	NA	NA	NA	NA	NA	NA	NA	NA	NA	NA	NA	NA	NA	NA	NA	35	87	69	47	62	53	50	68	49	65	73	68	79	82	90	99	126	127	118	121	150	166	140	148	162	193	202	192
59	NA	NA	NA	NA	NA	NA	NA	NA	NA	NA	NA	NA	NA	NA	NA	NA	NA	NA	NA	NA	NA	NA	91	64	42	58	54	40	41	61	60	68	80	74	77	83	85	93	113	128	138	147	137	150	145	168	180	204	206
60	NA	NA	NA	NA	NA	NA	NA	NA	NA	NA	NA	NA	NA	NA	NA	NA	NA	NA	NA	NA	NA	NA	73	56	44	42	44	42	55	46	48	63	74	75	67	81	88	109	105	89	108	126	127	170	136	165	197	205	253
61	NA	NA	NA	NA	NA	NA	NA	NA	NA	NA	NA	NA	NA	NA	NA	NA	NA	NA	NA	NA	NA	NA	61	40	45	57	61	47	56	46	49	57	64	74	71	81	75	87	113	111	120	127	154	149	180	195	205	224	213
62	NA	NA	NA	NA	NA	NA	NA	NA	NA	NA	NA	NA	NA	NA	NA	NA	NA	NA	NA	NA	NA	NA	46	45	35	48	58	49	47	44	52	51	56	76	79	77	74	99	108	115	125	138	160	167	178	184	178	211	231
63	NA	NA	NA	NA	NA	NA	NA	NA	NA	NA	NA	NA	NA	NA	NA	NA	NA	NA	NA	NA	NA	NA	44	68	60	61	45	64	64	56	47	60	59	65	74	90	81	96	99	113	141	148	148	198	174	184	218	253	210
64	NA	NA	NA	NA	NA	NA	NA	NA	NA	NA	NA	NA	NA	NA	NA	NA	NA	NA	NA	NA	NA	NA	37	58	65	44	65	52	69	60	57	58	69	75	81	71	80	133	102	119	145	146	185	181	196	221	216	254	225
65	NA	NA	NA	NA	NA	NA	NA	NA	NA	NA	NA	NA	NA	NA	NA	NA	NA	NA	NA	NA	NA	NA	37	49	49	39	59	44	57	58	50	68	42	90	75	75	89	100	107	136	131	147	171	168	225	216	226	206	222
66	NA	NA	NA	NA	NA	NA	NA	NA	NA	NA	NA	NA	NA	NA	NA	NA	NA	NA	NA	NA	NA	NA	35	37	40	39	50	47	56	57	64	57	60	81	76	88	87	99	88	95	142	125	154	170	203	210	235	253	214
67	NA	NA	NA	NA	NA	NA	NA	NA	NA	NA	NA	NA	NA	NA	NA	NA	NA	NA	NA	NA	NA	NA	38	31	38	40	49	47	56	40	49	64	83	84	84	83	94	88	105	118	117	155	131	168	187	196	225	229	222
68	NA	NA	NA	NA	NA	NA	NA	NA	NA	NA	NA	NA	NA	NA	NA	NA	NA	NA	NA	NA	NA	NA	30	41	49	44	50	59	59	60	55	64	75	75	77	85	92	89	103	96	112	123	151	175	162	193	208	216	227
69	NA	NA	NA	NA	NA	NA	NA	NA	NA	NA	NA	NA	NA	NA	NA	NA	NA	NA	NA	NA	NA	NA	45	34	39	49	38	54	69	64	49	65	65	84	90	87	101	86	91	111	121	148	153	143	193	170	191	196	217
70	NA	NA	NA	NA	NA	NA	NA	NA	NA	NA	NA	NA	NA	NA	NA	NA	NA	NA	NA	NA	NA	NA	36	42	49	39	48	61	68	62	68	60	80	68	78	93	89	95	91	104	124	114	129	171	186	205	218	223	224
71	NA	NA	NA	NA	NA	NA	NA	NA	NA	NA	NA	NA	NA	NA	NA	NA	NA	NA	NA	NA	NA	NA	41	43	52	50	52	49	58	53	59	50	67	71	75	80	78	85	102	107	124	132	150	167	164	175	184	193	205
72	NA	NA	NA	NA	NA	NA	NA	NA	NA	NA	NA	NA	NA	NA	NA	NA	NA	NA	NA	NA	NA	NA	41	42	38	49	58	47	51	40	75	55	71	67	76	76	86	87	83	111	138	124	154	184	175	211	253	220	215
73	NA	NA	NA	NA	NA	NA	NA	NA	NA	NA	NA	NA	NA	NA	NA	NA	NA	NA	NA	NA	NA	NA	37	47	35	43	44	54	55	61	64	63	68	66	83	83	82	91	103	121	133	123	158	158	189	197	217	211	220
74	NA	NA	NA	NA	NA	NA	NA	NA	NA	NA	NA	NA	NA	NA	NA	NA	NA	NA	NA	NA	NA	NA	47	40	47	42	33	34	49	44	53	48	68	60	75	77	95	105	107	105	155	142	161	166	192	176	215	200	245
75	NA	NA	NA	NA	NA	NA	NA	NA	NA	NA	NA	NA	NA	NA	NA	NA	NA	NA	NA	NA	NA	NA	44	NA	32	31	42	52	35	50	54	57	57	73	80	106	96	116	105	138	133	179	162	175	208	184	199	220	215
76	NA	NA	NA	NA	NA	NA	NA	NA	NA	NA	NA	NA	NA	NA	NA	NA	NA	NA	NA	NA	NA	NA	46	NA	34	43	41	46	58	45	59	61	61	53	75	100	115	133	136	160	175	177	196	186	231	214	219	224	191
77	NA	NA	NA	NA	NA	NA	NA	NA	NA	NA	NA	NA	NA	NA	NA	NA	NA	NA	NA	NA	NA	NA	56	53	33	55	58	44	65	64	52	47	49	72	68	94	100	123	149	157	133	165	197	201	224	202	178	184	184
78	NA	NA	NA	NA	NA	NA	NA	NA	NA	NA	NA	NA	NA	NA	NA	NA	NA	NA	NA	NA	NA	NA	50	39	38	58	54	52	58	65	52	52	70	55	76	82	98	127	134	146	169	181	193	194	230	178	203	183	169
79	NA	NA	NA	NA	NA	NA	NA	NA	NA	NA	NA	NA	NA	NA	NA	NA	NA	NA	NA	NA	NA	NA	41	NA	53	58	42	47	39	60	54	64	70	66	83	64	81	114	121	132	158	169	194	232	225	206	207	190	175
80	NA	NA	NA	NA	NA	NA	NA	NA	NA	NA	NA	NA	NA	NA	NA	NA	NA	NA	NA	NA	NA	NA	37	44	52	43	46	43	57	56	66	56	82	73	77	85	85	103	108	124	149	180	200	199	193	181	200	169	171
81	NA	NA	NA	NA	NA	NA	NA	NA	NA	NA	NA	NA	NA	NA	NA	NA	NA	NA	NA	NA	NA	NA	41	31	44	50	52	56	53	73	72	65	80	61	74	64	80	106	110	122	157	181	188	188	211	181	177	162	144
82	NA	NA	NA	NA	NA	NA	NA	NA	NA	NA	NA	NA	NA	NA	NA	NA	NA	NA	NA	NA	NA	NA	38	48	NA	58	43	45	55	52	72	68	63	73	85	84	102	89	92	126	140	168	179	167	184	200	159	165	157
83	NA	NA	NA	NA	NA	NA	NA	NA	NA	NA	NA	NA	NA	NA	NA	NA	NA	NA	NA	NA	NA	NA	37	46	NA	47	54	54	64	57	66	75	65	64	89	85	96	84	88	105	143	142	163	152	178	190	191	178	149
84	NA	NA	NA	NA	NA	NA	NA	NA	NA	NA	NA	NA	NA	NA	NA	NA	NA	NA	NA	NA	NA	34	46	48	45	59	40	50	45	56	69	62	73	57	71	76	71	83	103	94	125	133	128	155	152	152	133	162	144
85	NA	NA	NA	NA	NA	NA	NA	NA	NA	NA	NA	NA	NA	NA	NA	NA	NA	NA	NA	NA	NA	32	44	45	37	48	40	55	53	52	77	91	79	68	66	88	70	77	91	104	99	114	135	125	117	109	145	149	149
86	NA	NA	NA	NA	NA	NA	NA	NA	NA	NA	NA	NA	NA	NA	NA	NA	NA	NA	NA	NA	NA	NA	NA	37	30	52	50	49	72	70	77	77	72	69	91	73	66	76	97	95	77	92	104	108	123	109	154	123	134
87	NA	NA	NA	NA	NA	NA	NA	NA	NA	NA	NA	NA	NA	NA	NA	NA	NA	NA	NA	NA	NA	NA	NA	33	34	34	44	48	68	52	83	59	70	67	53	52	91	89	101	102	99	93	90	103	97	111	110	120	128
88	NA	NA	NA	NA	NA	NA	NA	NA	NA	NA	NA	NA	NA	NA	NA	NA	NA	NA	NA	NA	NA	34	45	47	43	53	52	62	48	61	73	58	55	50	57	58	71	102	73	86	76	86	77	92	79	88	103	106	120
89	NA	NA	NA	NA	NA	NA	NA	NA	NA	NA	NA	NA	NA	NA	NA	NA	NA	NA	NA	NA	NA	31	41	36	31	39	33	46	68	78	43	71	66	48	63	55	79	70	67	64	75	89	80	88	78	95	103	97	81
90	NA	NA	NA	NA	NA	NA	NA	NA	NA	NA	NA	NA	NA	NA	NA	NA	NA	NA	NA	NA	NA	NA	NA	NA	NA	34	37	35	39	38	42	55	41	51	41	55	60	49	60	67	55	51	71	76	62	85	69	75	73
91	NA	NA	NA	NA	NA	NA	NA	NA	NA	NA	NA	NA	NA	NA	NA	NA	NA	NA	NA	NA	NA	NA	NA	NA	NA	NA	NA	NA	NA	NA	NA	NA	NA	NA	NA	NA	44	37	36	34	40	NA	38	42	36	44	58	50	65
92	NA	NA	NA	NA	NA	NA	NA	NA	NA	NA	NA	NA	NA	NA	NA	NA	NA	NA	NA	NA	NA	NA	NA	NA	NA	NA	NA	NA	NA	NA	NA	NA	NA	NA	NA	NA	NA	NA	33	33	38	49	44	42	44	39	NA	44	60
93	NA	NA	NA	NA	NA	NA	NA	NA	NA	NA	NA	NA	NA	NA	NA	NA	NA	NA	NA	NA	NA	NA	32	NA	NA	NA	NA	NA	NA	NA	NA	NA	NA	NA	NA	30	33	30	34	NA	34	40	41	46	50	56	52	54	47
94	NA	NA	NA	NA	NA	NA	NA	NA	NA	NA	NA	NA	NA	NA	NA	NA	NA	NA	NA	NA	NA	NA	33	NA	NA	NA	NA	NA	NA	NA	NA	NA	NA	NA	NA	33	NA	37	35	30	36	59	49	53	46	71	67	80	66
95	NA	NA	NA	NA	NA	NA	NA	NA	NA	NA	NA	NA	NA	NA	NA	NA	NA	NA	NA	NA	NA	NA	43	39	32	NA	NA	NA	NA	NA	NA	NA	NA	NA	NA	NA	NA	NA	44	34	68	71	73	106	120	117	141	144	120
96	NA	NA	NA	NA	NA	NA	NA	NA	NA	NA	NA	NA	NA	NA	NA	NA	NA	NA	NA	NA	NA	NA	30	NA	NA	NA	NA	NA	NA	NA	NA	NA	NA	NA	NA	37	38	39	42	60	77	86	129	118	132	153	198	188	146
97	NA	NA	NA	NA	NA	NA	NA	NA	NA	NA	NA	NA	NA	NA	NA	NA	NA	NA	NA	NA	NA	NA	39	41	39	NA	NA	NA	NA	NA	NA	NA	NA	NA	38	46	50	68	70	79	119	129	132	116	146	126	140	186	161
98	NA	NA	NA	NA	NA	NA	NA	NA	NA	NA	NA	NA	NA	NA	NA	NA	NA	NA	NA	NA	NA	44	68	NA	NA	NA	NA	NA	NA	37	NA	NA	36	NA	43	51	66	80	89	120	139	140	149	148	140	165	172	167	156
99	NA	NA	NA	NA	NA	NA	NA	NA	NA	NA	NA	NA	NA	NA	NA	NA	NA	NA	NA	NA	NA	NA	NA	NA	NA	NA	NA	NA	NA	NA	NA	NA	NA	NA	39	42	48	80	103	124	140	157	180	151	161	163	155	158	128
100	NA	NA	NA	NA	NA	NA	NA	NA	NA	NA	NA	NA	NA	NA	NA	NA	NA	NA	NA	NA	NA	NA	NA	NA	NA	NA	NA	NA	NA	NA	NA	NA	NA	NA	NA	NA	NA	30	37	33	34	35	38	43	50	48	48	51	39
[truncated: 28 more columns]
