# Supplementary material for: Early indicators of tidal ecosystem shifts in estuaries
Source: Nat Commun. 2023 Apr 6;14:1911. doi: 10.1038/s41467-023-37444-6 (PMC10079839; doi:10.1038/s41467-023-37444-6)
Supplement: Supplementary file 4 — Source Data [file 41467_2023_37444_MOESM4_ESM.zip › Source Data/Figure 3 & S9/FigureS9c_SourceData.csv]

Supplementary Figure 9c. Correlation between elevation, micro-topography, and vegetation establishment
COLUMNS	DESCRIPTION
Probability of new vegetation establishment (%)	Probability of new vegetation establishment (%), a value between 0 and 100. This value was calculated for tidal flats at each of the corresponding tidal inundations skipped values in the same row.
Tidal inundations skipped (%)	Tidal inundations skipped (%), a 1D array of values between 0 and 100.
Standard Error	Standard error of the calculated probability of new vegetation establishment (%)
N	Number of Observations
Probability of new vegetation establishment (%)	Tidal inundations skipped (%)	Standard Error	N
0.317224896	0	0.00384279	2141383
0.622893904	0.2	0.014763662	283997
0.796827795	0.4	0.024434455	132400
0.955825987	0.6	0.033673981	83488
0.982458268	0.8	0.038404841	65957
1.15698476	1	0.046159264	53674
1.179442376	1.2	0.0470499	52652
1.299564351	1.4	0.056188276	40629
1.454523688	1.6	0.06549792	33413
1.422231188	1.8	0.068658895	29742
1.379488886	2	0.070934163	27039
1.740858506	2.2	0.082455861	25160
1.533639783	2.4	0.079440753	23930
1.733170348	2.6	0.086230112	22906
1.428895441	2.8	0.079933685	22045
1.482059282	3	0.084371745	20512
1.587637595	3.2	0.090934162	18896
1.469202195	3.4	0.089589409	18037
1.914981917	3.6	0.105530411	16867
1.645498342	3.8	0.100630651	15983
1.906604034	4	0.113668689	14476
2.125398512	4.2	0.125664568	13174
2.087867795	4.4	0.128377488	12405
2.18202937	4.6	0.133079162	12053
2.132701422	4.8	0.135352032	11394
2.290836653	5	0.142370881	11044
2.457376893	5.2	0.151105341	10499
2.536448971	5.4	0.157127453	10014
2.590568711	5.6	0.159807667	9882
2.613350126	5.8	0.163444545	9528
2.496067121	6	0.15977235	9535
2.53164557	6.2	0.162705418	9322
2.715135196	6.4	0.172159416	8913
2.884160757	6.6	0.181968097	8460
2.376554612	6.8	0.169033565	8121
3.118503119	7	0.192230843	8177
3.221197558	7.2	0.201237934	7699
3.564433999	7.4	0.21186354	7659
3.06544049	7.6	0.199020235	7503
3.141153082	7.8	0.200822957	7545
2.95735901	8	0.198699143	7270
3.259960992	8.2	0.209622481	7178
3.458625125	8.4	0.218465863	6997
2.962962963	8.6	0.206401173	6750
3.367759317	8.8	0.220720828	6681
3.420891875	9	0.224641556	6548
3.396226415	9.2	0.227143833	6360
3.515564504	9.4	0.229215723	6457
3.217029449	9.6	0.223249883	6248
3.139085641	9.8	0.221256022	6212
3.586706153	10	0.238545782	6078
3.615837696	10.2	0.238809259	6112
3.520441272	10.4	0.234757849	6164
4.106567114	10.6	0.258524988	5893
3.681085666	10.8	0.245266755	5895
3.536043731	11	0.241408238	5854
4.159099165	11.2	0.269089294	5506
4.17429513	11.4	0.270642813	5462
4.538058217	11.6	0.279890139	5531
4.291453616	11.8	0.273895886	5476
4.780652418	12	0.292159756	5334
4.409538229	12.2	0.282464277	5284
5.129172167	12.4	0.302949418	5303
5.135831846	12.6	0.310853011	5043
4.536679537	12.8	0.28917741	5180
4.798426745	13	0.299756581	5085
4.787769061	13.2	0.302855018	4971
5.738880918	13.4	0.333011326	4879
5.279187817	13.6	0.318674447	4925
5.283637108	13.8	0.320169612	4883
5.27829123	14	0.320476472	4869
5.419435216	14.2	0.326272011	4816
5.257601351	14.4	0.324344115	4736
5.620114093	14.6	0.334803448	4733
6.25	14.8	0.351182715	4752
6.274348985	15	0.347281557	4877
5.834053587	15.2	0.344573913	4628
5.444566411	15.4	0.336223746	4555
5.66079786	15.6	0.345028753	4487
6.339468303	15.8	0.3673486	4401
5.827239488	16	0.354164523	4376
6.262626263	16.2	0.363044224	4455
6.76901605	16.4	0.383186059	4299
6.336216975	16.6	0.372547814	4277
6.75024108	16.8	0.389597788	4148
6.674937965	17	0.393209613	4030
6.275449102	17.2	0.375381502	4175
6.923837784	17.4	0.399246213	4044
7.314028957	17.6	0.411418749	4006
7.627765065	17.8	0.423313994	3933
7.670157068	18	0.430624116	3820
7.526301592	18.2	0.433358396	3707
7.327703623	18.4	0.430155894	3671
8.039492243	18.6	0.456739039	3545
8.537279454	18.8	0.471457698	3514
8.179723502	19	0.465169577	3472
8.523058961	19.2	0.477115225	3426
7.997630332	19.4	0.466920865	3376
8.737580362	19.6	0.482797535	3422
7.743496673	19.8	0.46492331	3306
8.185374661	20	0.475636747	3323
8.634415187	20.2	0.491548291	3266
8.939897312	20.4	0.495925382	3311
8.944599195	20.6	0.502148346	3231
9.362934363	20.8	0.522622714	3108
9.079484763	21	0.509344309	3183
9.035594767	21.2	0.500127039	3287
11.45637163	21.4	0.564348644	3186
10.69161377	21.6	0.564920009	2993
9.814687714	21.8	0.551233886	2914
10.59535822	22	0.564564354	2973
11.000356	22.2	0.590471517	2809
12.25	22.4	0.619712359	2800
11.49343739	22.6	0.600816996	2819
10.68206424	22.8	0.586890456	2771
13.94746578	23	0.666479525	2703
11.61007667	23.2	0.612212511	2739
11.79775281	23.4	0.624403292	2670
13.18303401	23.6	0.661441011	2617
13.85869565	23.8	0.680892082	2576
12.60952381	24	0.648036519	2625
12.69420235	24.2	0.648166909	2639
11.93204267	24.4	0.644475037	2531
12.98917569	24.6	0.686090423	2402
13.98858075	24.8	0.700637258	2452
12.28865979	25	0.666827998	2425
13.47789116	25.2	0.704284622	2352
12.80306253	25.4	0.68924499	2351
13.48314607	25.6	0.710163198	2314
13.83506084	25.8	0.733119985	2219
13.80070547	26	0.724397161	2268
14.37878083	26.2	0.75706749	2149
15.52330695	26.4	0.759557851	2274
13.58792185	26.6	0.722230787	2252
14.26660722	26.8	0.738614031	2243
15.70469799	27	0.769794663	2235
15.19607843	27.2	0.757982352	2244
14.82664234	27.4	0.759192835	2192
14.47549244	27.6	0.75324211	2183
17.31031349	27.8	0.806615938	2201
15.26217228	28	0.778301557	2136
15.41353383	28.2	0.782920754	2128
16.18198874	28.4	0.797797918	2132
17.48837209	28.6	0.819434156	2150
17.16141002	28.8	0.812211615	2156
18.13865147	29	0.8398774	2106
17.47247487	29.2	0.831019808	2089
17.37673528	29.4	0.829220483	2089
17.17221135	29.6	0.834385912	2044
19.25434116	29.8	0.891309447	1958
19.94871795	30	0.905181608	1950
17.46435845	30.2	0.8569134	1964
20.20854022	30.4	0.895001554	2014
19.13303438	30.6	0.878237617	2007
21.52988855	30.8	0.925357359	1974
22.45002563	31	0.944891504	1951
20.94901565	31.2	0.914540318	1981
20.67464635	31.4	0.944866551	1838
20.46943231	31.6	0.942921999	1832
19.38718663	31.8	0.933357916	1795
20.10928962	32	0.937215911	1830
21.56113537	32.2	0.961075022	1832
23.00172513	32.4	1.009475577	1739
21.32396016	32.6	0.991666549	1707
23.80422692	32.8	1.004658452	1798
21.99194013	33	0.994092163	1737
24.02173913	33.2	0.996221781	1840
22.37801458	33.4	0.98730037	1783
24.08675799	33.6	1.021891698	1752
22.36917769	33.8	0.999579215	1739
23.40896514	34	0.996371286	1807
25.87968218	34.2	1.043682563	1762
25.0982594	34.4	1.027679648	1781
23.61581921	34.6	1.009809155	1770
25.68245125	34.8	1.031460747	1795
26.0968661	35	1.048602314	1755
25.93023256	35.2	1.057026215	1720
27.46394231	35.4	1.094491236	1664
28.58837485	35.6	1.100726037	1686
26.60550459	35.8	1.093179474	1635
26.9041769	36	1.099416774	1628
29.8757764	36.2	1.141078733	1610
29.062318	36.4	1.096086882	1717
28.7811104	36.6	1.144077627	1567
30.59508409	36.8	1.172348413	1546
27.40076825	37	1.128875196	1562
31.14119923	37.2	1.176201001	1551
31.46214099	37.4	1.186784343	1532
29.86284289	37.6	1.143070174	1604
31.91620456	37.8	1.15744956	1623
32.26837061	38	1.182131814	1565
32.97604035	38.2	1.180863395	1586
31.29032258	38.4	1.178116575	1550
33.43483557	38.6	1.164578612	1642
32.99748111	38.8	1.18031383	1588
31.85955787	39	1.188462307	1538
32.84960422	39.2	1.206654794	1516
31.89940437	39.4	1.199439283	1511
33.26745718	39.6	1.209722755	1518
33.33333333	39.8	1.228682968	1473
36.30617978	40	1.274783624	1424
34.26240653	40.2	1.237819058	1471
31.98106829	40.4	1.213177004	1479
32.3816156	40.6	1.235252385	1436
34.50862716	40.8	1.302578111	1333
32.02005731	41	1.249149291	1396
36.19972261	41.2	1.265994778	1442
34.04401651	41.4	1.243124682	1454
34.81638418	41.6	1.266434803	1416
33.69486623	41.8	1.27145626	1383
34.85593816	42	1.263647688	1423
36.89393939	42.2	1.328589	1320
35.08896797	42.4	1.273681969	1405
35.88770865	42.6	1.321753981	1318
35.34010946	42.8	1.33716808	1279
37.92857143	43	1.297239774	1400
39.85959438	43.2	1.367965199	1282
38.37209302	43.4	1.354471885	1290
38.41463415	43.6	1.343339446	1312
37.33840304	43.8	1.334384278	1315
37.85659214	44	1.347304592	1297
39.31837074	44.2	1.408880439	1203
38.61852433	44.4	1.364590357	1274
42.48995984	44.6	1.401537768	1245
41.01123596	44.8	1.393963498	1246
43.67346939	45	1.417668334	1225
42.98107256	45.2	1.39078449	1268
41.68674699	45.4	1.397888228	1245
44.29369513	45.6	1.403850844	1253
45.40983607	45.8	1.426035423	1220
44.48818898	46	1.395032259	1270
42.13155704	46.2	1.425391059	1201
45.72147651	46.4	1.443504876	1192
48.51569126	46.6	1.456149313	1179
45.00860585	46.8	1.460088013	1162
43.83445946	47	1.442614945	1184
47.17465753	47.2	1.461302444	1168
50.08431703	47.4	1.452480169	1186
51.47569444	47.6	1.473136905	1152
47.88610871	47.8	1.468004021	1159
46.80672269	48	1.447076744	1190
51.00840336	48.2	1.449742044	1190
49.44206009	48.4	1.465434709	1165
49.91935484	48.6	1.420475627	1240
53.97987191	48.8	1.508268001	1093
50.46102263	49	1.448149554	1193
51.65794066	49.2	1.476822753	1146
52.04882302	49.4	1.475749972	1147
56.52573529	49.6	1.503572801	1088
55.8356676	49.8	1.518097981	1071
55.57586837	50	1.502943039	1094
55.64663024	50.2	1.499959151	1098
57.30232558	50.4	1.509336567	1075
56.09302326	50.6	1.514324855	1075
56.73952641	50.8	1.49584011	1098
57.0610687	51	1.529756212	1048
56.48232094	51.2	1.49347629	1103
59.75948196	51.4	1.492187219	1081
59.17602996	51.6	1.504694458	1068
57.72058824	51.8	1.498356204	1088
61.68401135	52	1.496043987	1057
61.27272727	52.2	1.469410762	1100
59.13591359	52.4	1.475485897	1111
61.29647283	52.6	1.504569916	1049
62.04311153	52.8	1.48632398	1067
60.23765996	53	1.480334746	1094
62.73458445	53.2	1.44605761	1119
61.71945701	53.4	1.462903087	1105
65.48592189	53.6	1.433427622	1101
61.5916955	53.8	1.431141764	1156
65.76182137	54	1.40475123	1142
65.28268551	54.2	1.415600688	1132
65.40447504	54.4	1.396039109	1162
65.15013649	54.6	1.437993873	1099
65.94594595	54.8	1.42302552	1110
68.38931955	55	1.36515533	1161
65.82733813	55.2	1.422936508	1112
65.98465473	55.4	1.383869412	1173
68.84792627	55.6	1.40661185	1085
67.15017065	55.8	1.372497847	1172
64.98696785	56	1.406627417	1151
69.22413793	56.2	1.355789211	1160
69.12568306	56.4	1.394810099	1098
67.95679568	56.6	1.400628395	1111
67.65232975	56.8	1.400959074	1116
68.91322662	57	1.343992272	1187
70.51865332	57.2	1.3760192	1099
71.72774869	57.4	1.330825313	1146
71.62995595	57.6	1.338661644	1135
70.45075125	57.8	1.318769702	1198
71.30044843	58	1.355317639	1115
71.90517998	58.2	1.332361531	1139
73.27659574	58.4	1.291500221	1175
74.7205503	58.6	1.274972374	1163
74.70319635	58.8	1.314297725	1095
73.57330992	59	1.307104777	1139
75.33039648	59.2	1.280146533	1135
74.22303473	59.4	1.323046675	1094
77.39965096	59.6	1.236016678	1146
78.85964912	59.8	1.209822491	1140
75.91436218	60	1.277709248	1121
78.61471861	60.2	1.206997894	1155
75.58849172	60.4	1.268915895	1147
78.56485741	60.6	1.245266885	1087
77.25631769	60.8	1.259863755	1108
76.99115044	61	1.252624454	1130
80.56994819	61.2	1.163206558	1158
79.28942808	61.4	1.193408248	1154
78.719867	61.6	1.180530226	1203
81.79508891	61.8	1.123354662	1181
82.68892794	62	1.122032484	1138
81.10831234	62.2	1.134735338	1191
83.76511226	62.4	1.084150446	1158
81.86314922	62.6	1.106811987	1213
82.26600985	62.8	1.094884125	1218
80.04905969	63	1.143205221	1223
80.89285714	63.2	1.175270728	1120
80.54187192	63.4	1.134791566	1218
83.01587302	63.6	1.058252538	1260
83.09859155	63.8	1.048727923	1278
83.55212355	64	1.030543968	1295
84.33070866	64.2	1.020438279	1270
85.04672897	64.4	0.995597005	1284
84.27518428	64.6	1.042227966	1221
84.81012658	64.8	1.009948568	1264
83.74805599	65	1.029173185	1286
84.41998307	65.2	1.055760938	1181
85.76449912	65.4	1.036238972	1138
85.82802548	65.6	0.984482225	1256
85.76300085	65.8	1.020693638	1173
85.19417476	66	1.010619749	1236
85.20710059	66.2	1.03265632	1183
85.51207327	66.4	1.016076052	1201
84.95428096	66.6	1.031209426	1203
85.7968621	66.8	1.003541112	1211
86.54923939	67	0.965823475	1249
87.09150327	67.2	0.958765724	1224
87.09677419	67.4	0.964532169	1209
88.37209302	67.6	0.924220359	1204
86.90176322	67.8	0.978018865	1191
86.0367893	68	1.002653307	1196
85.00837521	68.2	1.033558322	1194
86.01798855	68.4	0.992073537	1223
86.63829787	68.6	0.993005834	1175
88.88888889	68.8	0.905334271	1206
87.23747981	69	0.948713164	1238
88.43930636	69.2	0.919225207	1211
87.29889924	69.4	0.969357692	1181
88.43648208	69.6	0.912932014	1228
87.61429759	69.8	0.950157451	1203
89.72929936	70	0.856929928	1256
89.41176471	70.2	0.862034031	1275
88.03149606	70.4	0.911188361	1270
88.76961189	70.6	0.907688552	1211
87.59430008	70.8	0.95479565	1193
88.91547049	71	0.886894092	1254
89.77086743	71.2	0.867219995	1222
88.67924528	71.4	0.907872875	1219
89.89657916	71.6	0.850375981	1257
89.78278359	71.8	0.859413222	1243
90.28436019	72	0.832715603	1266
90.81551861	72.2	0.812975908	1263
90.67398119	72.4	0.814393678	1276
89.80544747	72.6	0.844409115	1285
90.86419753	72.8	0.826914114	1215
91.01654846	73	0.803012247	1269
90.81125828	73.2	0.8314655	1208
92.14046823	73.4	0.778465897	1196
91.84481394	73.6	0.770396993	1263
89.41082803	73.8	0.868568743	1256
91.21568627	74	0.79305621	1275
90.97560976	74.2	0.817326311	1230
91.92751236	74.4	0.782160803	1214
92.84565916	74.6	0.731021333	1244
90.85123309	74.8	0.813489356	1257
93.76971609	75	0.67904243	1268
91.4516129	75.2	0.794332115	1240
90.6557377	75.4	0.833620346	1220
93.58490566	75.6	0.673380343	1325
90.58260176	75.8	0.825440358	1253
91.56908665	76	0.776616779	1281
91.57175399	76.2	0.765810689	1317
92.64931087	76.4	0.722403546	1306
91.34165367	76.6	0.785737258	1282
91.69354839	76.8	0.784045933	1240
90.651341	77	0.80616322	1305
90.90183559	77.2	0.812757624	1253
90.62253743	77.4	0.81865544	1269
91.54351396	77.6	0.797560191	1218
91.31134352	77.8	0.799241235	1243
91.6597853	78	0.79485031	1211
90.62992126	78.2	0.8180439	1270
90.9965035	78.4	0.846632308	1144
89.10569106	78.6	0.88874388	1230
91.05621806	78.8	0.83323288	1174
90.61461794	79	0.840799213	1204
90.42016807	79.2	0.853533699	1190
90.56122449	79.4	0.852923417	1176
90.72164948	79.6	0.850748122	1164
90.55183946	79.8	0.846132385	1196
91.36630344	80	0.813492007	1193
89.82630273	80.2	0.869776562	1209
90.86956522	80.4	0.84975737	1150
90.88586031	80.6	0.840343791	1174
88.71794872	80.8	0.925321227	1170
91.38075314	81	0.812194161	1195
91.27399651	81.2	0.834023872	1146
91.71861086	81.4	0.822780333	1123
90.37620297	81.6	0.872704511	1143
91.07303877	81.8	0.856597609	1109
91.14359415	82	0.833467685	1163
92.04244032	82.2	0.805090668	1131
91.69708029	82.4	0.833846506	1096
91.83856502	82.6	0.820263169	1115
91.74311927	82.8	0.834028357	1090
92.01077199	83	0.812688591	1114
90.32541777	83.2	0.87706531	1137
91.64370983	83.4	0.838964606	1089
92.71217712	83.6	0.789865356	1084
90.96958175	83.8	0.884098541	1052
93.00635786	84	0.768974041	1101
92.7919708	84.2	0.781549354	1096
91.92949907	84.4	0.829984231	1078
91.19496855	84.6	0.849764338	1113
91.82083739	84.8	0.85556176	1027
90.1777362	85	0.910688463	1069
90.96715328	85.2	0.866258607	1096
90.10989011	85.4	0.903804321	1092
91.34078212	85.6	0.858562342	1074
91.00529101	85.8	0.849986298	1134
90.48050771	86	0.884084162	1103
89.13043478	86.2	0.957373948	1058
89.23679061	86.4	0.969906779	1022
88.11320755	86.6	0.994500178	1060
89.68335036	86.8	0.972648286	979
88.66396761	87	1.009126343	988
88.08290155	87.2	1.043500239	965
87.62886598	87.4	1.057709641	970
88.06451613	87.6	1.06368402	930
85.11530398	87.8	1.152994835	954
87.2579001	88	1.065147724	981
86.1278649	88.2	1.201235967	829
84.70319635	88.4	1.216875701	876
85.89894242	88.6	1.19374149	851
87.23135272	88.8	1.187394965	791
85.88807786	89	1.215032652	822
85.37735849	89.2	1.214066759	848
84.25806452	89.4	1.309074379	775
85.19515478	89.6	1.303789356	743
81.93224592	89.8	1.363713003	797
80.11782032	90	1.532786663	679
82.09219858	90.2	1.615912651	564
82.32758621	90.4	1.772679129	464
78.37259101	90.6	1.907178713	467
78.36134454	90.8	1.889379812	476
79.53091684	91	1.86506625	469
78.23408624	91.2	1.87183828	487
76.99619772	91.4	1.836770099	526
78.49223947	91.6	1.936888851	451
78.64476386	91.8	1.858955359	487
78.60262009	92	1.918406822	458
80.5907173	92.2	1.818514143	474
77.62863535	92.4	1.973284865	447
78.07017544	92.6	1.939788847	456
78.49686848	92.8	1.87915703	479
75.66539924	93	1.872755689	526
77.82101167	93.2	1.834258836	514
78.11320755	93.4	1.797734113	530
77.04347826	93.6	1.755355312	575
81.98529412	93.8	1.64923162	544
82.72425249	94	1.542047011	602
81.32045089	94.2	1.565262709	621
86.71641791	94.4	1.31218542	670
85.42944785	94.6	1.382774335	652
83.70273794	94.8	1.334482158	767
87.34491315	95	1.171799838	806
87.66375546	95.2	1.087153764	916
89.3037336	95.4	0.98227551	991
88.69565217	95.6	0.984722026	1035
92.13372665	95.8	0.844592036	1017
91.0880829	96	0.917651614	965
89.62360122	96.2	0.97314774	983
90.52953157	96.4	0.934859538	982
91.32706374	96.6	0.910235729	957
90.05128205	96.8	0.959067184	975
90.29622063	97	0.946533122	979
90.43392505	97.2	0.92411891	1014
89.3877551	97.4	0.984353979	980
91.20418848	97.6	0.917003855	955
89.72457627	97.8	0.988780133	944
88.62212944	98	1.026468476	958
89.02173913	98.2	1.0312336	920
90.60475162	98.4	0.959309519	926
92.63803681	98.6	0.835495683	978
89.36170213	98.8	1.006187675	940
90.11553273	99	1.070007107	779
90.81481481	99.2	1.112480381	675
82.67326733	99.4	1.538732763	606
79.31654676	99.6	1.719281269	556
80.4109589	99.8	1.469942833	730
