# Supplementary material for: Early indicators of tidal ecosystem shifts in estuaries
Source: Nat Commun. 2023 Apr 6;14:1911. doi: 10.1038/s41467-023-37444-6 (PMC10079839; doi:10.1038/s41467-023-37444-6)
Supplement: Supplementary file 4 — Source Data [file 41467_2023_37444_MOESM4_ESM.zip › Source Data/Figure 3 & S9/FigureS9d_SourceData.csv]

Supplementary Figure 9d. Correlation between elevation, micro-topography, and vegetation establishment
COLUMNS	DESCRIPTION
Probability of new vegetation establishment (%)	Probability of new vegetation establishment (%), a value between 0 and 100. This value was calculated for tidal flats at each of the corresponding tidal inundations skipped values in the same row.
Intensity of micro-topography (SD of NIR-band, 10x10m)	Intensity of microtopography (Standard deviation of the near-infrared band (SD of NIR band), with a 10 x 10 m square area, sampled from 0.25 x 0.25 m resolution orthophotos). The row names in the first collumn indicate a 1D array of values between 1 and 35.
Standard Error	Standard error of the calculated probability of new vegetation establishment (%)
N	Number of Observations
Probability of new vegetation establishment (%)	Intensity of micro-topography (SD of NIR-band, 10x10m)	Standard Error	N
0.098716683	1.010050167	0.098716683	1013
0	1.02020134	0	1107
0.458715596	1.030454534	0.204766748	1090
0.184162063	1.040810774	0.130162219	1086
0.187969925	1.051271096	0.132852275	1064
0.341296928	1.061836547	0.170429731	1172
0.336134454	1.072508181	0.167855065	1190
0.420875421	1.083287068	0.187903805	1188
0.411184211	1.094174284	0.183584225	1216
0.329218107	1.105170918	0.164405539	1215
0.235294118	1.11627807	0.13574045	1275
0.469851214	1.127496852	0.191439771	1277
0.143061516	1.138828383	0.101123556	1398
0.222222222	1.150273799	0.128204917	1350
0.372300819	1.161834243	0.166249669	1343
0.34940601	1.173510871	0.156040421	1431
0.424328147	1.185304851	0.172924474	1414
0.339904827	1.197217363	0.151803102	1471
0.481099656	1.209249598	0.181463007	1455
0.408163265	1.221402758	0.166348133	1470
0.516795866	1.23367806	0.18230108	1548
0.509878904	1.246076731	0.179866578	1569
0.747663551	1.25860001	0.215090531	1605
0.78313253	1.27124915	0.216414918	1660
0.78125	1.284025417	0.215896582	1664
0.789313904	1.296930087	0.218116835	1647
0.406504065	1.309964451	0.153376033	1722
0.982091277	1.323129812	0.237088097	1731
0.230680507	1.336427488	0.115240378	1734
0.741585853	1.349858808	0.204973319	1753
0.739957717	1.363425114	0.197081072	1892
0.526592944	1.377127764	0.166128028	1899
0.668380463	1.390968128	0.184802355	1945
0.516262261	1.404947591	0.162876549	1937
0.992063492	1.419067549	0.220783805	2016
0.696517413	1.433329415	0.185548847	2010
0.715990453	1.447734615	0.184248912	2095
0.662251656	1.462284589	0.176448891	2114
0.381133873	1.476980794	0.134526186	2099
0.538599641	1.491824698	0.15509586	2228
0.408533818	1.506817785	0.135930343	2203
0.389948007	1.521961556	0.129757102	2308
0.689655172	1.537257524	0.171855276	2320
0.671422577	1.552707219	0.167326297	2383
0.363636364	1.568312185	0.121015985	2475
0.436681223	1.584073985	0.131402636	2519
0.524934383	1.599994193	0.139952144	2667
0.31152648	1.616074402	0.109990968	2568
0.497322112	1.63231622	0.13761525	2614
0.401753104	1.648721271	0.120911628	2738
0.355745286	1.665291195	0.112316238	2811
0.356760614	1.68202765	0.112636282	2803
0.568383659	1.698932309	0.141716688	2815
0.454863541	1.716006862	0.125891227	2858
0.50830227	1.733253018	0.130931287	2951
0.699067909	1.7506725	0.152040287	3004
0.51072523	1.768267051	0.131553911	2937
0.501336898	1.786038431	0.129141329	2992
0.576184379	1.803988415	0.135437822	3124
0.522704998	1.8221188	0.130355571	3061
0.317965024	1.840431399	0.10040535	3145
0.542986425	1.858928042	0.127654445	3315
0.620732464	1.877610579	0.138390017	3222
0.9442583	1.896480879	0.168816909	3283
0.654409473	1.915540829	0.142358009	3209
0.701433364	1.934792334	0.145767339	3279
0.907990315	1.954237321	0.165046242	3304
0.861812779	1.973877732	0.159367206	3365
0.83887764	1.993715533	0.155143348	3457
0.966325037	2.013752707	0.167425385	3415
0.96887845	2.033991259	0.16786569	3406
0.877938261	2.054433211	0.157010898	3531
1.168424052	2.075080608	0.181433848	3509
1.030927835	2.095935514	0.168631097	3589
0.880234729	2.117000017	0.152573669	3749
1.322751323	2.13827622	0.185848548	3780
1.127302722	2.159766254	0.175084029	3637
1.423388222	2.181472265	0.197918247	3583
1.787164907	2.203396426	0.218039708	3693
1.553829079	2.225540928	0.206048238	3604
1.704233095	2.247907987	0.21461509	3638
1.501251043	2.270499838	0.202783296	3597
1.663146779	2.29331874	0.207814473	3788
1.542274855	2.316366977	0.20452786	3631
2.030192608	2.339646852	0.227558255	3842
1.731828916	2.363160694	0.211347173	3811
2.165775401	2.386910854	0.238053395	3740
2.029136316	2.410899706	0.227441069	3844
1.63372859	2.435129651	0.205809016	3795
1.788062056	2.459603111	0.214915321	3803
2.222796588	2.484322533	0.237042072	3869
1.909994767	2.50929039	0.221431779	3822
2.653955166	2.534509178	0.258041812	3881
2.078693393	2.559981418	0.224462159	4041
2.161605764	2.585709659	0.233317541	3886
2.052565707	2.611696473	0.224357729	3995
2.702702703	2.637944459	0.258970983	3922
2.480818414	2.664456242	0.248776685	3910
2.330345711	2.691234472	0.241454385	3905
1.875792142	2.718281828	0.216028965	3945
2.436023622	2.745601015	0.241858905	4064
1.969662667	2.773194764	0.209103664	4417
1.652311478	2.801065835	0.169023949	5689
1.396786156	2.829217014	0.130485748	8090
1.283516484	2.857651118	0.105545313	11375
0.911684446	2.886370989	0.074853234	16124
0.484543945	2.9153795	0.032889437	44578
0.546671435	2.944679551	0.026352203	78292
0.632911392	2.974274073	0.029163806	73944
0.62906756	3.004166024	0.0301013	68991
0.669816306	3.034358394	0.03215593	64346
0.75710934	3.064854203	0.035359509	60097
0.740727708	3.0956565	0.035967223	56836
0.737325469	3.126768365	0.036962193	53572
0.797554428	3.15819291	0.039375726	51031
0.859563919	3.189933276	0.041613842	49211
0.911744796	3.221992639	0.043716999	47272
0.873017614	3.254374203	0.04356946	45589
0.890737685	3.287081207	0.044674916	44233
0.855378161	3.320116923	0.04445952	42905
0.956358718	3.353484653	0.047411833	42139
1.028139847	3.387187734	0.049791719	41045
0.982654656	3.421229536	0.049137646	40299
1.015382284	3.455613465	0.050385537	39591
1.103712724	3.490342957	0.053179821	38597
1.215117961	3.525421487	0.056188625	38021
1.199675763	3.560852562	0.056592314	37010
1.180591951	3.596639726	0.056728989	36253
1.197355262	3.632786556	0.057329045	35996
1.168495987	3.669296668	0.057231151	35259
1.263786093	3.706173712	0.060419383	34183
1.292724395	3.743421377	0.061160017	34114
1.344823473	3.781043388	0.062898954	33536
1.374977235	3.819043505	0.064157371	32946
1.5077387	3.857425531	0.067598301	32499
1.558887848	3.896193302	0.069240411	32010
1.458640484	3.935350695	0.067148741	31879
1.569463899	3.974901627	0.070129333	31412
1.660498793	4.014850053	0.072491102	31075
1.750812995	4.055199967	0.075170558	30443
1.710327621	4.095955404	0.074288488	30462
1.68520391	4.13712044	0.074728147	29670
1.826731166	4.178699192	0.077890005	29561
1.918580663	4.220695817	0.08043847	29084
1.945511822	4.263114515	0.081265642	28887
1.872343415	4.305959528	0.080338782	28467
1.945303887	4.349235141	0.082363674	28119
1.993925317	4.392945681	0.083565313	27985
2.232142857	4.437095519	0.089364095	27328
2.243483999	4.48168907	0.089666059	27279
2.21948672	4.526730794	0.08997634	26808
2.412183193	4.572225195	0.093395433	26988
2.330835561	4.618176822	0.092587685	26557
2.457296973	4.664590271	0.094756989	26696
2.429849142	4.711470183	0.095399101	26051
2.60444718	4.758821245	0.09878685	25994
2.517705658	4.806648194	0.097729153	25698
2.620343896	4.854955811	0.099974181	25531
2.895737601	4.903748928	0.105542716	25244
2.756932461	4.953032424	0.103725562	24919
2.727162047	5.002811228	0.103760227	24641
2.87220134	5.053090317	0.106762286	24476
2.998309069	5.103874719	0.109523623	24247
2.77072846	5.155169512	0.105867925	24037
3.297850136	5.206979827	0.11538371	23955
3.385690824	5.259310844	0.117367848	23747
3.184959437	5.312167797	0.115048958	23297
3.657756746	5.365555971	0.122571305	23457
3.536414566	5.419480705	0.122193666	22848
3.361748634	5.473947392	0.119175255	22875
3.601929289	5.528961478	0.123955774	22599
3.560218814	5.584528464	0.124080714	22302
3.908349656	5.640653908	0.130798416	21953
3.875578359	5.697343423	0.130640598	21829
4.005833295	5.754602676	0.132382553	21943
3.958595608	5.812437394	0.133145554	21447
4.29263247	5.870853361	0.13898605	21269
4.418416417	5.929856419	0.14180453	21003
4.736110445	5.989452466	0.147067908	20861
4.848893816	6.049647464	0.149128645	20747
4.662935021	6.110447432	0.147101827	20545
4.903395046	6.17185845	0.153375931	19823
5.129113924	6.233886659	0.156969435	19750
5.436648157	6.296538261	0.161100084	19810
5.778163442	6.359819523	0.166706862	19591
5.524354131	6.423736771	0.163244629	19586
5.750206101	6.488296399	0.167110103	19408
5.967393025	6.553504862	0.172069555	18953
5.818220497	6.619368681	0.170716898	18803
6.12244898	6.685894442	0.1761616	18522
6.744416327	6.753088799	0.18601523	18178
6.878453039	6.820958469	0.18812356	18100
7.240704501	6.889510242	0.193792427	17885
7.041537157	6.958750971	0.192338043	17695
7.001093022	7.028687581	0.193540551	17383
7.619158066	7.099327065	0.202028598	17246
7.640515222	7.170676488	0.203268861	17080
8.246568859	7.242742985	0.211575758	16904
8.403057846	7.315533762	0.2152525	16613
8.890354295	7.389056099	0.220365544	16681
9.048752212	7.463317347	0.224096824	16389
9.248626289	7.538324934	0.227646688	16197
9.448867878	7.614086359	0.230707302	16076
9.594586048	7.690609199	0.234231018	15811
9.165137034	7.767901106	0.229559204	15799
10.38131492	7.84596981	0.24501216	15499
10.61470626	7.924823118	0.24804516	15422
11.12942573	8.004468914	0.255375862	15167
11.3231383	8.084915164	0.258392012	15040
11.20259144	8.166169913	0.259107065	14818
11.91038532	8.248241285	0.266091172	14819
11.91181536	8.331137488	0.268877367	14515
12.59386841	8.414866811	0.27539558	14515
11.75059952	8.499437629	0.270454197	14178
13.17584548	8.584858397	0.286613295	13927
12.97847754	8.671137658	0.285613501	13846
13.77595788	8.758284041	0.294721233	13676
14.15582496	8.846306259	0.299724513	13528
14.72618155	8.935213115	0.306940465	13330
14.98967021	9.025013499	0.312267888	13069
15.74211721	9.115716393	0.32215985	12781
15.24011632	9.207330866	0.318648311	12723
15.39987306	9.299866079	0.321519346	12604
16.41150263	9.393331287	0.333364597	12345
16.34591559	9.487735836	0.336084022	12107
16.97703549	9.583089167	0.343091864	11975
17.75353335	9.679400814	0.347411536	12099
18.19598338	9.77668041	0.358975896	11552
18.33290499	9.874937681	0.358151322	11673
18.71179233	9.974182455	0.367114421	11287
20.19552581	10.07442466	0.376778301	11354
19.84148926	10.17567431	0.382866249	10851
20	10.27794153	0.384918	10800
20.83606711	10.38123656	0.393214977	10669
21.20396192	10.48556972	0.400853603	10399
20.86178705	10.59095145	0.398506802	10397
22.49464876	10.69739228	0.411881489	10278
22.19040095	10.80490286	0.412953972	10126
22.98328863	10.91349394	0.427335984	9694
22.15314475	11.02317638	0.422741197	9651
23.84296202	11.13396115	0.439559231	9399
23.28796485	11.24585931	0.437579229	9331
24.24500213	11.35888208	0.441960586	9404
23.66445916	11.47304074	0.446551503	9060
25.77636219	11.58834672	0.466538505	8791
25.43498168	11.70481154	0.46596342	8736
26.09974124	11.82244685	0.476327957	8502
26.56045655	11.94126442	0.481598088	8411
27.16229349	12.06127612	0.490269695	8232
27.87688442	12.18249396	0.502608819	7960
27.71752526	12.30493006	0.4969389	8114
28.54568855	12.42859666	0.512391504	7770
27.98273155	12.55350614	0.513489356	7644
30.02242448	12.67967097	0.526462842	7581
31.17558506	12.80710378	0.541924439	7307
29.90344828	12.93581732	0.537736991	7250
31.82887997	13.06582444	0.548128206	7223
31.69213356	13.19713816	0.553469322	7068
31.66277031	13.3297716	0.56231526	6844
33.08114523	13.46373804	0.573105491	6741
32.76958883	13.59905085	0.584710124	6445
33.94552529	13.73572359	0.590798824	6425
34.64603844	13.8737699	0.59489543	6399
34.02732596	14.01320361	0.604316355	6148
35.88390501	14.15403865	0.616012602	6064
37.12938005	14.2962891	0.627151346	5936
35.96259044	14.43996919	0.637535065	5667
35.83108715	14.5850933	0.642833902	5565
38.23853211	14.73167592	0.658341158	5450
37.55980861	14.87973172	0.657012974	5434
38.239159	15.02927551	0.665901795	5327
39.25473186	15.18032224	0.685733599	5072
39.81319323	15.33288702	0.682915716	5139
40.95045501	15.4869851	0.699356173	4945
39.36632843	15.64263188	0.703130211	4829
41.3126593	15.79984295	0.717697927	4708
42.07119741	15.95863401	0.725206516	4635
43.72469636	16.11902095	0.724174658	4693
44.07153897	16.2810198	0.737806256	4529
43.86857936	16.44464677	0.754896947	4322
44.18447694	16.60991822	0.744946928	4445
45.68563433	16.77685067	0.760799895	4288
45.03311258	16.94546082	0.779290654	4077
45.98413485	17.11576554	0.784784772	4034
47.69820972	17.28778184	0.798870679	3910
48.40797308	17.46152694	0.804162116	3863
49.43328181	17.6370182	0.802546647	3882
48.38124838	17.81427318	0.804356603	3861
49.40249864	17.9933096	0.824054782	3682
49.95882514	18.17414537	0.828514067	3643
51.68873277	18.35679857	0.821525967	3701
49.97205143	18.54128746	0.836008064	3578
51.992966	18.7276305	0.855428813	3412
52.40641711	18.91584631	0.860942011	3366
52.46987952	19.10595373	0.866833855	3320
53.27564895	19.29797176	0.877200501	3236
52.59558595	19.4919196	0.880493228	3217
55.63357804	19.68781664	0.887738024	3133
53.678124	19.88568249	0.893865016	3113
53.93295719	20.08553692	0.908227819	3013
53.96770869	20.28739993	0.923957067	2911
55.62414266	20.49129168	0.92020749	2916
54.99495459	20.69723259	0.912573017	2973
57.32054016	20.90524324	0.932566323	2814
55.11142554	21.11534442	0.935626794	2827
56.76169591	21.32755716	0.947290849	2736
56.73515982	21.54190268	0.966637539	2628
57.72674192	21.7584024	0.97481875	2569
56.81998414	21.97707798	0.986519173	2522
56.27705628	22.19795128	1.032305917	2310
56.87263556	22.4210444	1.015598876	2379
57.85525154	22.64637964	1.037549972	2266
59.24276169	22.87397954	1.037310075	2245
59.45705385	23.10386686	1.03598739	2247
57.60233918	23.33606458	1.0912096	2052
56.47288715	23.57059593	1.096092262	2047
58.12437312	23.80748436	1.105111638	1994
57.23751274	24.04675355	1.117205484	1962
55.48086867	24.28842744	1.130391908	1934
55.51930397	24.5325302	1.159137724	1839
54.86228218	24.77908622	1.180159903	1779
54.86270023	25.02812018	1.190583678	1748
58.7460815	25.27965697	1.233042075	1595
58.6031746	25.53372175	1.241485714	1575
56.58963148	25.79033992	1.239096636	1601
55.28074866	26.04953714	1.285919031	1496
55.61606535	26.31133934	1.296731326	1469
57.77470629	26.5757727	1.298886091	1447
57.29768786	26.84286366	1.33009651	1384
57.39463602	27.11263892	1.369395818	1305
56.16987179	27.38512547	1.40509232	1248
55	27.66035056	1.448874267	1180
57.47588424	27.9383417	1.402248268	1244
56.9846678	28.21912671	1.445578382	1174
55.44373285	28.50273364	1.504074373	1093
56.55577299	28.78919088	1.551285158	1022
54.43037975	29.07852706	1.554836426	1027
53.25749741	29.37077111	1.605305873	967
52.83842795	29.66595227	1.650283409	916
54.16178195	29.96410005	1.70702758	853
55.59322034	30.26524426	1.671126874	885
55.43735225	30.56941502	1.709851442	846
53.19148936	30.87664275	1.766371469	799
57.01530612	31.18695817	1.76917897	784
53.69127517	31.50039231	1.828086758	745
53.80116959	31.81697651	1.907660104	684
50.86956522	32.13674244	1.904560205	690
52.56797583	32.45972208	1.942207947	662
57.64119601	32.78594771	2.01558492	602
52.95169946	33.11545196	2.112977256	559
57.26795096	33.44826778	2.072026252	571
54.54545455	33.78442846	2.169015395	528
54.44915254	34.12396761	2.294739226	472
56.57370518	34.46691919	2.214444687	502
54.09836066	34.81331749	2.414356241	427
