# Supplementary material for: Early indicators of tidal ecosystem shifts in estuaries
Source: Nat Commun. 2023 Apr 6;14:1911. doi: 10.1038/s41467-023-37444-6 (PMC10079839; doi:10.1038/s41467-023-37444-6)
Supplement: Supplementary file 4 — Source Data [file 41467_2023_37444_MOESM4_ESM.zip › Source Data/Figure 4 & S3/Figure4a-S3d_SourceData.csv]

Figure 4a/Supplementary Figure 3c. The effects of tidal flat slope and elevation on micro-topographic intensity, displayed in four panels.
COLUMNS	DESCRIPTION
Avg. intensity of micro-topography (SD of NIR-band, 10x10m)	Avg. intensity of microtopography (Standard deviation of the near-infrared band (SD of NIR band), with a 10 x 10 m square area, sampled from 0.25 x 0.25 m resolution orthophotos). This value was calculated for tidal flats at each of the corresponding slope values in the same row.
Slope (degrees)	Slope of the tidal flat, calculated over a 10 x 10 m square area (degrees), a 1D array of values between 0.01 and 2.
Standard Error	Standard error of the calculated avg. intensity of microtopography
N	Number of Observations
Avg. intensity of micro-topography (SD of NIR-band, 10x10m)	Slope (degrees)	Standard Error	N
4.847097609	0.010051836	0.251308338	203
4.78091464	0.01035796	0.208810941	200
4.954841649	0.010462059	0.209262262	203
4.628855038	0.010567204	0.165637805	202
5.204038857	0.010673407	0.225621815	203
4.995623805	0.010780676	0.213970936	199
4.776952413	0.01099846	0.211594102	223
5.148809789	0.011108997	0.223225723	231
5.052759159	0.011220644	0.248282774	220
5.248623091	0.011333413	0.221139632	240
5.254535563	0.011447316	0.213852012	231
4.823149089	0.011562363	0.17660509	243
5.180170553	0.011678567	0.224526362	248
5.12157515	0.011795939	0.228932371	238
4.963150899	0.01191449	0.195054266	243
4.867590779	0.012034232	0.18000617	288
4.961481588	0.012155178	0.199323924	269
5.090142153	0.01227734	0.222834996	256
5.057031165	0.012400729	0.199997057	268
5.036224214	0.012525359	0.183841476	323
4.857933575	0.012651241	0.159634243	306
4.761209148	0.012778388	0.170337917	301
5.033332208	0.012906813	0.175966428	281
5.256314834	0.013036528	0.202350637	302
4.849545117	0.013167547	0.165777199	317
4.928505616	0.013299884	0.205053598	306
5.078209694	0.01343355	0.167877836	306
5.094535254	0.013568559	0.188743335	321
4.78778928	0.013704925	0.152622683	320
5.149484227	0.013842662	0.176841191	341
4.825107375	0.013981783	0.143840515	377
5.049071186	0.014122302	0.177072374	381
4.716492789	0.014264234	0.149586481	370
4.71702719	0.014407592	0.146841555	368
5.001353363	0.014552391	0.156801095	376
5.012087932	0.014698645	0.149533839	418
5.096721994	0.014846368	0.164355257	419
4.902507632	0.014995577	0.15221845	399
5.018152137	0.015146285	0.160044456	425
5.221505313	0.015298508	0.167266294	451
4.703266718	0.01545226	0.132137725	449
4.951195053	0.015607558	0.148939025	456
5.092084133	0.015764416	0.156076522	450
4.746712556	0.015922852	0.141961654	448
4.994524931	0.016082879	0.132513791	501
4.880853738	0.016244514	0.147710225	502
5.119249429	0.016407775	0.144005354	483
5.241799951	0.016572675	0.166626535	487
4.987422206	0.016739234	0.14687187	521
5.122473785	0.016907466	0.154929828	490
5.321715564	0.017077389	0.16429442	527
5.272670183	0.017249019	0.152643388	529
4.996148599	0.017422375	0.139234941	580
5.005982859	0.017597472	0.12989733	589
5.138557574	0.01777433	0.147883698	561
5.01562195	0.017952965	0.139391858	543
5.179484455	0.018133395	0.132883114	590
4.883761375	0.018315639	0.117983682	650
5.218070967	0.018499714	0.136220624	630
5.092051619	0.018685639	0.128577127	663
5.19018238	0.018873433	0.150989936	588
5.229812075	0.019063114	0.14012509	635
4.978537923	0.019254702	0.119831123	671
5.071503148	0.019448215	0.12521443	658
5.254090464	0.019643673	0.136625813	686
5.084802503	0.019841095	0.121603306	731
4.984640447	0.020040501	0.119670754	679
5.157531633	0.020241911	0.133053538	717
4.945148114	0.020445346	0.115471066	794
5.337908024	0.020650825	0.124964075	790
4.978981171	0.020858369	0.116513957	818
5.097674839	0.021068	0.125094725	784
5.215560767	0.021279736	0.126824975	803
5.238953433	0.021493601	0.115476708	869
5.054213576	0.021709616	0.111407191	843
5.017031319	0.021927801	0.108694695	836
4.985705054	0.022148179	0.117791962	862
4.873463833	0.022370772	0.100022864	955
5.107700453	0.022595602	0.111647003	914
5.033680283	0.022822691	0.121244234	925
4.94885458	0.023052063	0.103549105	949
5.134255647	0.02328374	0.113004546	965
5.224235242	0.023517746	0.110490272	982
5.28781293	0.023754103	0.111805725	1035
5.176997642	0.023992836	0.106374898	999
5.075521696	0.024233968	0.104231638	995
5.254559864	0.024477523	0.108537273	1073
5.347672123	0.024723526	0.114717183	1103
5.107705382	0.024972002	0.097195343	1064
5.133446975	0.025222975	0.096280353	1163
5.260899751	0.02547647	0.103547368	1153
5.237471361	0.025732513	0.10333435	1199
5.375779525	0.025991129	0.104714905	1230
5.141660966	0.026252344	0.097927037	1211
5.280244122	0.026516184	0.10527386	1245
5.108012667	0.026782676	0.090969898	1280
5.235332614	0.027051847	0.101535021	1245
5.331108456	0.027323722	0.098085538	1413
5.274830522	0.02759833	0.092575873	1435
4.984774322	0.027875698	0.086462381	1389
5.233274184	0.028155854	0.08973226	1458
5.222084296	0.028438825	0.086206757	1526
5.109090739	0.02872464	0.085951982	1556
5.189682611	0.029013327	0.081975926	1555
5.17636693	0.029304916	0.082784945	1537
5.200376985	0.029599435	0.080357664	1635
5.201272322	0.029896914	0.087971339	1634
5.399878822	0.030197383	0.094872525	1638
5.134368959	0.030500872	0.0774708	1724
5.327786387	0.030807411	0.085373791	1784
5.302841803	0.031117031	0.084176551	1766
5.156955723	0.031429762	0.082309499	1779
5.273381348	0.031745636	0.083528566	1772
5.22470973	0.032064685	0.080115303	1863
5.309700204	0.032386941	0.082910222	1862
5.234741299	0.032712435	0.080782205	1885
5.226383534	0.0330412	0.080676401	2039
5.262896492	0.03337327	0.077100994	2015
5.256797738	0.033708677	0.075234145	2057
5.181684845	0.034047455	0.068677921	2185
5.197959659	0.034389637	0.075293484	2068
5.266219837	0.034735259	0.077757115	2201
5.217444907	0.035084354	0.072552642	2216
5.184255859	0.035436958	0.075086989	2216
5.250074059	0.035793105	0.074925656	2244
5.239205651	0.036152832	0.074585692	2367
5.257735747	0.036516174	0.072043458	2417
5.192021806	0.036883167	0.067871499	2515
5.229168801	0.037253849	0.066880588	2522
5.35541772	0.037628257	0.074803031	2529
5.209015793	0.038006427	0.070587683	2590
5.204987515	0.038388398	0.067773293	2684
5.337317786	0.038774208	0.068305844	2709
5.199194129	0.039163895	0.066041737	2804
5.250946779	0.039557499	0.068732524	2814
5.297706021	0.039955058	0.066227857	2954
5.214544027	0.040356613	0.06483448	2979
5.23302399	0.040762204	0.064536037	3027
5.235324134	0.041171871	0.06371936	3107
5.222559437	0.041585655	0.060887753	3202
5.254178783	0.042003598	0.062576162	3153
5.339967707	0.042425741	0.062440784	3323
5.223978732	0.042852127	0.05914338	3372
5.30063983	0.043282798	0.062612378	3408
5.298673648	0.043717797	0.061089706	3457
5.294416366	0.044157168	0.062550173	3534
5.21144328	0.044600955	0.059211622	3662
5.324587566	0.045049202	0.058504056	3644
5.295243579	0.045501954	0.060359983	3733
5.35160518	0.045959257	0.0600709	3749
5.312509611	0.046421155	0.05793593	4033
5.354545281	0.046887695	0.057946141	4057
5.310719248	0.047358924	0.059711837	3976
5.344673716	0.047834889	0.058145459	4185
5.390875673	0.048315638	0.056930219	4224
5.389894437	0.048801218	0.058821088	4297
5.454598244	0.049291679	0.061231446	4381
5.317860317	0.049787068	0.056145784	4529
5.420223039	0.050287437	0.058598483	4547
5.392112688	0.050792834	0.055422169	4648
5.413355312	0.05130331	0.055825842	4723
5.410043527	0.051818917	0.054369321	4805
5.354135097	0.052339706	0.051471589	4941
5.555863921	0.052865729	0.05868943	4994
5.529858964	0.053397038	0.056158576	5234
5.380652522	0.053933687	0.053517948	5148
5.469965155	0.05447573	0.055312036	5454
5.540371117	0.05502322	0.055674646	5442
5.511343752	0.055576213	0.054608477	5591
5.431660785	0.056134763	0.053385326	5740
5.451508857	0.056698927	0.05287141	5737
5.448933934	0.05726876	0.052668933	6024
5.549233529	0.057844321	0.055529633	5969
5.604690989	0.058425666	0.055330398	6039
5.533243184	0.059012854	0.052675706	6289
5.551077649	0.059605943	0.05425742	6214
5.583385475	0.060204992	0.053796854	6415
5.55462108	0.060810063	0.053526258	6558
5.663132024	0.061421214	0.055039565	6552
5.700870473	0.062038507	0.055506995	6728
5.661893142	0.062662005	0.05370334	6741
5.68885622	0.063291768	0.053976811	7075
5.636547035	0.063927861	0.050914372	7156
5.693613486	0.064570347	0.052569123	7216
5.765987418	0.06521929	0.053842215	7271
5.860627235	0.065874754	0.055154694	7583
5.756877827	0.066536807	0.052417397	7447
5.702541515	0.067205513	0.051311592	7632
5.963336961	0.067880939	0.057207072	7644
5.79617446	0.068563154	0.053009813	7782
5.901491245	0.069252225	0.054352473	7970
5.864401934	0.069948222	0.052542146	8106
5.90411801	0.070651213	0.0538831	8164
5.909095272	0.07136127	0.053219707	8250
5.910390655	0.072078462	0.052688263	8479
5.808289004	0.072802863	0.051585213	8531
5.839841205	0.073534544	0.050119916	8846
5.867266258	0.074273578	0.051949852	8730
5.858621668	0.07502004	0.049523901	8879
5.840727657	0.075774004	0.050731462	9013
5.866414108	0.076535545	0.050619237	9028
5.797559623	0.07730474	0.048851329	9298
5.940476062	0.078081666	0.050682758	9169
5.892728416	0.0788664	0.050256602	9440
5.883367899	0.07965902	0.049771184	9257
5.878773144	0.080459607	0.049198115	9589
5.895041099	0.081268239	0.050257283	9799
5.88322176	0.082084999	0.049964011	9457
5.813382174	0.082909967	0.048303796	9451
5.829256209	0.083743226	0.047193206	9715
5.858069659	0.084584859	0.048051369	9722
5.85564142	0.085434951	0.047823422	9772
5.873279196	0.086293586	0.048172738	9996
5.808410011	0.087160851	0.046928907	10130
5.910427118	0.088036833	0.046827396	10041
5.702809519	0.088921617	0.044794638	10122
5.743948933	0.089815295	0.0449497	10038
5.769649037	0.090717953	0.045380212	10135
5.735075533	0.091629684	0.045091741	10224
5.749636691	0.092550578	0.045179111	10044
5.735066414	0.093480726	0.044968157	10119
5.617621807	0.094420223	0.044335235	10000
5.652835659	0.095369162	0.043642701	10206
5.652592883	0.096327638	0.042213591	10213
5.600930528	0.097295747	0.042726252	10270
5.63280404	0.098273586	0.043214985	10154
5.633204936	0.099261252	0.042134886	10218
5.595067873	0.100258844	0.041792316	10114
5.616705768	0.101266462	0.042210244	10042
5.491484752	0.102284207	0.040855135	10110
5.60568613	0.10331218	0.04303432	10182
5.502652362	0.104350485	0.041289818	10264
5.545215275	0.105399225	0.040729122	10207
5.474158447	0.106458504	0.04134035	9949
5.523168194	0.10752843	0.042107082	10276
5.385709792	0.108609109	0.039026156	10150
5.420130778	0.109700649	0.040959095	10051
5.433184803	0.110803158	0.040320028	10020
5.351376941	0.111916749	0.039411671	10058
5.421523749	0.113041531	0.040872865	9961
5.355491964	0.114177617	0.039904932	9766
5.398816	0.115325121	0.040759704	9853
5.32361976	0.116484158	0.03977879	9794
5.36574024	0.117654843	0.040582857	9708
5.317654905	0.118837294	0.040026391	9808
5.268287236	0.120031629	0.039528194	9901
5.311235117	0.121237966	0.040013552	9655
5.245829428	0.122456428	0.040300261	9666
5.306660357	0.123687136	0.040817695	9395
5.21326438	0.124930212	0.03924749	9490
5.234920007	0.126185782	0.039039145	9356
5.171159216	0.12745397	0.037970811	9397
5.177927418	0.128734904	0.03842194	9487
5.207175372	0.130028711	0.039135034	9271
5.142509409	0.131335521	0.038966639	9257
5.124991895	0.132655465	0.038650806	9166
5.04841761	0.133988675	0.037596408	9065
5.082062174	0.135335283	0.038679401	8797
5.043943838	0.136695425	0.03801832	9026
5.093302101	0.138069237	0.039319468	8754
5.086134008	0.139456856	0.038825003	8744
5.012785337	0.140858421	0.038259842	8698
5.058970657	0.142274072	0.039954855	8676
5.014357937	0.14370395	0.038324548	8589
4.961865775	0.145148198	0.038792707	8460
5.060910302	0.146606962	0.040172116	8408
4.976965855	0.148080387	0.038510457	8374
4.957749488	0.149568619	0.037822375	8448
5.018447037	0.151071809	0.039568042	8335
4.956628548	0.152590106	0.039009118	8161
4.969822817	0.154123662	0.039501837	8030
4.967471706	0.15567263	0.03989724	8089
4.973234212	0.157237166	0.040724549	7908
4.903389929	0.158817426	0.038617619	7957
4.886001975	0.160413568	0.038553831	7855
4.873041253	0.162025751	0.039604565	7632
4.915899789	0.163654137	0.039495838	7724
4.834856834	0.165298888	0.039621609	7601
4.89854134	0.16696017	0.040327538	7485
4.850338542	0.168638147	0.040397658	7511
4.863989526	0.170332989	0.040388055	7558
4.761236947	0.172044864	0.038861396	7424
4.77199367	0.173773943	0.039080899	7314
4.754358188	0.175520401	0.039210273	7318
4.808795296	0.17728441	0.040877926	7163
4.708343521	0.179066148	0.038803904	7124
4.722582274	0.180865793	0.039497056	6924
4.681315293	0.182683524	0.038806645	6883
4.666984176	0.184519524	0.038312866	6823
4.691372664	0.186373976	0.03940189	6914
4.610215708	0.188247066	0.036297428	6876
4.629991913	0.19013898	0.038675608	6669
4.609157466	0.192049909	0.038007816	6701
4.670572575	0.193980042	0.038938207	6727
4.629398942	0.195929574	0.038413496	6546
4.617852578	0.197898699	0.03804071	6587
4.580877183	0.199887614	0.038825281	6620
4.621736403	0.201896518	0.039632622	6436
4.614272313	0.203925612	0.037979003	6260
4.554936274	0.205975098	0.037490099	6376
4.519819991	0.208045182	0.037519537	6256
4.575599086	0.210136071	0.038024903	6326
4.542470059	0.212247974	0.037423387	6261
4.488670141	0.214381101	0.037217716	6185
4.438933667	0.216535667	0.036471862	6155
4.518083692	0.218711887	0.037827789	6302
4.510282868	0.220909978	0.037639971	6222
4.422558869	0.22313016	0.03650711	6053
4.464516057	0.225372656	0.03856778	5995
4.470525175	0.227637688	0.036777281	5986
4.428271848	0.229925485	0.036872983	5841
4.528071297	0.232236275	0.039409092	5851
4.487281978	0.234570288	0.03851434	5879
4.405239314	0.236927759	0.037973836	5734
4.415533461	0.239308922	0.038264188	5728
4.416376056	0.241714017	0.037582376	5749
4.342311327	0.244143283	0.036836266	5694
4.385006051	0.246596964	0.037532233	5609
4.367484837	0.249075305	0.037341453	5627
4.459572895	0.251578553	0.039229487	5547
4.395940031	0.25410696	0.037649387	5572
4.420406754	0.256660777	0.039011733	5617
4.400242689	0.259240261	0.03735435	5654
4.409652776	0.261845669	0.039063725	5552
4.376611337	0.264477261	0.037210768	5433
4.3814151	0.267135302	0.037255041	5316
4.34078568	0.269820056	0.036929231	5344
4.395173769	0.272531793	0.038147293	5300
4.424047566	0.275270783	0.038042896	5214
4.317789086	0.2780373	0.035326927	5273
4.30547169	0.280831622	0.036238919	5311
4.378746912	0.283654026	0.038092372	5115
4.33185325	0.286504797	0.037703923	5049
4.386500798	0.289384218	0.039111529	4963
4.325752423	0.292292578	0.037508944	5010
4.338894725	0.295230167	0.037135526	4913
4.248734301	0.298197279	0.036199027	4934
4.34866847	0.301194212	0.038710473	4845
4.27872823	0.304221264	0.037441691	4821
4.348764397	0.307278739	0.039129803	4790
4.204508431	0.310366941	0.035650954	4678
4.336660359	0.313486181	0.040185357	4595
4.310938644	0.316636769	0.040134739	4637
4.238804914	0.319819022	0.036567611	4635
4.262451086	0.323033256	0.037721161	4614
4.288975826	0.326279795	0.03843629	4637
4.256598052	0.329558961	0.036932663	4462
4.295078767	0.332871084	0.039765662	4406
4.255251466	0.336216494	0.038296892	4335
4.224323588	0.339595526	0.036344145	4348
4.202689563	0.343008517	0.03958455	4289
4.276972298	0.34645581	0.038642766	4155
4.25853259	0.349937749	0.03817432	4261
4.193033517	0.353454682	0.037234284	4220
4.218956178	0.357006961	0.038796189	4132
4.28875109	0.36059494	0.039789607	4067
4.24849627	0.36421898	0.039045095	4099
4.231787197	0.367879441	0.040004425	4021
4.329297471	0.371576691	0.042966586	4000
4.168249395	0.375311099	0.038426489	3938
4.222044709	0.379083038	0.038280603	4022
4.204694116	0.382892886	0.039134168	3885
4.195300627	0.386741023	0.040026557	3892
4.180020486	0.390627835	0.039678438	3835
4.164643755	0.39455371	0.041977305	3618
4.245041412	0.398519041	0.041005375	3816
4.212506232	0.402524224	0.041327542	3725
4.239875798	0.40656966	0.039622146	3611
4.314913486	0.410655753	0.046559134	3507
4.144530765	0.414782912	0.039735885	3652
4.233179343	0.418951549	0.039547946	3435
4.179087832	0.423162082	0.041561939	3392
4.113576695	0.427414932	0.041611995	3390
4.219295254	0.431710523	0.043296454	3311
4.214974842	0.436049286	0.042544616	3441
4.203890655	0.440431655	0.043010082	3315
4.139328027	0.444858066	0.040577593	3229
4.103947791	0.449328964	0.039431305	3250
4.178447447	0.453844795	0.042566925	3228
4.202502616	0.458406011	0.048011873	3033
4.163802741	0.463013068	0.042641576	3096
4.253256834	0.467666427	0.045366704	3017
4.131803519	0.472366553	0.044149257	2978
4.171542832	0.477113916	0.045342807	2975
4.170357293	0.48190899	0.043121465	2880
4.216253937	0.486752256	0.047475986	2883
4.22504899	0.491644197	0.051240611	2801
4.194019569	0.496585304	0.048172428	2757
4.297799505	0.501576069	0.054120366	2740
4.20743802	0.506616992	0.048489304	2700
4.216288936	0.511708578	0.048657718	2669
4.238467966	0.516851334	0.047587088	2683
4.259129478	0.522045777	0.05285467	2570
4.158477376	0.527292424	0.050453393	2470
4.103365793	0.532591801	0.049423308	2575
4.253365879	0.537944438	0.051260544	2493
4.226159722	0.543350869	0.050258138	2474
4.150820718	0.548811636	0.051593033	2381
4.149884528	0.554327285	0.050381002	2332
4.265004622	0.559898367	0.054051031	2351
4.184250508	0.565525439	0.05386071	2281
4.25319783	0.571209064	0.053186787	2298
4.127482454	0.57694981	0.051345068	2259
4.188179836	0.582748252	0.055343456	2141
4.129325914	0.58860497	0.056911566	2119
4.183992495	0.594520548	0.05377532	2154
4.14701072	0.600495579	0.055715599	2077
4.152949087	0.60653066	0.058347134	2015
4.312166742	0.612626394	0.062899107	1961
4.097764269	0.618783392	0.056992494	2010
4.136068449	0.625002268	0.056243558	1957
4.160566049	0.631283646	0.060609658	1900
4.068487879	0.637628152	0.055254004	1898
4.260071617	0.644036421	0.066885402	1875
4.080442721	0.650509095	0.058956431	1818
4.145961991	0.65704682	0.061885308	1834
4.196028331	0.66365025	0.061809745	1853
4.130526683	0.670320046	0.061513804	1750
4.10697447	0.677056874	0.061860363	1661
4.020333453	0.683861409	0.058245141	1677
4.033306883	0.690734331	0.057576875	1748
4.154353545	0.697676326	0.064028846	1642
4.184723232	0.70468809	0.068778174	1627
4.192992027	0.711770323	0.066349451	1596
4.167564803	0.718923733	0.065207712	1561
4.14071285	0.726149037	0.061500291	1524
4.182135425	0.733446956	0.066477218	1468
4.156724457	0.740818221	0.067941559	1395
4.05920954	0.748263568	0.064437213	1479
4.063344463	0.755783741	0.063714328	1391
4.251228647	0.763379494	0.070399713	1427
4.090523854	0.771051586	0.066589179	1286
4.150247671	0.778800783	0.068811583	1385
4.102509756	0.786627861	0.062918274	1352
4.280723082	0.794533603	0.073433273	1350
4.073199364	0.802518798	0.067993098	1280
4.095488526	0.810584246	0.066346397	1200
4.033315101	0.818730753	0.0667112	1231
4.076414431	0.826959134	0.068894945	1199
4.123956692	0.835270211	0.071475381	1172
4.117938461	0.843664817	0.072507151	1188
3.97582603	0.852143789	0.069118571	1161
4.052251771	0.860707976	0.070253382	1103
4.177943167	0.869358235	0.074991953	1163
4.068533796	0.878095431	0.074102241	1078
4.112119394	0.886920437	0.071068498	1066
4.255205717	0.895834135	0.076010558	1054
4.257795634	0.904837418	0.087740956	979
4.172418503	0.913931185	0.082199197	921
4.084974619	0.923116346	0.074347765	964
4.28007755	0.93239382	0.097552401	894
4.223961338	0.941764534	0.083738881	915
4.144618427	0.951229425	0.078397812	856
4.239159153	0.960789439	0.090512617	862
4.196684986	0.970445534	0.086576319	832
4.209421467	0.980198673	0.084662643	810
4.082131614	0.990049834	0.081778199	837
4.295736412	1	0.087304949	795
4.136043888	1.010050167	0.087732323	786
4.07407565	1.02020134	0.0802037	788
4.325492319	1.030454534	0.093091303	785
4.214006603	1.040810774	0.084075273	780
4.274222646	1.051271096	0.107620693	656
4.18717763	1.061836547	0.102111985	690
3.995406509	1.072508181	0.078053014	691
4.088644002	1.083287068	0.093106575	708
4.145091261	1.094174284	0.092267261	663
4.274543894	1.105170918	0.103295743	635
4.102981976	1.11627807	0.091611022	656
4.14210142	1.127496852	0.096800509	655
4.089873811	1.138828383	0.088766847	624
4.118321557	1.150273799	0.098535313	595
4.186521363	1.161834243	0.101707477	575
4.164388962	1.173510871	0.108425467	566
4.19861011	1.185304851	0.115502808	543
4.160834417	1.197217363	0.100262677	557
4.09118779	1.209249598	0.103772272	529
3.942613557	1.221402758	0.07791955	570
4.151142336	1.23367806	0.111680629	527
4.221833131	1.246076731	0.11137068	516
4.120953397	1.25860001	0.119988603	520
4.12594457	1.27124915	0.115566942	497
3.990907355	1.284025417	0.100970549	497
4.186404297	1.296930087	0.133295753	438
4.230055476	1.309964451	0.122909887	477
4.090110271	1.323129812	0.117777973	424
3.977509011	1.336427488	0.093899265	452
4.105326884	1.349858808	0.122525657	422
4.261426921	1.363425114	0.124218381	430
3.915068948	1.377127764	0.099535591	415
4.204414807	1.390968128	0.138395705	374
4.035781386	1.404947591	0.121015384	409
3.94454096	1.419067549	0.101827738	392
4.247122038	1.433329415	0.13093159	394
4.017445898	1.447734615	0.119504084	352
3.922585605	1.462284589	0.125722729	354
3.913904337	1.476980794	0.109640017	348
4.134766766	1.491824698	0.12967942	328
4.111655092	1.506817785	0.124275233	325
4.012016357	1.521961556	0.127968565	309
4.046839154	1.537257524	0.137851493	322
4.030914337	1.552707219	0.166943825	272
4.032229554	1.568312185	0.166140905	297
4.084639717	1.584073985	0.154422261	282
4.264656948	1.599994193	0.177267871	236
3.984505767	1.616074402	0.151206323	254
3.993173399	1.63231622	0.15001144	246
3.832644342	1.648721271	0.139211211	236
3.686318201	1.665291195	0.135795503	214
3.760327747	1.68202765	0.17306196	198
