# Supplementary material for: Early indicators of tidal ecosystem shifts in estuaries
Source: Nat Commun. 2023 Apr 6;14:1911. doi: 10.1038/s41467-023-37444-6 (PMC10079839; doi:10.1038/s41467-023-37444-6)
Supplement: Supplementary file 4 — Source Data [file 41467_2023_37444_MOESM4_ESM.zip › Source Data/Figure 4 & S3/Figure4b_SourceData.csv]

Figure 4b. Comparison of model results with the distribution of micro-topographic patterns in the geospatial data.
COLUMNS	DESCRIPTION
SD of water height (cm)	The standard deviation of the height of surface water at the end of a simulation of the 'inclined plane' flow routing model. This value was calculated from 100 simulations of flow routing over a tidal flat at each of the corresponding slope values in the same row.
Slope (degrees)	Slope of the simulated tidal flat, a 1D array of values between 0.01 and 1.5.
Standard Error	Standard error of the calculated SD of water height (cm)
N	Number of repeated simulations underlying statistics
SD of water height (cm)	Slope (degrees)	Standard Error	N
0.446194058	0.01	0.008682723	100
0.446527631	0.013017606	0.008722705	100
0.446810146	0.016945806	0.008774014	100
0.4469909	0.022059383	0.008847773	100
0.446846941	0.028716035	0.008944213	100
0.446055583	0.037381403	0.009074969	100
0.443923478	0.048661637	0.009235977	100
0.439464385	0.063345801	0.009432271	100
0.43104519	0.082461067	0.009626864	100
0.416582131	0.107344567	0.009729432	100
0.39408892	0.139736927	0.009560213	100
0.362793035	0.181904025	0.008888665	100
0.32529744	0.23679549	0.007730121	100
0.287298627	0.308251037	0.006421001	100
0.253299322	0.401269051	0.005383241	100
0.223924868	0.522356236	0.004685522	100
0.199519698	0.679982761	0.004206248	100
0.184581251	0.885174759	0.003899508	100
0.172870127	1.152285615	0.003716059	100
0.163513621	1.5	0.003606004	100
