# Supplementary material for: Early indicators of tidal ecosystem shifts in estuaries
Source: Nat Commun. 2023 Apr 6;14:1911. doi: 10.1038/s41467-023-37444-6 (PMC10079839; doi:10.1038/s41467-023-37444-6)
Supplement: Supplementary file 4 — Source Data [file 41467_2023_37444_MOESM4_ESM.zip › Source Data/Figure 4 & S3/FigureS3a_SourceData.csv]

Supplementary Figure 3a. The effects of tidal flat slope and elevation on micro-topographic intensity, displayed in four panels.
	DESCRIPTION
ROWS	Avg. tidal inundations skipped over a 10 x 10 m square area (%), the row names in the first collumn indicate a 1D array of values between 0 and 100.
COLUMNS	Slope of the tidal flat, calculated over a 10 x 10 m square area (degrees), the names in the first row indicate a 1D array of values between 0.02 and 2.
VALUES	Avg. intensity of microtopography (Standard deviation of the near-infrared band (SD of NIR band), with a 10 x 10 m square area, sampled from 0.25 x 0.25 m resolution orthophotos).
	At each cell this value was calculated by combining all areas with the designated (1) tidal inundations skipped and (2) tidal flat slope indicated in the row and collumn name.
	0.02	0.04	0.06	0.08	0.1	0.12	0.14	0.16	0.18	0.2	0.22	0.24	0.26	0.28	0.3	0.32	0.34	0.36	0.38	0.4	0.42	0.44	0.46	0.48	0.5	0.52	0.54	0.56	0.58	0.6	0.62	0.64	0.66	0.68	0.7	0.72	0.74	0.76	0.78	0.8	0.82	0.84	0.86	0.88	0.9	0.92	0.94	0.96	0.98
1	3.572831231	3.535430463	4.031781322	4.538197198	4.496101341	4.326704513	4.34330784	4.3879285	4.365534636	4.246462436	4.150088377	4.172857969	4.25563445	4.177247481	4.181823632	4.149610838	4.112965515	4.156748477	4.083095719	4.06429909	4.050538835	4.012712376	4.058586002	4.071638358	4.036141326	4.038150517	3.961950561	3.988020218	4.037528064	3.99695373	3.911745961	3.942616423	3.979088824	3.902367905	3.982597248	4.090924805	4.118933097	4.081364784	3.975545717	4.188120671	4.023850626	4.041466638	3.832961688	4.116011569	4.175538383	4.089739951	4.241639815	4.216774021	4.281296965
2	3.956856855	3.895159217	4.295976133	4.960674866	4.868305945	4.759381551	4.873602308	4.979430349	4.637785537	4.49493601	4.383779767	4.373154067	4.303308735	4.376120883	4.230768291	4.166453962	4.168191928	4.041379372	4.089757704	4.107755838	4.158867819	4.17555403	4.177907728	4.119190875	4.3126625	4.170409836	4.278018185	4.325170739	4.128004215	4.162980062	4.380981812	4.082521865	4.103536913	4.145556116	4.322136207	4.42398843	4.199344177	4.196256443	4.343232509	4.32877558	4.168781954	4.268740441	4.093171052	4.302956887	4.30008876	4.255642714	4.232021931	4.197155126	4.155734181
3	4.241701795	4.169477822	4.511381514	5.166298474	5.055892506	4.925924227	4.97859922	4.656467715	4.338011768	4.293557601	4.441372021	4.301692793	4.284941473	4.267629005	4.143224734	4.197678099	4.132945025	4.192508989	4.140196709	4.231369427	4.08060823	4.149974973	4.272734738	4.147024623	4.360892731	4.284328501	4.208557028	4.153734139	4.163403053	3.871990576	4.005552164	4.077101773	4.051641323	4.228567901	4.280034146	4.466281729	4.507376154	4.185153331	4.052546029	4.522544232	4.332788983	4.364747172	4.67242674	4.455177029	4.32879397	4.006593095	4.02506841	4.03111098	4.285183597
4	4.093429751	4.024961316	4.56660289	5.389654857	5.152016868	5.071235757	4.990189564	4.659693499	4.516480246	4.358484849	4.183968396	4.156831114	4.320667482	4.245081836	4.383787503	4.249726216	4.335880991	4.166669471	4.226792335	4.165880241	4.434210885	4.202870151	4.32158864	4.203075504	4.223971752	4.082594947	4.204497841	4.16432399	4.548985524	4.436184152	4.107319161	4.073950334	4.405552762	4.024948122	4.086326696	4.168813169	4.448872387	3.976150559	4.28917996	4.490238972	4.703894029	4.140819528	4.389488938	4.216542658	4.558808694	3.928959046	4.471574839	4.253008773	4.753231061
5	3.783757694	4.336829862	5.081406464	5.551818526	5.543636968	5.255560155	5.089216591	4.732215054	4.68479416	4.526843131	4.295088745	4.318290541	4.299718743	4.590581852	4.598954765	4.488867214	4.392189099	4.343116176	4.297374487	4.285388612	4.562014652	4.351968436	4.248882816	4.17371642	4.113070633	4.365125209	4.16493818	3.990096947	4.557307525	4.085533423	4.535488094	4.366717268	3.790551516	3.823608688	4.139345306	3.876769387	4.140730214	4.856511825	4.165459711	4.777661863	4.349089201	3.712678315	3.88935292	4.612160146	4.664215933	3.977554824	5.246500959	3.422115915	4.264912724
6	4.321499439	4.672756984	5.315423013	5.538481832	5.610917214	5.527302736	5.345148788	4.974401315	4.731595168	4.739172861	4.354259195	4.490828855	4.563952799	4.490242652	4.492466176	4.558514293	4.453794632	4.422229162	4.45262714	4.51611722	4.48291643	4.00709228	4.228861875	4.181413496	4.200968403	4.562925696	3.975192468	4.206727332	4.061675308	4.787691677	4.411150019	4.366826076	4.171274972	4.479978581	4.334806907	4.319198788	4.469416105	4.591725035	4.796988451	4.71309463	4.11111995	4.407884481	5.043987807	4.11160642	4.495149526	4.252001137	3.934192694	NA	NA
7	4.31999859	4.871085801	5.389253375	5.714363179	5.772519387	5.698044625	5.07718826	5.062246876	4.899613458	4.885714508	4.602543531	4.487453759	4.400724173	4.514491325	4.615106552	4.662291079	4.605944122	4.551125955	4.501368644	4.209597162	4.328794232	4.390124405	4.355505295	4.282556416	4.579936253	3.999223103	3.965014239	4.009848571	4.291318788	4.338160742	4.017040638	4.045233513	3.908378044	3.935804994	4.467945503	3.873276292	4.231506464	3.912512751	4.746032909	4.67704366	4.780613816	4.68770501	NA	4.399630622	NA	NA	NA	NA	NA
8	5.179972685	5.376714858	5.716102601	5.739040891	5.77123182	5.667200248	5.264101963	5.296458605	4.894927951	4.82807577	4.799159605	4.600380821	4.711346088	4.651006309	4.477054987	4.493383622	4.612660088	4.511955446	4.221941432	4.386859587	4.414702237	4.617319052	4.208597065	4.198314395	4.310699479	4.352884325	3.703238219	3.84687301	4.497042045	4.203574824	3.706642727	4.322653556	4.551411856	3.382254334	4.306340977	4.388901003	4.663074873	4.280674839	3.955374084	4.695812239	5.165029307	NA	NA	NA	NA	NA	NA	4.905617823	NA
9	5.693245476	5.726304087	5.662189622	6.007674531	6.011513904	5.705990536	5.429892567	5.440846359	5.115774123	4.926295392	4.626671017	4.727957377	4.364661371	4.613890339	4.590148845	4.597967086	4.478466416	4.390820659	4.493053056	4.446455972	4.581780141	4.522150184	4.38675424	4.58303198	4.460737937	4.562884333	4.220119104	4.456858105	4.163716066	4.054922729	3.818283244	4.937791298	4.701330622	3.718761238	3.95671531	5.030600599	4.16498594	4.155238912	4.457298483	NA	NA	5.460621157	NA	NA	NA	NA	NA	NA	NA
10	5.223749913	5.415266567	5.759553877	6.045376933	6.092705814	5.859802558	5.492614275	5.516230105	5.036969517	5.121278653	4.759584603	4.487285776	4.564021913	4.676988196	4.70733983	4.348897837	4.624407075	4.561488916	4.44745483	4.427149247	4.572874512	4.970791811	4.261039513	4.024284843	4.251919085	4.296056588	5.096395728	4.298509084	4.338622794	3.872907561	3.72144256	4.102013464	3.932615526	3.971654157	4.710020432	4.099135406	5.450320724	3.78764528	NA	5.364601072	NA	NA	NA	NA	NA	NA	NA	NA	NA
11	5.618859158	5.648655686	5.950176516	5.926824353	6.120269577	6.091033866	5.858242924	5.595784579	5.24163734	4.802789594	4.86854483	4.928881841	4.452079579	4.615167395	4.641137171	4.537941607	4.419250209	4.494847168	4.394691207	4.420770317	4.619950373	4.376255956	4.518112874	4.123361918	4.39994732	4.356207063	4.152887788	4.593343433	4.155064259	4.530684409	3.49991204	3.689666225	NA	4.623131253	4.525382924	4.212497099	NA	NA	NA	NA	NA	NA	NA	NA	NA	NA	NA	NA	NA
12	5.493416057	5.703374826	5.903079627	6.167775329	6.214691954	6.393768411	5.852464353	5.249314916	5.161928869	4.972933844	4.7712573	4.857473874	4.708668221	4.38309573	4.665896954	4.476936214	4.628879371	4.561070344	4.618815543	4.509523687	4.454861874	4.381732258	4.109018672	4.43277393	3.859187749	4.273960787	3.368496803	4.332614992	4.530082462	4.77508036	4.529421455	3.692707094	4.800464028	4.030517951	4.294925598	4.279387876	NA	NA	4.593349326	NA	NA	NA	NA	NA	NA	NA	NA	NA	NA
13	5.262622447	5.77920729	6.150709504	6.197548074	6.300603534	5.989312205	5.744161994	5.484853176	5.25787564	4.688735209	4.931714092	4.905287788	4.773113408	4.422969906	4.586487429	4.413717623	4.684814738	4.489453576	4.825868991	5.103778864	4.415918437	4.79446522	4.393117814	4.589306702	4.333722364	5.048733355	4.530851565	5.252465543	5.461791311	3.9704878	4.421373276	4.403393437	NA	NA	NA	NA	NA	NA	NA	NA	NA	NA	NA	NA	NA	NA	NA	NA	NA
14	5.906651963	5.946454512	6.296996571	6.354880248	6.197623189	5.89670357	5.604911019	5.625249662	5.302659703	4.908867852	4.769259559	4.746527119	4.357280426	4.573202631	4.680871994	4.563274835	4.561875431	4.603076576	4.580228117	4.747227022	3.959693365	4.283394797	4.666537484	4.231964656	4.957766382	4.413972357	4.777602376	3.800984013	4.86386747	4.332495539	4.800402745	3.697872116	NA	NA	NA	NA	NA	NA	NA	NA	NA	NA	NA	NA	NA	NA	NA	NA	NA
15	6.053735347	6.26187031	6.318759687	6.461317987	6.364580745	6.042547023	5.657921803	5.530259289	4.989141219	5.006698042	5.100705816	5.151717928	4.67895839	4.820381042	4.467860097	4.910492894	4.789788238	4.580486288	5.101860434	4.587798547	4.782803	4.299579335	4.468591647	4.813019464	3.887579183	4.123152811	4.114506281	4.92677246	4.465874663	4.105950829	3.596251571	NA	NA	NA	NA	NA	NA	NA	NA	NA	NA	NA	NA	NA	NA	NA	NA	NA	NA
16	6.202310951	6.288507132	6.380037728	6.506721309	6.449255269	6.040417493	5.827901389	5.687229066	5.273556691	5.124256199	4.933008255	4.569736665	4.852527249	5.013855201	4.824837998	4.534303771	4.98109911	4.368544649	4.868772635	4.586260074	4.446725938	3.757064419	4.306274996	4.583807883	4.018793077	4.085377159	4.059430705	3.884060087	4.001987958	4.650336055	NA	NA	NA	NA	NA	NA	NA	NA	NA	NA	NA	NA	NA	NA	NA	NA	NA	NA	NA
17	5.889216341	6.255450957	6.507992773	6.559489699	6.414597511	6.267176009	5.977662661	5.646986067	5.157678521	5.267047763	4.976746297	4.981997863	4.811054393	4.630687828	4.395419109	4.917570359	4.475817272	4.556556257	4.612542206	4.435959278	4.789759787	4.312160877	4.832442393	4.395822778	4.748547039	5.33918902	4.019372983	NA	NA	NA	NA	NA	NA	NA	NA	NA	NA	NA	NA	NA	NA	NA	NA	NA	NA	NA	NA	NA	NA
18	6.253439438	6.402735326	6.685786485	6.657565968	6.454145049	6.434056876	6.361818907	5.699711184	5.182389829	5.247196453	5.207795467	4.968435602	5.137781375	4.712410603	4.761688653	4.681819128	4.836727301	4.535411678	4.473881456	4.053053572	4.31945767	4.57680624	5.235529506	3.967628962	4.411970822	4.096266674	4.192398586	NA	4.155954224	5.07734691	NA	NA	NA	NA	NA	NA	NA	NA	NA	NA	NA	NA	NA	NA	NA	NA	NA	NA	NA
19	6.070876188	6.529767902	6.943790257	7.022033321	6.680916135	6.552869771	6.165810601	5.563057139	5.335417519	5.608495933	5.457429614	5.032380696	4.609479031	4.430947915	4.916185307	5.134964952	4.858988335	4.925293089	5.013147092	5.071257253	4.750667475	4.169614558	4.19692762	NA	3.94615179	NA	4.605202798	NA	NA	NA	NA	NA	NA	NA	NA	NA	NA	NA	NA	NA	NA	NA	NA	NA	NA	NA	NA	NA	NA
20	6.619286681	6.812665298	7.084555301	7.088982874	6.997777795	6.647799153	6.336090388	5.803174012	5.983272307	5.859817777	4.717259262	5.13180192	4.969295621	5.01787437	4.738483158	4.851157435	4.86060825	5.018625948	4.693861409	4.877912769	4.428549281	4.156957629	4.597516047	3.93180123	5.165078739	3.850007391	4.423403812	NA	NA	NA	NA	NA	NA	NA	NA	NA	NA	NA	NA	NA	NA	NA	NA	NA	NA	NA	NA	NA	NA
21	6.699431927	6.740203192	6.896216377	7.242771856	7.043940381	6.786363062	6.153541608	5.544100788	5.419682195	5.741124002	5.520403835	5.230192338	4.680153399	5.077587651	4.733657659	4.735753214	4.646443812	4.170584167	4.802279453	4.766509807	5.004591418	4.212257139	3.988295471	5.510166273	4.032611486	NA	4.633511937	NA	NA	NA	NA	NA	NA	NA	NA	NA	NA	NA	NA	NA	NA	NA	NA	NA	NA	NA	NA	NA	NA
22	6.644800356	6.355050148	6.893915854	7.470311975	7.199402263	6.886507521	6.109633591	6.080356167	5.716675591	5.54088446	5.489851288	5.793935852	5.287742484	5.35839309	4.696049689	4.405045093	5.0845857	4.149819525	4.76020717	4.409841619	4.505806806	4.566887852	5.060350864	NA	NA	NA	NA	NA	NA	NA	NA	NA	NA	NA	NA	NA	NA	NA	NA	NA	NA	NA	NA	NA	NA	NA	NA	NA	NA
23	6.077675687	6.30042073	7.368337672	7.603984396	7.086249561	6.515736279	6.492703131	5.927341177	6.184524448	5.340501255	5.940791424	5.521750818	5.456827515	4.99943447	4.866398415	4.250544616	4.71331587	4.81027127	4.580003387	4.326436766	4.6424937	5.178050115	NA	NA	NA	NA	NA	NA	NA	NA	NA	NA	NA	NA	NA	NA	NA	NA	NA	NA	NA	NA	NA	NA	NA	NA	NA	NA	NA
24	6.20533165	6.583200082	7.423898242	7.627981515	7.377069513	6.847751181	6.222959196	6.307823085	6.163956652	6.11691203	5.856733723	5.434054897	5.031910579	5.225681675	4.691282352	4.533508873	5.018674152	5.131807179	4.867176351	4.540470476	4.652564838	4.17105331	5.166175809	4.997047632	NA	NA	NA	NA	NA	NA	NA	NA	NA	NA	NA	NA	NA	NA	NA	NA	NA	NA	NA	NA	NA	NA	NA	NA	NA
25	5.894400582	6.734807392	7.537419968	7.860288151	7.508822645	6.572935194	6.512458245	6.137261734	6.43720818	5.784996656	6.078122029	5.681489239	5.434312513	5.913436996	5.057410596	4.818375777	4.389603544	5.051609445	4.991567967	4.706442059	4.477975239	4.063536469	4.905919494	4.155431199	NA	NA	NA	NA	NA	NA	NA	NA	NA	NA	NA	NA	NA	NA	NA	NA	NA	NA	NA	NA	NA	NA	NA	NA	NA
26	6.30071923	7.304598142	7.824163677	7.839679812	7.218135363	6.896306444	6.307600669	6.32198549	6.304428939	5.731856755	5.289862671	5.182934007	5.43637093	5.243461076	4.952328746	4.514646742	5.054932815	5.737198968	4.845958196	4.333934665	4.563614774	4.799543234	NA	4.680262383	NA	NA	NA	NA	NA	NA	NA	NA	NA	NA	NA	NA	NA	NA	NA	NA	NA	NA	NA	NA	NA	NA	NA	NA	NA
27	6.075805176	7.237676327	7.884460253	7.748726343	7.669384481	6.973469938	6.718263136	6.429277345	6.378919968	5.984021071	5.837819594	5.62383054	5.512166135	5.214046474	4.80455487	5.227183409	4.911623061	4.817859161	5.546526329	4.094366161	4.885852354	3.821325762	NA	NA	NA	NA	NA	NA	NA	NA	NA	NA	NA	NA	NA	NA	NA	NA	NA	NA	NA	NA	NA	NA	NA	NA	NA	NA	NA
28	5.506300477	7.110480053	8.079034684	7.93233308	7.405591867	7.128929618	6.816631816	6.186276116	6.212357462	5.94696775	5.819278836	6.166552116	6.208883439	6.0865883	5.096817556	4.320434422	4.177302737	4.614108621	4.673930485	4.706243258	4.439611533	5.181957096	NA	NA	NA	NA	NA	NA	NA	NA	NA	NA	NA	NA	NA	NA	NA	NA	NA	NA	NA	NA	NA	NA	NA	NA	NA	NA	NA
29	5.469847579	7.068719021	8.109903313	8.017778084	7.588417602	7.353997557	6.937533834	6.703879914	6.589393082	5.865541921	5.99105895	5.602611721	6.357418439	5.063061192	4.643053959	4.524417034	4.943077598	4.4694749	5.663789511	NA	4.325257073	4.096779641	NA	NA	NA	NA	NA	NA	NA	NA	NA	NA	NA	NA	NA	NA	NA	NA	NA	NA	NA	NA	NA	NA	NA	NA	NA	NA	NA
30	6.107947367	7.182668608	8.049879928	8.140940075	7.370806677	6.951933234	7.056535657	6.822830375	6.627171012	5.919660538	6.745906049	5.911357295	5.66718126	5.444715347	4.772282178	5.100803349	5.398092369	4.440215317	4.546179893	4.378063215	5.097817838	4.208225836	NA	NA	NA	NA	NA	NA	NA	NA	NA	NA	NA	NA	NA	NA	NA	NA	NA	NA	NA	NA	NA	NA	NA	NA	NA	NA	NA
31	6.519207245	7.0806514	7.939677358	7.811339722	7.036964986	7.093272586	6.895087018	7.258338951	6.761106105	6.096558062	6.217044384	5.868670809	6.084241069	5.543288379	5.833250598	4.586906193	4.178710311	4.497520876	4.437505201	4.535787747	NA	NA	NA	5.595853231	NA	NA	NA	NA	NA	NA	NA	NA	NA	NA	NA	NA	NA	NA	NA	NA	NA	NA	NA	NA	NA	NA	NA	NA	NA
32	5.524133011	6.845687071	7.782765692	8.089868575	7.397116357	6.980463005	7.241030168	6.550565125	6.809732115	6.513288178	6.105833694	5.715534803	7.082521698	5.649879184	4.825958081	3.990383532	4.711860258	5.054758691	5.266078845	4.323067532	NA	4.902531552	NA	NA	NA	NA	NA	NA	NA	NA	NA	NA	NA	NA	NA	NA	NA	NA	NA	NA	NA	NA	NA	NA	NA	NA	NA	NA	NA
33	5.254837561	6.116829735	7.565180332	7.733619957	7.821306372	7.616269017	6.867253445	6.634130514	6.618380929	6.500631746	6.117415674	5.899384932	5.717403404	5.947703829	4.587789479	4.811509648	4.403568424	4.842931238	3.850109598	3.856797103	4.458580916	NA	NA	NA	NA	NA	NA	NA	NA	NA	NA	NA	NA	NA	NA	NA	NA	NA	NA	NA	NA	NA	NA	NA	NA	NA	NA	NA	NA
34	4.827010649	6.139620215	7.324527599	7.881800237	7.488651317	8.013927219	7.225146624	7.347569236	6.498362748	6.014795477	6.841199904	6.012687738	5.507231259	5.027780023	5.390375339	5.080340713	5.283367693	4.876817376	NA	NA	NA	NA	NA	NA	NA	NA	NA	NA	NA	NA	NA	NA	NA	NA	NA	NA	NA	NA	NA	NA	NA	NA	NA	NA	NA	NA	NA	NA	NA
35	5.029611735	6.499083172	7.30150802	7.51951865	7.777934249	8.17127339	7.206294001	6.808035938	6.881669282	6.730256755	5.632646315	5.682456509	5.698113025	4.899661961	4.783201118	4.69153693	4.4624625	4.441945661	4.074282022	NA	NA	NA	NA	NA	NA	NA	NA	NA	NA	NA	NA	NA	NA	NA	NA	NA	NA	NA	NA	NA	NA	NA	NA	NA	NA	NA	NA	NA	NA
36	5.915318913	6.527489967	7.335904726	8.119721817	8.093151327	8.007518555	7.581479916	7.06138712	7.010074127	6.171641235	6.553179286	5.886350405	4.817150334	5.210633498	4.510289421	5.484310921	5.04198474	4.401064761	NA	4.584786117	NA	NA	NA	NA	NA	NA	NA	NA	NA	NA	NA	NA	NA	NA	NA	NA	NA	NA	NA	NA	NA	NA	NA	NA	NA	NA	NA	NA	NA
37	5.553235725	6.37803016	7.492537491	7.894425054	7.957535178	7.488260955	6.878019647	7.127638466	7.331306386	6.843737033	6.186708369	5.588350133	5.273083434	5.056552284	5.602357715	5.765680143	4.254471477	4.945527419	NA	NA	NA	NA	NA	NA	NA	NA	NA	NA	NA	NA	NA	NA	NA	NA	NA	NA	NA	NA	NA	NA	NA	NA	NA	NA	NA	NA	NA	NA	NA
38	6.498501313	6.739793511	7.59438114	7.641824988	7.567575751	7.613712095	7.767521339	6.78187522	6.758276585	5.798678123	6.424736523	5.212284967	5.92149606	6.334832536	5.24773138	4.682211887	4.600350078	NA	NA	NA	NA	NA	NA	NA	NA	NA	NA	NA	NA	NA	NA	NA	NA	NA	NA	NA	NA	NA	NA	NA	NA	NA	NA	NA	NA	NA	NA	NA	NA
39	6.009761088	6.766038467	7.764609371	7.748208544	7.272442071	7.284448843	7.51916267	7.276626366	6.677662469	6.879035739	6.353048676	5.586550717	5.540870946	5.468477401	5.84212388	5.186347124	NA	NA	NA	NA	NA	NA	NA	NA	NA	NA	NA	NA	NA	NA	NA	NA	NA	NA	NA	NA	NA	NA	NA	NA	NA	NA	NA	NA	NA	NA	NA	NA	NA
40	6.364210952	7.02001078	7.601129443	7.47039413	7.55693554	7.311235508	7.623905244	7.085405018	6.824318394	5.603288221	6.53801256	6.266272306	5.882683166	5.860451781	5.11200457	5.72458841	4.577224086	NA	NA	NA	NA	NA	NA	NA	NA	NA	NA	NA	NA	NA	NA	NA	NA	NA	NA	NA	NA	NA	NA	NA	NA	NA	NA	NA	NA	NA	NA	NA	NA
41	5.851845012	6.559589693	7.539577275	7.404149445	7.750947269	7.206004717	6.842316452	6.947475732	6.240293522	6.671332909	6.600124775	5.820904741	5.415144391	NA	4.559886759	NA	NA	NA	NA	NA	NA	NA	NA	NA	NA	NA	NA	NA	NA	NA	NA	NA	NA	NA	NA	NA	NA	NA	NA	NA	NA	NA	NA	NA	NA	NA	NA	NA	NA
42	5.186399842	6.772548968	7.882487898	8.037933031	7.811569675	7.10339082	6.968580862	6.420876278	7.073326468	6.447913384	6.621891452	6.180731814	4.805224175	5.078107138	NA	NA	NA	NA	NA	NA	NA	NA	NA	NA	NA	NA	NA	NA	NA	NA	NA	NA	NA	NA	NA	NA	NA	NA	NA	NA	NA	NA	NA	NA	NA	NA	NA	NA	NA
43	5.083498564	7.047377764	8.006325371	7.834841352	7.657018031	6.96566988	7.001546082	7.376366184	6.788612827	6.26672894	6.338072906	6.486991884	5.187642152	NA	NA	NA	NA	NA	NA	NA	NA	NA	NA	NA	NA	NA	NA	NA	NA	NA	NA	NA	NA	NA	NA	NA	NA	NA	NA	NA	NA	NA	NA	NA	NA	NA	NA	NA	NA
44	5.097454024	6.917478413	7.860674449	7.543575762	7.289940635	7.653070375	7.266651336	7.634448675	6.589992617	6.820062194	6.431597508	6.769932926	5.370513872	4.713073525	NA	NA	NA	NA	NA	NA	NA	NA	NA	NA	NA	NA	NA	NA	NA	NA	NA	NA	NA	NA	NA	NA	NA	NA	NA	NA	NA	NA	NA	NA	NA	NA	NA	NA	NA
45	4.766031177	7.133567485	7.770243489	7.395425355	7.785838179	7.412271523	6.90264843	7.360238433	6.062571341	6.805351137	6.159988859	5.864873531	6.195873805	NA	NA	NA	NA	NA	NA	NA	NA	NA	NA	NA	NA	NA	NA	NA	NA	NA	NA	NA	NA	NA	NA	NA	NA	NA	NA	NA	NA	NA	NA	NA	NA	NA	NA	NA	NA
46	4.945177148	6.735283434	7.394202197	7.401760759	7.492726767	8.049282612	7.257171672	6.965076996	6.712736949	6.319917402	7.066522137	5.798705863	NA	NA	NA	NA	NA	NA	NA	NA	NA	NA	NA	NA	NA	NA	NA	NA	NA	NA	NA	NA	NA	NA	NA	NA	NA	NA	NA	NA	NA	NA	NA	NA	NA	NA	NA	NA	NA
47	4.698403649	6.723706308	6.965033913	7.315487536	7.857450711	6.946140137	7.167574355	6.97421784	6.052135916	6.889031542	6.591832676	6.699979576	5.34572749	NA	NA	NA	NA	NA	NA	NA	NA	NA	NA	NA	NA	NA	NA	NA	NA	NA	NA	NA	NA	NA	NA	NA	NA	NA	NA	NA	NA	NA	NA	NA	NA	NA	NA	NA	NA
48	5.144924024	7.458035056	7.035861627	7.227473095	7.559728982	6.624474317	6.537155621	6.340410179	6.31510332	6.907289348	6.663688888	NA	5.924196777	NA	NA	NA	NA	NA	NA	NA	NA	NA	NA	NA	NA	NA	NA	NA	NA	NA	NA	NA	NA	NA	NA	NA	NA	NA	NA	NA	NA	NA	NA	NA	NA	NA	NA	NA	NA
49	6.709749181	6.922087917	6.779501362	7.162981603	7.096616548	7.026726696	6.813360595	6.594283603	7.202979663	6.944171342	7.384295909	6.958703618	NA	NA	NA	NA	NA	NA	NA	NA	NA	NA	NA	NA	NA	NA	NA	NA	NA	NA	NA	NA	NA	NA	NA	NA	NA	NA	NA	NA	NA	NA	NA	NA	NA	NA	NA	NA	NA
50	7.51627565	7.704749722	6.660032726	6.827725571	6.926020834	6.715312305	6.688696634	5.989534882	5.892226146	7.928168268	7.725919159	NA	NA	5.807751032	NA	NA	NA	NA	NA	NA	NA	NA	NA	NA	NA	NA	NA	NA	NA	NA	NA	NA	NA	NA	NA	NA	NA	NA	NA	NA	NA	NA	NA	NA	NA	NA	NA	NA	NA
51	8.575560466	7.412463519	6.924839229	6.26989189	6.957920674	7.771988051	7.635963678	6.550144911	7.218797057	7.003294929	7.641469476	NA	NA	NA	NA	NA	NA	NA	NA	NA	NA	NA	NA	NA	NA	NA	NA	NA	NA	NA	NA	NA	NA	NA	NA	NA	NA	NA	NA	NA	NA	NA	NA	NA	NA	NA	NA	NA	NA
52	7.98983644	7.001188811	7.081645126	6.865610509	6.513555624	6.971369188	7.352975868	8.061875258	7.572964235	8.480313817	6.908785086	6.806607308	NA	NA	NA	NA	NA	NA	NA	NA	NA	NA	NA	NA	NA	NA	NA	NA	NA	NA	NA	NA	NA	NA	NA	NA	NA	NA	NA	NA	NA	NA	NA	NA	NA	NA	NA	NA	NA
53	7.34469383	7.278799139	6.979314	7.085538836	7.037010351	7.10739339	8.720137056	8.575602514	6.780071431	7.871073403	6.321721179	6.767094641	NA	NA	NA	NA	NA	NA	NA	NA	NA	NA	NA	NA	NA	NA	NA	NA	NA	NA	NA	NA	NA	NA	NA	NA	NA	NA	NA	NA	NA	NA	NA	NA	NA	NA	NA	NA	NA
54	7.093301272	8.003323479	7.135718328	7.507294415	7.196872758	7.510370999	6.958034284	9.040490629	6.895769486	7.163026465	6.685525881	NA	NA	NA	NA	NA	NA	NA	NA	NA	NA	NA	NA	NA	NA	NA	NA	NA	NA	NA	NA	NA	NA	NA	NA	NA	NA	NA	NA	NA	NA	NA	NA	NA	NA	NA	NA	NA	NA
55	7.365872516	7.252473028	7.206891247	7.281190193	8.160736322	7.50296547	7.772549605	7.928497363	8.143068644	7.323015869	7.088597421	NA	NA	NA	NA	NA	NA	NA	NA	NA	NA	NA	NA	NA	NA	NA	NA	NA	NA	NA	NA	NA	NA	NA	NA	NA	NA	NA	NA	NA	NA	NA	NA	NA	NA	NA	NA	NA	NA
56	7.988037507	6.791052632	7.415829649	7.555016093	9.148646295	7.591975314	8.25077652	7.379294578	9.994195114	6.876398189	NA	NA	NA	NA	NA	NA	NA	NA	NA	NA	NA	NA	NA	NA	NA	NA	NA	NA	NA	NA	NA	NA	NA	NA	NA	NA	NA	NA	NA	NA	NA	NA	NA	NA	NA	NA	NA	NA	NA
57	6.309557203	6.583795902	7.351003297	7.482393876	8.529760026	8.217828364	7.525525955	9.002865075	8.513737685	6.453932072	NA	NA	NA	NA	NA	NA	NA	NA	NA	NA	NA	NA	NA	NA	NA	NA	NA	NA	NA	NA	NA	NA	NA	NA	NA	NA	NA	NA	NA	NA	NA	NA	NA	NA	NA	NA	NA	NA	NA
58	6.243338414	7.199578657	7.466815034	7.121003717	7.97019853	7.492502214	7.734700257	7.917853029	7.550771551	8.164480586	NA	NA	NA	NA	NA	NA	NA	NA	NA	NA	NA	NA	NA	NA	NA	NA	NA	NA	NA	NA	NA	NA	NA	NA	NA	NA	NA	NA	NA	NA	NA	NA	NA	NA	NA	NA	NA	NA	NA
59	6.690900768	7.144533325	7.77715916	7.506765011	7.608348492	8.718612062	9.711435976	8.417365364	8.050703434	8.12549275	NA	NA	NA	NA	NA	NA	NA	NA	NA	NA	NA	NA	NA	NA	NA	NA	NA	NA	NA	NA	NA	NA	NA	NA	NA	NA	NA	NA	NA	NA	NA	NA	NA	NA	NA	NA	NA	NA	NA
60	6.904802478	6.51903525	7.294263756	7.542919366	7.250158195	8.38125582	9.042797876	10.05134045	9.588375403	NA	NA	NA	NA	NA	NA	NA	NA	NA	NA	NA	NA	NA	NA	NA	NA	NA	NA	NA	NA	NA	NA	NA	NA	NA	NA	NA	NA	NA	NA	NA	NA	NA	NA	NA	NA	NA	NA	NA	NA
61	8.052880371	7.110569116	8.022736716	7.509299106	7.970495601	9.116545028	8.483156411	7.730718467	10.4000695	NA	NA	6.844163676	NA	NA	NA	NA	NA	NA	NA	NA	NA	NA	NA	NA	NA	NA	NA	NA	NA	NA	NA	NA	NA	NA	NA	NA	NA	NA	NA	NA	NA	NA	NA	NA	NA	NA	NA	NA	NA
62	7.813976517	8.337615926	7.453676085	7.623013272	8.769943318	6.601324937	8.644538533	8.455842169	7.360418564	NA	NA	NA	NA	NA	NA	NA	NA	NA	NA	NA	NA	NA	NA	NA	NA	NA	NA	NA	NA	NA	NA	NA	NA	NA	NA	NA	NA	NA	NA	NA	NA	NA	NA	NA	NA	NA	NA	NA	NA
63	6.93978452	7.337532119	6.974221122	7.219729988	7.391581467	7.207420467	7.6207888	8.145058909	7.496738765	NA	NA	NA	NA	NA	NA	NA	NA	NA	NA	NA	NA	NA	NA	NA	NA	NA	NA	NA	NA	NA	NA	NA	NA	NA	NA	NA	NA	NA	NA	NA	NA	NA	NA	NA	NA	NA	NA	NA	NA
64	7.212499955	6.692648201	7.163344324	8.190052715	7.024998253	7.182290884	8.003417888	7.305863815	NA	NA	NA	NA	NA	NA	NA	NA	NA	NA	NA	NA	NA	NA	NA	NA	NA	NA	NA	NA	NA	NA	NA	NA	NA	NA	NA	NA	NA	NA	NA	NA	NA	NA	NA	NA	NA	NA	NA	NA	NA
65	8.415517163	7.783607685	6.674955374	6.755324332	6.714503128	6.890788173	6.495474902	9.049954325	NA	NA	NA	NA	NA	NA	NA	NA	NA	NA	NA	NA	NA	NA	NA	NA	NA	NA	NA	NA	NA	NA	NA	NA	NA	NA	NA	NA	NA	NA	NA	NA	NA	NA	NA	NA	NA	NA	NA	NA	NA
66	7.594032708	7.380711796	6.765300781	6.622675401	6.910644824	8.260232812	NA	NA	NA	NA	NA	NA	NA	NA	NA	NA	NA	NA	NA	NA	NA	NA	NA	NA	NA	NA	NA	NA	NA	NA	NA	NA	NA	NA	NA	NA	NA	NA	NA	NA	NA	NA	NA	NA	NA	NA	NA	NA	NA
67	6.563186537	6.87287019	6.761967854	7.460524667	7.093693489	6.805327623	NA	NA	NA	NA	NA	NA	NA	NA	NA	NA	NA	NA	NA	NA	NA	NA	NA	NA	NA	NA	NA	NA	NA	NA	NA	NA	NA	NA	NA	NA	NA	NA	NA	NA	NA	NA	NA	NA	NA	NA	NA	NA	NA
68	5.880473861	6.862998906	6.792438805	6.876751821	7.312895541	7.158258659	NA	NA	NA	NA	NA	NA	NA	NA	NA	NA	NA	NA	NA	NA	NA	NA	NA	NA	NA	NA	NA	NA	NA	NA	NA	NA	NA	NA	NA	NA	NA	NA	NA	NA	NA	NA	NA	NA	NA	NA	NA	NA	NA
69	6.660157334	6.663106453	8.264193225	8.025042243	6.773986686	7.288889805	NA	NA	NA	NA	NA	NA	NA	NA	NA	NA	NA	NA	NA	NA	NA	NA	NA	NA	NA	NA	NA	NA	NA	NA	NA	NA	NA	NA	NA	NA	NA	NA	NA	NA	NA	NA	NA	NA	NA	NA	NA	NA	NA
70	7.90401282	8.360194739	7.498463447	7.950789326	6.218261667	NA	8.203562783	NA	NA	NA	NA	NA	NA	NA	NA	NA	NA	NA	NA	NA	NA	NA	NA	NA	NA	NA	NA	NA	NA	NA	NA	NA	NA	NA	NA	NA	NA	NA	NA	NA	NA	NA	NA	NA	NA	NA	NA	NA	NA
71	9.185677351	7.873652039	8.223176854	8.682058841	7.264027057	7.948740182	NA	NA	NA	NA	NA	NA	NA	NA	NA	NA	NA	NA	NA	NA	NA	NA	NA	NA	NA	NA	NA	NA	NA	NA	NA	NA	NA	NA	NA	NA	NA	NA	NA	NA	NA	NA	NA	NA	NA	NA	NA	NA	NA
72	7.100780643	6.973072725	7.878325794	7.160340612	7.661641064	8.30151556	NA	NA	NA	NA	NA	NA	NA	NA	NA	NA	NA	NA	NA	NA	NA	NA	NA	NA	NA	NA	NA	NA	NA	NA	NA	NA	NA	NA	NA	NA	NA	NA	NA	NA	NA	NA	NA	NA	NA	NA	NA	NA	NA
73	5.599773413	5.073127466	6.949067142	7.462428581	7.953308384	8.334379606	NA	NA	NA	NA	NA	NA	NA	NA	NA	NA	NA	NA	NA	NA	NA	NA	NA	NA	NA	NA	NA	NA	NA	NA	NA	NA	NA	NA	NA	NA	NA	NA	NA	NA	NA	NA	NA	NA	NA	NA	NA	NA	NA
74	5.631369323	6.684418217	6.441101271	7.498358451	7.864351625	NA	NA	NA	NA	NA	NA	NA	NA	NA	NA	NA	NA	NA	NA	NA	NA	NA	NA	NA	NA	NA	NA	NA	NA	NA	NA	NA	NA	NA	NA	NA	NA	NA	NA	NA	NA	NA	NA	NA	NA	NA	NA	NA	NA
75	NA	5.955305292	6.738295299	7.26420962	8.473382673	NA	NA	NA	NA	NA	NA	NA	NA	NA	NA	NA	NA	NA	NA	NA	NA	NA	NA	NA	NA	NA	NA	NA	NA	NA	NA	NA	NA	NA	NA	NA	NA	NA	NA	NA	NA	NA	NA	NA	NA	NA	NA	NA	NA
76	6.466995016	7.484390148	6.934466658	7.632813457	9.07064163	NA	NA	NA	NA	NA	NA	NA	NA	NA	NA	NA	NA	NA	NA	NA	NA	NA	NA	NA	NA	NA	NA	NA	NA	NA	NA	NA	NA	NA	NA	NA	NA	NA	NA	NA	NA	NA	NA	NA	NA	NA	NA	NA	NA
77	5.386998527	6.016000739	7.429503457	7.646321412	NA	NA	NA	NA	NA	NA	NA	NA	NA	NA	NA	NA	NA	NA	NA	NA	NA	NA	NA	NA	NA	NA	NA	NA	NA	NA	NA	NA	NA	NA	NA	NA	NA	NA	NA	NA	NA	NA	NA	NA	NA	NA	NA	NA	NA
78	6.282220993	7.609538296	6.580382061	7.037327427	NA	NA	NA	NA	NA	NA	NA	NA	NA	NA	NA	NA	NA	NA	NA	NA	NA	NA	NA	NA	NA	NA	NA	NA	NA	NA	NA	NA	NA	NA	NA	NA	NA	NA	NA	NA	NA	NA	NA	NA	NA	NA	NA	NA	NA
79	9.052254278	8.211687706	8.678350179	6.30194246	9.116889961	NA	NA	NA	NA	NA	NA	NA	NA	NA	NA	NA	NA	NA	NA	NA	NA	NA	NA	NA	NA	NA	NA	NA	NA	NA	NA	NA	NA	NA	NA	NA	NA	NA	NA	NA	NA	NA	NA	NA	NA	NA	NA	NA	NA
80	8.734968424	8.622454427	9.024610984	8.129003019	10.02401361	NA	NA	NA	NA	NA	NA	NA	NA	NA	NA	NA	NA	NA	NA	NA	NA	NA	NA	NA	NA	NA	NA	NA	NA	NA	NA	NA	NA	NA	NA	NA	NA	NA	NA	NA	NA	NA	NA	NA	NA	NA	NA	NA	NA
81	7.738417776	7.208307398	9.45707668	9.157015689	11.37506522	8.991306384	NA	NA	NA	NA	NA	NA	NA	NA	NA	NA	NA	NA	NA	NA	NA	NA	NA	NA	NA	NA	NA	NA	NA	NA	NA	NA	NA	NA	NA	NA	NA	NA	NA	NA	NA	NA	NA	NA	NA	NA	NA	NA	NA
82	NA	9.475912386	9.493266021	9.047481952	10.31626148	NA	6.677499264	NA	NA	NA	NA	NA	NA	NA	NA	NA	NA	NA	NA	NA	NA	NA	NA	NA	NA	NA	NA	NA	NA	NA	NA	NA	NA	NA	NA	NA	NA	NA	NA	NA	NA	NA	NA	NA	NA	NA	NA	NA	NA
83	NA	NA	10.66957062	12.02332752	11.22027358	NA	NA	NA	NA	NA	NA	NA	NA	NA	NA	NA	NA	NA	NA	NA	NA	NA	NA	NA	NA	NA	NA	NA	NA	NA	NA	NA	NA	NA	NA	NA	NA	NA	NA	NA	NA	NA	NA	NA	NA	NA	NA	NA	NA
84	NA	NA	9.993942475	11.00504711	8.516569993	9.964363846	NA	NA	NA	NA	NA	NA	NA	NA	NA	NA	NA	NA	NA	NA	NA	NA	NA	NA	NA	NA	NA	NA	NA	NA	NA	NA	NA	NA	NA	NA	NA	NA	NA	NA	NA	NA	NA	NA	NA	NA	NA	NA	NA
85	NA	8.929327981	10.89483219	12.05273441	10.51811398	NA	NA	NA	NA	NA	NA	NA	NA	NA	NA	NA	NA	NA	NA	NA	NA	NA	NA	NA	NA	NA	NA	NA	NA	NA	NA	NA	NA	NA	NA	NA	NA	NA	NA	NA	NA	NA	NA	NA	NA	NA	NA	NA	NA
86	NA	9.037092093	11.03634631	11.58168024	NA	9.176950422	NA	NA	NA	NA	NA	NA	NA	NA	NA	NA	NA	NA	NA	NA	NA	NA	NA	NA	NA	NA	NA	NA	NA	NA	NA	NA	NA	NA	NA	NA	NA	NA	NA	NA	NA	NA	NA	NA	NA	NA	NA	NA	NA
87	NA	13.20623725	12.40216258	13.29239016	NA	NA	NA	NA	NA	NA	NA	NA	NA	NA	NA	NA	NA	NA	NA	NA	NA	NA	NA	NA	NA	NA	NA	NA	NA	NA	NA	NA	NA	NA	NA	NA	NA	NA	NA	NA	NA	NA	NA	NA	NA	NA	NA	NA	NA
88	NA	NA	NA	16.68337836	NA	10.77207156	NA	NA	NA	NA	NA	NA	NA	NA	NA	NA	NA	NA	NA	NA	NA	NA	NA	NA	NA	NA	NA	NA	NA	NA	NA	NA	NA	NA	NA	NA	NA	NA	NA	NA	NA	NA	NA	NA	NA	NA	NA	NA	NA
89	NA	18.6901317	NA	NA	10.96899332	NA	11.36974244	NA	NA	NA	NA	NA	NA	NA	NA	NA	NA	NA	NA	NA	NA	NA	NA	NA	NA	NA	NA	NA	NA	NA	NA	NA	NA	NA	NA	NA	NA	NA	NA	NA	NA	NA	NA	NA	NA	NA	NA	NA	NA
90	NA	NA	NA	NA	NA	NA	NA	NA	NA	NA	NA	NA	NA	NA	NA	NA	NA	NA	NA	NA	NA	NA	NA	NA	NA	NA	NA	NA	NA	NA	NA	NA	NA	NA	NA	NA	NA	NA	NA	NA	NA	NA	NA	NA	NA	NA	NA	NA	NA
91	NA	NA	NA	NA	NA	NA	NA	NA	NA	NA	NA	NA	NA	NA	NA	NA	NA	NA	NA	NA	NA	NA	NA	NA	NA	NA	NA	NA	NA	NA	NA	NA	NA	NA	NA	NA	NA	NA	NA	NA	NA	NA	NA	NA	NA	NA	NA	NA	NA
92	NA	NA	NA	NA	NA	NA	NA	NA	NA	NA	NA	NA	NA	NA	NA	NA	NA	NA	NA	NA	NA	NA	NA	NA	NA	NA	NA	NA	NA	NA	NA	NA	NA	NA	NA	NA	NA	NA	NA	NA	NA	NA	NA	NA	NA	NA	NA	NA	NA
93	NA	NA	NA	NA	9.181234311	NA	NA	NA	NA	NA	NA	NA	NA	NA	NA	NA	NA	NA	NA	NA	NA	NA	NA	NA	NA	NA	NA	NA	NA	NA	NA	NA	NA	NA	NA	NA	NA	NA	NA	NA	NA	NA	NA	NA	NA	NA	NA	NA	NA
94	NA	NA	NA	8.677683637	9.208800114	10.91458912	NA	NA	NA	NA	NA	NA	NA	NA	NA	NA	NA	NA	NA	NA	NA	NA	NA	NA	NA	NA	NA	NA	NA	NA	NA	NA	NA	NA	NA	NA	NA	NA	NA	NA	NA	NA	NA	NA	NA	NA	NA	NA	NA
95	NA	NA	7.87135981	9.937874528	8.806491666	NA	NA	NA	NA	NA	NA	NA	NA	NA	NA	NA	NA	NA	NA	NA	NA	NA	NA	NA	NA	NA	NA	NA	NA	NA	NA	NA	NA	NA	NA	NA	NA	NA	NA	NA	NA	NA	NA	NA	NA	NA	NA	NA	NA
96	NA	NA	NA	NA	NA	NA	NA	NA	NA	NA	NA	NA	NA	NA	NA	NA	NA	NA	NA	NA	NA	NA	NA	NA	NA	NA	NA	NA	NA	NA	NA	NA	NA	NA	NA	NA	NA	NA	NA	NA	NA	NA	NA	NA	NA	NA	NA	NA	NA
97	NA	NA	NA	NA	NA	NA	NA	NA	NA	NA	NA	NA	NA	NA	NA	NA	NA	NA	NA	NA	NA	NA	NA	NA	NA	NA	NA	NA	NA	NA	NA	NA	NA	NA	NA	NA	NA	NA	NA	NA	NA	NA	NA	NA	NA	NA	NA	NA	NA
98	NA	NA	NA	NA	NA	NA	NA	NA	NA	NA	NA	NA	NA	NA	NA	NA	NA	NA	NA	NA	NA	NA	NA	NA	NA	NA	NA	NA	NA	NA	NA	NA	NA	NA	NA	NA	NA	NA	NA	NA	NA	NA	NA	NA	NA	NA	NA	NA	NA
99	NA	NA	NA	NA	NA	NA	NA	NA	NA	NA	NA	NA	NA	NA	NA	NA	NA	NA	NA	NA	NA	NA	NA	NA	NA	NA	NA	NA	NA	NA	NA	NA	NA	NA	NA	NA	NA	NA	NA	NA	NA	NA	NA	NA	NA	NA	NA	NA	NA
100	NA	NA	NA	NA	NA	NA	NA	NA	NA	NA	NA	NA	NA	NA	NA	NA	NA	NA	NA	NA	NA	NA	NA	NA	NA	NA	NA	NA	NA	NA	NA	NA	NA	NA	NA	NA	NA	NA	NA	NA	NA	NA	NA	NA	NA	NA	NA	NA	NA
[truncated: 51 more columns]
