# Supplementary material for: Early indicators of tidal ecosystem shifts in estuaries
Source: Nat Commun. 2023 Apr 6;14:1911. doi: 10.1038/s41467-023-37444-6 (PMC10079839; doi:10.1038/s41467-023-37444-6)
Supplement: Supplementary file 4 — Source Data [file 41467_2023_37444_MOESM4_ESM.zip › Source Data/Figure 4 & S3/FigureS3c_SourceData.csv]

Supplementary Figure 3c. The effects of tidal flat slope and elevation on micro-topographic intensity, displayed in four panels.
COLUMNS	DESCRIPTION
Avg. intensity of micro-topography (SD of NIR-band, 10x10m)	Avg. intensity of microtopography (Standard deviation of the near-infrared band (SD of NIR band), with a 10 x 10 m square area, sampled from 0.25 x 0.25 m resolution orthophotos). This value was calculated for tidal flats at each of the corresponding tidal inundations skipped values in the same row.
Tidal inundations skipped (%)	Tidal inundations skipped (%), a 1D array of values between 0 and 100.
Standard Error	Standard error of the calculated avg. intensity of microtopography
N	Number of Observations
Avg. intensity of micro-topography (SD of NIR-band, 10x10m)	Tidal inundations skipped (%)	Standard Error	N
4.214493059	1	0.054944944	3116
4.29526018	1.010050167	0.05750873	3237
4.136631202	1.02020134	0.05262291	3224
4.205551915	1.030454534	0.054001069	3258
4.225251687	1.040810774	0.056138362	3181
4.07136599	1.051271096	0.05178421	3271
4.148889154	1.061836547	0.055661219	3285
4.106467869	1.072508181	0.052437213	3219
4.04675085	1.083287068	0.048572882	3400
4.097201844	1.094174284	0.053303305	3525
4.036555205	1.105170918	0.047813127	3708
3.994608766	1.11627807	0.049367108	3705
3.940706163	1.127496852	0.045741037	3533
3.974778253	1.138828383	0.050225509	3936
3.879509769	1.150273799	0.047594785	3762
3.891999693	1.161834243	0.046384292	3973
3.737355562	1.173510871	0.041444264	4070
3.763970502	1.185304851	0.045285236	4106
3.688911441	1.197217363	0.042585769	4188
3.727357485	1.209249598	0.041345775	4656
3.87546015	1.221402758	0.04477461	4559
3.927660664	1.23367806	0.044405832	3816
3.830638478	1.246076731	0.043389539	4138
3.826456284	1.25860001	0.042772453	4096
3.892742638	1.27124915	0.045237509	4513
3.816140503	1.284025417	0.044127563	4535
3.806158868	1.296930087	0.044503867	4444
3.945674491	1.309964451	0.047082289	4069
3.950156786	1.323129812	0.04604851	3816
4.069734335	1.336427488	0.053608598	3606
4.082700961	1.349858808	0.050000441	3651
4.193341783	1.363425114	0.058136604	3497
4.128685139	1.377127764	0.05422825	3488
4.194747574	1.390968128	0.061020075	3364
4.274602619	1.404947591	0.06045987	3269
4.22397833	1.419067549	0.05699782	3408
4.254828143	1.433329415	0.057096492	3444
4.370047436	1.447734615	0.057874399	3251
4.271577699	1.462284589	0.05982545	3314
4.407368544	1.476980794	0.059851699	3311
4.363106931	1.491824698	0.057763987	3120
4.459318818	1.506817785	0.062507317	3073
4.547405557	1.521961556	0.065169777	3127
4.536834389	1.537257524	0.064510049	3023
4.475708538	1.552707219	0.062430186	3083
4.488469031	1.568312185	0.060907732	3189
4.47555882	1.584073985	0.061622346	3103
4.420304178	1.599994193	0.06011233	3065
4.518708441	1.616074402	0.062033333	3107
4.438546099	1.63231622	0.06266212	2993
4.492251067	1.648721271	0.064161869	3110
4.409060383	1.665291195	0.057439143	3087
4.447220995	1.68202765	0.058399538	3188
4.357368924	1.698932309	0.058273653	3134
4.402708597	1.716006862	0.054713358	3186
4.322307115	1.733253018	0.052974477	3181
4.269843394	1.7506725	0.055372901	3183
4.562231564	1.768267051	0.062566366	2976
4.528699137	1.786038431	0.061405993	2968
4.521100073	1.803988415	0.062360545	2905
4.497473304	1.8221188	0.060896502	2960
4.50140132	1.840431399	0.061178472	2907
4.483170576	1.858928042	0.058992066	2997
4.329587842	1.877610579	0.05946848	3255
4.447282753	1.896480879	0.057035822	3045
4.610826177	1.915540829	0.059567329	2907
4.620806018	1.934792334	0.062967777	3041
4.553918966	1.954237321	0.065509641	2901
4.571709828	1.973877732	0.060628127	2964
4.604209796	1.993715533	0.062154676	2978
4.614591218	2.013752707	0.060585686	2900
4.60881713	2.033991259	0.060079921	3018
4.581234698	2.054433211	0.060934631	3050
4.553342275	2.075080608	0.059634139	3081
4.679975012	2.095935514	0.066193909	3109
4.47559351	2.117000017	0.058130459	3041
4.574648886	2.13827622	0.055252709	3175
4.556873896	2.159766254	0.054931284	3123
4.553797821	2.181472265	0.05572239	3108
4.704194774	2.203396426	0.061372777	3134
4.568071171	2.225540928	0.057745489	3133
4.684674755	2.247907987	0.05970068	3128
4.55931844	2.270499838	0.05511703	3135
4.652961412	2.29331874	0.060176052	3131
4.641586878	2.316366977	0.058738931	3163
4.646787957	2.339646852	0.057655304	3261
4.590740774	2.363160694	0.056811081	3363
4.598578235	2.386910854	0.057915686	3232
4.588910157	2.410899706	0.055970927	3275
4.714721307	2.435129651	0.05929166	3200
4.699620875	2.459603111	0.058533578	3315
4.775381285	2.484322533	0.06136848	3277
4.732335337	2.50929039	0.057053321	3364
4.730564615	2.534509178	0.05648322	3322
4.684836019	2.559981418	0.059417306	3406
4.626613123	2.585709659	0.055216109	3433
4.656599102	2.611696473	0.054454563	3394
4.667854696	2.637944459	0.053429344	3449
4.566905376	2.664456242	0.055756652	3539
4.664795711	2.691234472	0.055949828	3495
4.613940219	2.718281828	0.052809423	3542
4.582450318	2.745601015	0.052660099	3571
4.64535846	2.773194764	0.056309921	3585
4.593834956	2.801065835	0.052689012	3522
4.62710406	2.829217014	0.051423963	3576
4.647351947	2.857651118	0.052276605	3554
4.654110399	2.886370989	0.052516502	3580
4.562193037	2.9153795	0.049362583	3645
4.540680186	2.944679551	0.052349808	3626
4.632047009	2.974274073	0.054929408	3665
4.540623347	3.004166024	0.052283272	3832
4.534686129	3.034358394	0.050917104	3695
4.524868929	3.064854203	0.050742892	3739
4.691094462	3.0956565	0.05424576	3502
4.588382951	3.126768365	0.055017366	3430
4.606480331	3.15819291	0.052590501	3431
4.689179763	3.189933276	0.054882372	3458
4.629695335	3.221992639	0.051318616	3533
4.680438659	3.254374203	0.054255195	3486
4.612773651	3.287081207	0.055801243	3369
4.637324154	3.320116923	0.051322522	3510
4.666470536	3.353484653	0.055811875	3551
4.503236368	3.387187734	0.049795745	3537
4.614965216	3.421229536	0.055008189	3590
4.600474816	3.455613465	0.050313898	3661
4.655633052	3.490342957	0.054224023	3572
4.527931547	3.525421487	0.050143871	3617
4.665850592	3.560852562	0.052113554	3677
4.658477787	3.596639726	0.056002458	3616
4.657514139	3.632786556	0.052986238	3440
4.6456007	3.669296668	0.05108039	3570
4.652107445	3.706173712	0.054526039	3542
4.564083865	3.743421377	0.050411599	3687
4.481639374	3.781043388	0.046371509	3616
4.599095584	3.819043505	0.0504798	3714
4.631035848	3.857425531	0.055624601	3614
4.764654813	3.896193302	0.055588481	3378
4.661456107	3.935350695	0.054147479	3304
4.705196218	3.974901627	0.05622568	3330
4.606916542	4.014850053	0.056708558	3243
4.645106992	4.055199967	0.053286819	3321
4.64491867	4.095955404	0.053549941	3251
4.783530497	4.13712044	0.058506051	3257
4.623768021	4.178699192	0.056487789	3124
4.630086044	4.220695817	0.053456056	3220
4.761718048	4.263114515	0.059959844	3180
4.837643455	4.305959528	0.061377268	3025
4.861837256	4.349235141	0.065061221	3145
4.784691609	4.392945681	0.055988832	3087
4.835559288	4.437095519	0.059711398	3078
4.921184628	4.48168907	0.063388714	3003
4.816934579	4.526730794	0.062337675	3164
4.795592383	4.572225195	0.06063554	3089
4.815725112	4.618176822	0.06190318	2992
4.8842375	4.664590271	0.062156981	3134
4.778305202	4.711470183	0.059016499	3044
4.842992635	4.758821245	0.058424349	3039
4.874207169	4.806648194	0.059906533	3013
4.850401896	4.854955811	0.061311677	3011
4.861983913	4.903748928	0.061365236	2982
4.8003521	4.953032424	0.059057128	2971
4.89682171	5.002811228	0.061823811	3025
4.89724241	5.053090317	0.060623437	3116
4.91969025	5.103874719	0.06038779	2995
4.801264189	5.155169512	0.05850027	3029
4.914296088	5.206979827	0.064056523	2949
4.985077253	5.259310844	0.062212456	3002
4.94260564	5.312167797	0.060637392	3093
4.999265971	5.365555971	0.061093055	2924
4.887947369	5.419480705	0.059106106	2964
4.938868846	5.473947392	0.06348812	2933
4.90769228	5.528961478	0.062766976	2984
5.022941306	5.584528464	0.065692052	2866
5.028163969	5.640653908	0.059396965	3079
5.152329992	5.697343423	0.068547759	2960
4.93281737	5.754602676	0.055568943	3046
4.965485498	5.812437394	0.05942122	3092
5.008458075	5.870853361	0.056218328	3023
4.985144274	5.929856419	0.061317756	3254
5.071345989	5.989452466	0.05983703	3221
4.921557019	6.049647464	0.05883314	3076
5.106864082	6.110447432	0.061632266	3147
4.974596645	6.17185845	0.057113869	3174
5.100948247	6.233886659	0.060019893	3116
5.203178831	6.296538261	0.062170421	3171
5.120361813	6.359819523	0.062772962	3118
5.190650899	6.423736771	0.066618287	3169
5.048343552	6.488296399	0.059834253	3071
5.031592287	6.553504862	0.059224861	2977
5.080193254	6.619368681	0.058748663	3105
5.050208887	6.685894442	0.063465442	2901
5.037890828	6.753088799	0.060999608	3143
5.039457811	6.820958469	0.062286179	3051
5.191795559	6.889510242	0.06627857	3041
5.161939463	6.958750971	0.067154931	3002
5.204821418	7.028687581	0.065090347	3074
5.143140565	7.099327065	0.060049153	3048
5.188346433	7.170676488	0.065314091	2887
5.089924129	7.242742985	0.062996672	2972
5.318618224	7.315533762	0.069623252	2968
5.17599893	7.389056099	0.063406107	3059
5.245513562	7.463317347	0.062474318	2992
5.209044489	7.538324934	0.06252909	3096
5.220257945	7.614086359	0.061723802	2945
5.243380992	7.690609199	0.063327324	3093
5.401031396	7.767901106	0.065390363	3112
5.347172614	7.84596981	0.063894116	3132
5.300461211	7.924823118	0.060462474	3124
5.369057214	8.004468914	0.065444235	3070
5.327356651	8.084915164	0.060823325	3124
5.291577685	8.166169913	0.05894887	3188
5.29400072	8.248241285	0.06175509	3095
5.211970439	8.331137488	0.057885322	3129
5.421930436	8.414866811	0.064730248	3149
5.46750619	8.499437629	0.061871459	3204
5.447395981	8.584858397	0.064176622	3224
5.423006226	8.671137658	0.06561317	3104
5.513458373	8.758284041	0.061441456	3219
5.450804467	8.846306259	0.06226196	3043
5.536718785	8.935213115	0.060093376	3187
5.582272665	9.025013499	0.065705352	3075
5.486809347	9.115716393	0.062000544	3087
5.418805341	9.207330866	0.064074922	3105
5.541125311	9.299866079	0.063225452	3121
5.502715443	9.393331287	0.061193074	3221
5.44181309	9.487735836	0.057590724	3216
5.478464121	9.583089167	0.060410408	3191
5.509271009	9.679400814	0.060983175	3131
5.525158341	9.77668041	0.060934714	3246
5.393011542	9.874937681	0.060030558	3220
5.46365151	9.974182455	0.05929996	3255
5.532263145	10.07442466	0.059710247	3292
5.488593379	10.17567431	0.059709006	3287
5.466067439	10.27794153	0.057030391	3408
5.499966303	10.38123656	0.057583249	3417
5.628720318	10.48556972	0.06047445	3362
5.603543519	10.59095145	0.058666706	3335
5.533650509	10.69739228	0.061013501	3252
5.567882218	10.80490286	0.060750857	3412
5.628216402	10.91349394	0.059310664	3243
5.565052819	11.02317638	0.060968741	3306
5.674175732	11.13396115	0.059799553	3194
5.693040613	11.24585931	0.06234895	3162
5.663581438	11.35888208	0.058108524	3212
5.697604745	11.47304074	0.060884095	3185
5.650880914	11.58834672	0.061131471	3310
5.793461801	11.70481154	0.063953046	3216
5.735347161	11.82244685	0.062789247	3251
5.618919717	11.94126442	0.058762061	3255
5.628359993	12.06127612	0.060542038	3245
5.632234782	12.18249396	0.061264311	3328
5.602813983	12.30493006	0.056854456	3273
5.735983606	12.42859666	0.060837735	3393
5.627268919	12.55350614	0.060161301	3362
5.679621757	12.67967097	0.060989521	3202
5.809052795	12.80710378	0.064115369	3365
5.807910533	12.93581732	0.061038264	3447
5.77194392	13.06582444	0.058300316	3347
5.690876013	13.19713816	0.056481414	3405
5.786210986	13.3297716	0.06059853	3281
5.726992835	13.46373804	0.058492875	3449
5.788180703	13.59905085	0.06103844	3392
5.796834612	13.73572359	0.060242704	3477
5.796556587	13.8737699	0.060501665	3521
5.816309169	14.01320361	0.057806812	3538
5.829183129	14.15403865	0.060655318	3573
5.763952927	14.2962891	0.057870012	3512
5.953449782	14.43996919	0.059567335	3452
5.930205667	14.5850933	0.060138088	3503
6.016215056	14.73167592	0.061119665	3617
5.945361297	14.87973172	0.06109726	3601
5.865098695	15.02927551	0.055876426	3727
5.975527031	15.18032224	0.059609508	3583
5.979248176	15.33288702	0.061112233	3543
5.940212046	15.4869851	0.05704516	3675
5.939331802	15.64263188	0.057187233	3635
6.079225055	15.79984295	0.060619673	3535
6.053861552	15.95863401	0.060738393	3474
5.984177571	16.11902095	0.058439949	3714
6.070755444	16.2810198	0.059310297	3629
6.030268443	16.44464677	0.060425023	3636
6.045944896	16.60991822	0.05967911	3540
6.038950863	16.77685067	0.060046402	3503
5.969520744	16.94546082	0.059411091	3370
6.030411871	17.11576554	0.059931038	3513
6.086310583	17.28778184	0.062742284	3546
6.161585924	17.46152694	0.063164771	3477
6.034261817	17.6370182	0.062596368	3481
6.028091137	17.81427318	0.062814727	3402
6.362267452	17.9933096	0.067417999	3368
6.187470382	18.17414537	0.064131195	3331
6.320122598	18.35679857	0.069097894	3335
6.227630185	18.54128746	0.071579109	3179
6.296396503	18.7276305	0.069998769	3155
6.339620449	18.91584631	0.069728752	3170
6.320107134	19.10595373	0.070360659	3143
6.475160309	19.29797176	0.073785482	3146
6.402802804	19.4919196	0.069911174	3206
6.445763811	19.68781664	0.068570629	3192
6.455555021	19.88568249	0.070811756	3183
6.636373425	20.08553692	0.077742063	3157
6.666346508	20.28739993	0.076963917	3124
6.564063248	20.49129168	0.071193679	3202
6.613553167	20.69723259	0.0750267	3093
6.493601507	20.90524324	0.073157567	3091
6.46539586	21.11534442	0.073386108	3169
6.486144503	21.32755716	0.072200202	3223
6.595807437	21.54190268	0.07660406	3039
6.477472296	21.7584024	0.076225616	3023
6.504255544	21.97707798	0.07473003	3036
6.67073844	22.19795128	0.079271598	2948
6.507106492	22.4210444	0.076034822	2883
6.543034885	22.64637964	0.076727727	3012
6.514074459	22.87397954	0.076015568	2980
6.606362715	23.10386686	0.08142555	2925
6.55281888	23.33606458	0.081135118	2882
6.760293393	23.57059593	0.085061984	2970
6.582998723	23.80748436	0.081760634	2860
6.811404217	24.04675355	0.084238386	3010
6.632586549	24.28842744	0.084394768	2970
6.674676748	24.5325302	0.086977507	2767
6.847653088	24.77908622	0.089524539	2847
6.763460405	25.02812018	0.085444458	2859
6.808080751	25.27965697	0.088499509	2815
6.737590225	25.53372175	0.08547215	2703
6.900046695	25.79033992	0.093987484	2686
6.76981881	26.04953714	0.086907522	2739
6.992058384	26.31133934	0.093407879	2665
7.011220532	26.5757727	0.089819306	2754
6.962698494	26.84286366	0.088368432	2789
6.882956697	27.11263892	0.087890023	2776
6.886408047	27.38512547	0.08961179	2715
6.843616755	27.66035056	0.088073667	2798
6.877981356	27.9383417	0.094384329	2772
6.964301526	28.21912671	0.09108425	2724
6.906243683	28.50273364	0.094298926	2686
6.909392934	28.78919088	0.096342261	2735
7.047118141	29.07852706	0.094197719	2759
7.031511079	29.37077111	0.098436879	2622
6.963252776	29.66595227	0.093283142	2589
7.043815286	29.96410005	0.09670105	2544
7.077013391	30.26524426	0.092885471	2659
6.948903463	30.56941502	0.092106233	2652
7.013839311	30.87664275	0.098386183	2578
6.961693711	31.18695817	0.095454479	2597
6.936530669	31.50039231	0.09709817	2496
6.457468682	31.81697651	0.089713569	2609
6.959549972	32.13674244	0.095427877	2523
6.91518932	32.45972208	0.097182801	2377
6.756318299	32.78594771	0.096965175	2391
6.615983683	33.11545196	0.089513547	2568
6.482846064	33.44826778	0.09101164	2527
6.780327034	33.78442846	0.096657503	2491
6.515853618	34.12396761	0.089858385	2533
6.658940333	34.46691919	0.098669145	2407
6.701134032	34.81331749	0.091597539	2500
6.526613544	35.16319715	0.093727276	2360
6.9450516	35.51659315	0.103521456	2252
6.936384007	35.87354085	0.100334403	2182
6.850853175	36.23407593	0.10044433	2224
6.806174356	36.59823444	0.101768398	2125
6.915712578	36.96605281	0.103050271	2124
6.93314444	37.33756782	0.106350386	2011
7.011981945	37.71281662	0.100682129	2160
6.847330149	38.09183673	0.101578316	2091
6.96895869	38.47466605	0.100966913	2199
6.881296781	38.86134287	0.101331758	2123
6.888606524	39.25190586	0.101149695	2070
6.73128713	39.64639407	0.100259715	2049
7.018871035	40.04484696	0.11233132	1947
6.986660174	40.44730436	0.111413071	2001
6.788770354	40.85380653	0.107635725	1888
6.518109767	41.26439411	0.095188313	1965
6.686963465	41.67910816	0.104173969	1880
6.789506222	42.09799016	0.105906987	1883
6.52738557	42.521082	0.109991215	1870
6.745849229	42.94842598	0.116185222	1748
6.480715598	43.38006484	0.107552009	1770
6.427646806	43.81604174	0.108026498	1683
6.5907896	44.25640028	0.110664506	1647
6.258399493	44.70118449	0.104171953	1496
6.516964727	45.15043887	0.108129958	1528
6.679233801	45.60420832	0.114304412	1461
6.412364238	46.06253823	0.099974576	1526
6.184506089	46.52547444	0.108042157	1370
6.198926078	46.99306323	0.103822708	1391
6.688034149	47.46535137	0.117211594	1195
6.644240904	47.94238608	0.11939955	1193
6.305303126	48.42421507	0.114502941	1203
6.789714739	48.91088652	0.126447702	1074
6.807185381	49.40244911	0.125842197	1027
6.681029366	49.89895197	0.130250343	918
6.725239312	50.40044478	0.132437008	889
6.860821036	50.90697767	0.136244743	929
7.016326054	51.4186013	0.142984038	902
7.004797855	51.93536683	0.137985182	951
7.19421255	52.45732595	0.146557972	929
6.883761587	52.98453084	0.151419697	935
7.039272335	53.51703423	0.145847029	924
7.160597437	54.05488936	0.148369881	917
7.294702249	54.59815003	0.153038549	923
7.197869161	55.14687056	0.140466206	952
7.347788689	55.70110583	0.164050899	842
7.371262276	56.26091125	0.16410792	852
7.280874578	56.82634281	0.152424875	867
7.11945672	57.39745705	0.164754012	783
7.047401088	57.97431108	0.163401779	752
7.441611854	58.55696259	0.164814534	771
7.297386598	59.14546985	0.176143275	712
7.385106319	59.7398917	0.190060758	646
7.326082978	60.3402876	0.191257301	644
7.568022038	60.94671757	0.17995788	661
7.618105766	61.55924226	0.189490027	651
7.622215315	62.17792293	0.185277891	639
6.970952945	62.80282145	0.172011717	660
7.084674109	63.4340003	0.180641899	585
7.096873744	64.0715226	0.185674884	584
6.980807662	64.71545211	0.184248073	556
7.154295847	65.36585321	0.212838988	472
6.860814396	66.02279096	0.193910026	494
6.867760169	66.68633104	0.196487193	491
6.998801969	67.35653981	0.198542194	483
6.686036849	68.03348429	0.189890604	490
6.974321218	68.71723217	0.202206234	467
7.328439997	69.40785184	0.229457748	462
7.239769508	70.10541235	0.196338544	494
7.639624595	70.80998345	0.202617294	488
7.73131208	71.52163562	0.227463174	457
7.273150486	72.24044001	0.204172502	403
7.026513028	72.9664685	0.22882584	391
6.579952699	73.6997937	0.212066479	372
7.05738076	74.44048894	0.214633281	377
7.473603778	75.18862829	0.261964499	345
7.243829823	75.94428657	0.213258585	394
6.539265972	76.70753934	0.199482963	396
6.831937981	77.47846293	0.196205955	425
6.946783052	78.25713442	0.209862667	400
7.768896923	79.0436317	0.254030948	401
7.408850438	79.83803341	0.236115775	424
8.267839782	80.64041898	0.302321306	371
7.291780965	81.45086866	0.270602298	374
8.724737175	82.2694635	0.321736228	379
8.631311005	83.09628536	0.311390273	389
7.892605509	83.93141691	0.288056866	361
8.291189936	84.77494167	0.28924201	401
9.013866943	85.626944	0.317919754	404
8.83878379	86.4875091	0.324037321	383
9.5260723	87.35672301	0.363332451	410
10.03340106	88.23467268	0.395143874	428
10.33353725	89.12144588	0.403277168	386
9.708407629	90.0171313	0.40031943	362
8.52017266	90.92181851	0.340124487	356
7.701142084	91.83559798	0.296808118	347
7.805499393	92.75856108	0.28373769	406
7.413373606	93.69080012	0.273562032	446
7.637711568	94.63240831	0.31438376	425
8.784329687	95.58347983	0.380516184	426
7.345830224	96.54410977	0.310428914	396
6.343944367	97.51439421	0.226043199	395
6.024936492	98.49443016	0.236475854	350
7.099317539	99.48431564	0.39071079	157
