# Supplementary material for: Early indicators of tidal ecosystem shifts in estuaries
Source: Nat Commun. 2023 Apr 6;14:1911. doi: 10.1038/s41467-023-37444-6 (PMC10079839; doi:10.1038/s41467-023-37444-6)
Supplement: Supplementary file 4 — Source Data [file 41467_2023_37444_MOESM4_ESM.zip › Source Data/Figure S1/FigureS1_SourceData.csv]

Supplementary Figure 1. The change in the vegetated area of the Humber, Western Scheldt, and Elbe over the years of data avilability fit to linear regressions.
COLUMN	DESCRIPTION
Estuary	Estuary measured
Year	Year of measurment
N	Number of observations
Vegetation intertidal area (ha)	Number of cells classified as 'vegetated' in the upper intertidal zone above neap high water level (each cell represents a 10 x 10m area), converted into hectares.
Vegetation intertidal area (% of sampled area)	Number of cells classified as 'vegetated' in the upper intertidal zone above neap high water level (each cell represents a 10 x 10m area), divided by the total number of sampled cells, which is constant across each sampled year (expressed in %).
Estuary	Year	N	Vegetated intertidal area (ha)	Vegetated intertidal area (% of sampled area)
Humber	2011	66135	234.06	35.39124518
Humber	2012	66135	248.88	37.63211613
Humber	2013	66135	226	34.17252589
Humber	2014	66135	277.35	41.93694715
Humber	2015	66135	294.86	44.58456188
Humber	2016	66135	291.35	44.05382929
Humber	2018	66135	344.79	52.13427081
Western Scheldt	2004	945277	2164.42	22.89720368
Western Scheldt	2008	945277	2224.8	23.53595824
Western Scheldt	2010	945277	2399.03	25.37912168
Western Scheldt	2011	945277	2363.31	25.00124302
Western Scheldt	2012	945277	2371.89	25.09201007
Western Scheldt	2015	945277	2446.95	25.88606303
Western Scheldt	2016	945277	2583.69	27.33262314
Western Scheldt	2018	945277	2803.85	29.66167589
Western Scheldt	2020	945277	2671.67	28.26335561
Elbe	2002	654734	1435.5	21.9249344
Elbe	2006	654734	1541.99	23.55139644
Elbe	2010	654734	1638.45	25.02466651
Elbe	2016	654734	1677.2	25.61650991
