# Supplementary material for: Early indicators of tidal ecosystem shifts in estuaries
Source: Nat Commun. 2023 Apr 6;14:1911. doi: 10.1038/s41467-023-37444-6 (PMC10079839; doi:10.1038/s41467-023-37444-6)
Supplement: Supplementary file 4 — Source Data [file 41467_2023_37444_MOESM4_ESM.zip › Source Data/Figure S2/Figure S2a_SourceData.csv]

Supplementary Figure 2a. A schematic illustration explaining the calculation and utility of the �tidal inundations skipped (%)� metric.
COLUMN	DESCRIPTION
Water level (cm NAP)	Water level relative to Normaal Amsterdams Peil (NAP)
Date	Date and time of measurement (10 minute intervals)
Water level (cm NAP)	Date
NA	NA
NA	NA
NA	NA
NA	NA
NA	NA
NA	NA
NA	NA
NA	NA
NA	NA
NA	NA
NA	NA
NA	NA
NA	NA
NA	NA
NA	NA
NA	NA
NA	NA
NA	NA
-27	1/1/2010 0:10
-13	1/1/2010 0:20
-1	1/1/2010 0:30
11	1/1/2010 0:40
24	1/1/2010 0:50
39	1/1/2010 1:00
53	1/1/2010 1:10
72	1/1/2010 1:20
91	1/1/2010 1:30
113	1/1/2010 1:40
139	1/1/2010 1:50
169	1/1/2010 2:00
200	1/1/2010 2:10
228	1/1/2010 2:20
251	1/1/2010 2:30
268	1/1/2010 2:40
279	1/1/2010 2:50
287	1/1/2010 3:00
291	1/1/2010 3:10
292	1/1/2010 3:20
290	1/1/2010 3:30
285	1/1/2010 3:40
277	1/1/2010 3:50
264	1/1/2010 4:00
251	1/1/2010 4:10
235	1/1/2010 4:20
219	1/1/2010 4:30
202	1/1/2010 4:40
185	1/1/2010 4:50
168	1/1/2010 5:00
151	1/1/2010 5:10
134	1/1/2010 5:20
118	1/1/2010 5:30
103	1/1/2010 5:40
87	1/1/2010 5:50
71	1/1/2010 6:00
53	1/1/2010 6:10
34	1/1/2010 6:20
15	1/1/2010 6:30
-4	1/1/2010 6:40
-24	1/1/2010 6:50
-44	1/1/2010 7:00
-62	1/1/2010 7:10
-80	1/1/2010 7:20
-97	1/1/2010 7:30
-112	1/1/2010 7:40
-128	1/1/2010 7:50
-142	1/1/2010 8:00
-156	1/1/2010 8:10
-169	1/1/2010 8:20
-182	1/1/2010 8:30
-194	1/1/2010 8:40
-206	1/1/2010 8:50
-217	1/1/2010 9:00
-226	1/1/2010 9:10
-235	1/1/2010 9:20
-242	1/1/2010 9:30
-248	1/1/2010 9:40
-251	1/1/2010 9:50
-250	1/1/2010 10:00
-243	1/1/2010 10:10
-231	1/1/2010 10:20
-216	1/1/2010 10:30
-199	1/1/2010 10:40
-182	1/1/2010 10:50
-165	1/1/2010 11:00
-149	1/1/2010 11:10
-134	1/1/2010 11:20
-118	1/1/2010 11:30
-103	1/1/2010 11:40
-88	1/1/2010 11:50
-74	1/1/2010 12:00
-60	1/1/2010 12:10
-46	1/1/2010 12:20
-32	1/1/2010 12:30
-20	1/1/2010 12:40
-6	1/1/2010 12:50
8	1/1/2010 13:00
24	1/1/2010 13:10
40	1/1/2010 13:20
58	1/1/2010 13:30
79	1/1/2010 13:40
102	1/1/2010 13:50
131	1/1/2010 14:00
164	1/1/2010 14:10
201	1/1/2010 14:20
238	1/1/2010 14:30
269	1/1/2010 14:40
293	1/1/2010 14:50
308	1/1/2010 15:00
318	1/1/2010 15:10
324	1/1/2010 15:20
328	1/1/2010 15:30
329	1/1/2010 15:40
325	1/1/2010 15:50
319	1/1/2010 16:00
312	1/1/2010 16:10
301	1/1/2010 16:20
288	1/1/2010 16:30
273	1/1/2010 16:40
257	1/1/2010 16:50
241	1/1/2010 17:00
224	1/1/2010 17:10
207	1/1/2010 17:20
190	1/1/2010 17:30
172	1/1/2010 17:40
155	1/1/2010 17:50
138	1/1/2010 18:00
122	1/1/2010 18:10
104	1/1/2010 18:20
84	1/1/2010 18:30
65	1/1/2010 18:40
45	1/1/2010 18:50
25	1/1/2010 19:00
4	1/1/2010 19:10
-16	1/1/2010 19:20
-36	1/1/2010 19:30
-55	1/1/2010 19:40
-72	1/1/2010 19:50
-89	1/1/2010 20:00
-104	1/1/2010 20:10
-119	1/1/2010 20:20
-133	1/1/2010 20:30
-147	1/1/2010 20:40
-160	1/1/2010 20:50
-173	1/1/2010 21:00
-184	1/1/2010 21:10
-194	1/1/2010 21:20
-205	1/1/2010 21:30
-214	1/1/2010 21:40
-222	1/1/2010 21:50
-227	1/1/2010 22:00
-229	1/1/2010 22:10
-228	1/1/2010 22:20
-220	1/1/2010 22:30
-207	1/1/2010 22:40
-190	1/1/2010 22:50
-173	1/1/2010 23:00
-156	1/1/2010 23:10
-141	1/1/2010 23:20
-125	1/1/2010 23:30
-110	1/1/2010 23:40
-96	1/1/2010 23:50
-81	1/2/2010 0:00
-68	1/2/2010 0:10
-55	1/2/2010 0:20
-42	1/2/2010 0:30
-29	1/2/2010 0:40
-16	1/2/2010 0:50
-4	1/2/2010 1:00
8	1/2/2010 1:10
21	1/2/2010 1:20
34	1/2/2010 1:30
48	1/2/2010 1:40
62	1/2/2010 1:50
79	1/2/2010 2:00
98	1/2/2010 2:10
121	1/2/2010 2:20
148	1/2/2010 2:30
180	1/2/2010 2:40
213	1/2/2010 2:50
246	1/2/2010 3:00
275	1/2/2010 3:10
297	1/2/2010 3:20
312	1/2/2010 3:30
322	1/2/2010 3:40
327	1/2/2010 3:50
329	1/2/2010 4:00
327	1/2/2010 4:10
322	1/2/2010 4:20
315	1/2/2010 4:30
304	1/2/2010 4:40
291	1/2/2010 4:50
276	1/2/2010 5:00
260	1/2/2010 5:10
243	1/2/2010 5:20
227	1/2/2010 5:30
209	1/2/2010 5:40
192	1/2/2010 5:50
176	1/2/2010 6:00
160	1/2/2010 6:10
144	1/2/2010 6:20
128	1/2/2010 6:30
111	1/2/2010 6:40
93	1/2/2010 6:50
75	1/2/2010 7:00
56	1/2/2010 7:10
37	1/2/2010 7:20
18	1/2/2010 7:30
-2	1/2/2010 7:40
-22	1/2/2010 7:50
-42	1/2/2010 8:00
-60	1/2/2010 8:10
-77	1/2/2010 8:20
-93	1/2/2010 8:30
-108	1/2/2010 8:40
-123	1/2/2010 8:50
-137	1/2/2010 9:00
-151	1/2/2010 9:10
-165	1/2/2010 9:20
-178	1/2/2010 9:30
-189	1/2/2010 9:40
-200	1/2/2010 9:50
-211	1/2/2010 10:00
-219	1/2/2010 10:10
-229	1/2/2010 10:20
-237	1/2/2010 10:30
-242	1/2/2010 10:40
-244	1/2/2010 10:50
-241	1/2/2010 11:00
-232	1/2/2010 11:10
-217	1/2/2010 11:20
-198	1/2/2010 11:30
-180	1/2/2010 11:40
-163	1/2/2010 11:50
-146	1/2/2010 12:00
-130	1/2/2010 12:10
-116	1/2/2010 12:20
-101	1/2/2010 12:30
-87	1/2/2010 12:40
-72	1/2/2010 12:50
-58	1/2/2010 13:00
-44	1/2/2010 13:10
-30	1/2/2010 13:20
-16	1/2/2010 13:30
-1	1/2/2010 13:40
13	1/2/2010 13:50
28	1/2/2010 14:00
45	1/2/2010 14:10
64	1/2/2010 14:20
87	1/2/2010 14:30
114	1/2/2010 14:40
147	1/2/2010 14:50
184	1/2/2010 15:00
226	1/2/2010 15:10
262	1/2/2010 15:20
290	1/2/2010 15:30
310	1/2/2010 15:40
323	1/2/2010 15:50
332	1/2/2010 16:00
335	1/2/2010 16:10
337	1/2/2010 16:20
336	1/2/2010 16:30
332	1/2/2010 16:40
326	1/2/2010 16:50
317	1/2/2010 17:00
306	1/2/2010 17:10
293	1/2/2010 17:20
278	1/2/2010 17:30
262	1/2/2010 17:40
246	1/2/2010 17:50
229	1/2/2010 18:00
213	1/2/2010 18:10
196	1/2/2010 18:20
179	1/2/2010 18:30
161	1/2/2010 18:40
144	1/2/2010 18:50
126	1/2/2010 19:00
106	1/2/2010 19:10
88	1/2/2010 19:20
68	1/2/2010 19:30
48	1/2/2010 19:40
27	1/2/2010 19:50
6	1/2/2010 20:00
-14	1/2/2010 20:10
-34	1/2/2010 20:20
-53	1/2/2010 20:30
-70	1/2/2010 20:40
-86	1/2/2010 20:50
-102	1/2/2010 21:00
-117	1/2/2010 21:10
-131	1/2/2010 21:20
-145	1/2/2010 21:30
-159	1/2/2010 21:40
-172	1/2/2010 21:50
-184	1/2/2010 22:00
-195	1/2/2010 22:10
-206	1/2/2010 22:20
-214	1/2/2010 22:30
-222	1/2/2010 22:40
-227	1/2/2010 22:50
-229	1/2/2010 23:00
-227	1/2/2010 23:10
-219	1/2/2010 23:20
-207	1/2/2010 23:30
-191	1/2/2010 23:40
-174	1/2/2010 23:50
-158	1/3/2010 0:00
-141	1/3/2010 0:10
-127	1/3/2010 0:20
-113	1/3/2010 0:30
-100	1/3/2010 0:40
-86	1/3/2010 0:50
-74	1/3/2010 1:00
-60	1/3/2010 1:10
-48	1/3/2010 1:20
-34	1/3/2010 1:30
-22	1/3/2010 1:40
-10	1/3/2010 1:50
2	1/3/2010 2:00
13	1/3/2010 2:10
25	1/3/2010 2:20
38	1/3/2010 2:30
53	1/3/2010 2:40
70	1/3/2010 2:50
90	1/3/2010 3:00
113	1/3/2010 3:10
140	1/3/2010 3:20
172	1/3/2010 3:30
206	1/3/2010 3:40
239	1/3/2010 3:50
266	1/3/2010 4:00
287	1/3/2010 4:10
300	1/3/2010 4:20
309	1/3/2010 4:30
313	1/3/2010 4:40
315	1/3/2010 4:50
313	1/3/2010 5:00
307	1/3/2010 5:10
299	1/3/2010 5:20
288	1/3/2010 5:30
274	1/3/2010 5:40
258	1/3/2010 5:50
242	1/3/2010 6:00
225	1/3/2010 6:10
207	1/3/2010 6:20
190	1/3/2010 6:30
172	1/3/2010 6:40
155	1/3/2010 6:50
139	1/3/2010 7:00
122	1/3/2010 7:10
107	1/3/2010 7:20
91	1/3/2010 7:30
73	1/3/2010 7:40
54	1/3/2010 7:50
35	1/3/2010 8:00
15	1/3/2010 8:10
-6	1/3/2010 8:20
-26	1/3/2010 8:30
-46	1/3/2010 8:40
-65	1/3/2010 8:50
-84	1/3/2010 9:00
-101	1/3/2010 9:10
-116	1/3/2010 9:20
-132	1/3/2010 9:30
-146	1/3/2010 9:40
-161	1/3/2010 9:50
-175	1/3/2010 10:00
-188	1/3/2010 10:10
-201	1/3/2010 10:20
-213	1/3/2010 10:30
-225	1/3/2010 10:40
-236	1/3/2010 10:50
-245	1/3/2010 11:00
-255	1/3/2010 11:10
-263	1/3/2010 11:20
-269	1/3/2010 11:30
-272	1/3/2010 11:40
-270	1/3/2010 11:50
-262	1/3/2010 12:00
-248	1/3/2010 12:10
-227	1/3/2010 12:20
-209	1/3/2010 12:30
-191	1/3/2010 12:40
-173	1/3/2010 12:50
-158	1/3/2010 13:00
-142	1/3/2010 13:10
-127	1/3/2010 13:20
-112	1/3/2010 13:30
-97	1/3/2010 13:40
-83	1/3/2010 13:50
-69	1/3/2010 14:00
-55	1/3/2010 14:10
-40	1/3/2010 14:20
-26	1/3/2010 14:30
-9	1/3/2010 14:40
8	1/3/2010 14:50
26	1/3/2010 15:00
47	1/3/2010 15:10
71	1/3/2010 15:20
97	1/3/2010 15:30
132	1/3/2010 15:40
173	1/3/2010 15:50
219	1/3/2010 16:00
260	1/3/2010 16:10
291	1/3/2010 16:20
311	1/3/2010 16:30
324	1/3/2010 16:40
332	1/3/2010 16:50
336	1/3/2010 17:00
338	1/3/2010 17:10
336	1/3/2010 17:20
332	1/3/2010 17:30
325	1/3/2010 17:40
315	1/3/2010 17:50
303	1/3/2010 18:00
290	1/3/2010 18:10
274	1/3/2010 18:20
257	1/3/2010 18:30
240	1/3/2010 18:40
223	1/3/2010 18:50
206	1/3/2010 19:00
189	1/3/2010 19:10
171	1/3/2010 19:20
153	1/3/2010 19:30
136	1/3/2010 19:40
118	1/3/2010 19:50
98	1/3/2010 20:00
80	1/3/2010 20:10
60	1/3/2010 20:20
38	1/3/2010 20:30
16	1/3/2010 20:40
-6	1/3/2010 20:50
-26	1/3/2010 21:00
-47	1/3/2010 21:10
-66	1/3/2010 21:20
-84	1/3/2010 21:30
-100	1/3/2010 21:40
-116	1/3/2010 21:50
-131	1/3/2010 22:00
-145	1/3/2010 22:10
-158	1/3/2010 22:20
-172	1/3/2010 22:30
-185	1/3/2010 22:40
-198	1/3/2010 22:50
-209	1/3/2010 23:00
-218	1/3/2010 23:10
-227	1/3/2010 23:20
-234	1/3/2010 23:30
-239	1/3/2010 23:40
-238	1/3/2010 23:50
-233	1/4/2010 0:00
-223	1/4/2010 0:10
-207	1/4/2010 0:20
-188	1/4/2010 0:30
-171	1/4/2010 0:40
-154	1/4/2010 0:50
-138	1/4/2010 1:00
-123	1/4/2010 1:10
-109	1/4/2010 1:20
-94	1/4/2010 1:30
-80	1/4/2010 1:40
-67	1/4/2010 1:50
-54	1/4/2010 2:00
-40	1/4/2010 2:10
-28	1/4/2010 2:20
-17	1/4/2010 2:30
-6	1/4/2010 2:40
6	1/4/2010 2:50
17	1/4/2010 3:00
29	1/4/2010 3:10
41	1/4/2010 3:20
54	1/4/2010 3:30
69	1/4/2010 3:40
87	1/4/2010 3:50
108	1/4/2010 4:00
132	1/4/2010 4:10
162	1/4/2010 4:20
195	1/4/2010 4:30
229	1/4/2010 4:40
259	1/4/2010 4:50
282	1/4/2010 5:00
298	1/4/2010 5:10
308	1/4/2010 5:20
313	1/4/2010 5:30
315	1/4/2010 5:40
314	1/4/2010 5:50
308	1/4/2010 6:00
300	1/4/2010 6:10
289	1/4/2010 6:20
276	1/4/2010 6:30
260	1/4/2010 6:40
243	1/4/2010 6:50
226	1/4/2010 7:00
209	1/4/2010 7:10
192	1/4/2010 7:20
175	1/4/2010 7:30
159	1/4/2010 7:40
142	1/4/2010 7:50
127	1/4/2010 8:00
112	1/4/2010 8:10
94	1/4/2010 8:20
77	1/4/2010 8:30
58	1/4/2010 8:40
40	1/4/2010 8:50
21	1/4/2010 9:00
1	1/4/2010 9:10
-19	1/4/2010 9:20
-39	1/4/2010 9:30
-58	1/4/2010 9:40
-77	1/4/2010 9:50
-93	1/4/2010 10:00
-110	1/4/2010 10:10
-126	1/4/2010 10:20
-141	1/4/2010 10:30
-155	1/4/2010 10:40
-169	1/4/2010 10:50
-183	1/4/2010 11:00
-196	1/4/2010 11:10
-208	1/4/2010 11:20
-219	1/4/2010 11:30
-229	1/4/2010 11:40
-238	1/4/2010 11:50
-247	1/4/2010 12:00
-254	1/4/2010 12:10
-259	1/4/2010 12:20
-261	1/4/2010 12:30
-255	1/4/2010 12:40
-242	1/4/2010 12:50
-223	1/4/2010 13:00
-203	1/4/2010 13:10
-185	1/4/2010 13:20
-168	1/4/2010 13:30
-151	1/4/2010 13:40
-136	1/4/2010 13:50
-121	1/4/2010 14:00
-106	1/4/2010 14:10
-90	1/4/2010 14:20
-77	1/4/2010 14:30
-62	1/4/2010 14:40
-48	1/4/2010 14:50
-33	1/4/2010 15:00
-19	1/4/2010 15:10
-3	1/4/2010 15:20
12	1/4/2010 15:30
28	1/4/2010 15:40
47	1/4/2010 15:50
67	1/4/2010 16:00
91	1/4/2010 16:10
119	1/4/2010 16:20
153	1/4/2010 16:30
193	1/4/2010 16:40
237	1/4/2010 16:50
273	1/4/2010 17:00
302	1/4/2010 17:10
322	1/4/2010 17:20
334	1/4/2010 17:30
342	1/4/2010 17:40
346	1/4/2010 17:50
348	1/4/2010 18:00
347	1/4/2010 18:10
342	1/4/2010 18:20
336	1/4/2010 18:30
328	1/4/2010 18:40
317	1/4/2010 18:50
303	1/4/2010 19:00
288	1/4/2010 19:10
272	1/4/2010 19:20
256	1/4/2010 19:30
239	1/4/2010 19:40
222	1/4/2010 19:50
205	1/4/2010 20:00
188	1/4/2010 20:10
170	1/4/2010 20:20
153	1/4/2010 20:30
134	1/4/2010 20:40
114	1/4/2010 20:50
94	1/4/2010 21:00
75	1/4/2010 21:10
56	1/4/2010 21:20
35	1/4/2010 21:30
13	1/4/2010 21:40
-7	1/4/2010 21:50
-27	1/4/2010 22:00
-48	1/4/2010 22:10
-65	1/4/2010 22:20
-81	1/4/2010 22:30
-97	1/4/2010 22:40
-113	1/4/2010 22:50
-127	1/4/2010 23:00
-140	1/4/2010 23:10
-152	1/4/2010 23:20
-166	1/4/2010 23:30
-177	1/4/2010 23:40
-188	1/4/2010 23:50
-197	1/5/2010 0:00
-203	1/5/2010 0:10
-208	1/5/2010 0:20
-208	1/5/2010 0:30
-206	1/5/2010 0:40
-198	1/5/2010 0:50
-181	1/5/2010 1:00
-163	1/5/2010 1:10
-145	1/5/2010 1:20
-129	1/5/2010 1:30
-115	1/5/2010 1:40
-100	1/5/2010 1:50
-87	1/5/2010 2:00
-74	1/5/2010 2:10
-61	1/5/2010 2:20
-48	1/5/2010 2:30
-36	1/5/2010 2:40
-24	1/5/2010 2:50
-13	1/5/2010 3:00
-2	1/5/2010 3:10
8	1/5/2010 3:20
18	1/5/2010 3:30
27	1/5/2010 3:40
37	1/5/2010 3:50
49	1/5/2010 4:00
61	1/5/2010 4:10
74	1/5/2010 4:20
90	1/5/2010 4:30
108	1/5/2010 4:40
130	1/5/2010 4:50
156	1/5/2010 5:00
185	1/5/2010 5:10
218	1/5/2010 5:20
249	1/5/2010 5:30
274	1/5/2010 5:40
293	1/5/2010 5:50
305	1/5/2010 6:00
313	1/5/2010 6:10
316	1/5/2010 6:20
318	1/5/2010 6:30
315	1/5/2010 6:40
309	1/5/2010 6:50
300	1/5/2010 7:00
289	1/5/2010 7:10
275	1/5/2010 7:20
259	1/5/2010 7:30
243	1/5/2010 7:40
226	1/5/2010 7:50
209	1/5/2010 8:00
193	1/5/2010 8:10
176	1/5/2010 8:20
160	1/5/2010 8:30
145	1/5/2010 8:40
128	1/5/2010 8:50
112	1/5/2010 9:00
95	1/5/2010 9:10
78	1/5/2010 9:20
60	1/5/2010 9:30
41	1/5/2010 9:40
21	1/5/2010 9:50
1	1/5/2010 10:00
-19	1/5/2010 10:10
-39	1/5/2010 10:20
-56	1/5/2010 10:30
-73	1/5/2010 10:40
-90	1/5/2010 10:50
-105	1/5/2010 11:00
-120	1/5/2010 11:10
-135	1/5/2010 11:20
-148	1/5/2010 11:30
-163	1/5/2010 11:40
-175	1/5/2010 11:50
-188	1/5/2010 12:00
-200	1/5/2010 12:10
-211	1/5/2010 12:20
-221	1/5/2010 12:30
-230	1/5/2010 12:40
-238	1/5/2010 12:50
-244	1/5/2010 13:00
-249	1/5/2010 13:10
-249	1/5/2010 13:20
-243	1/5/2010 13:30
-229	1/5/2010 13:40
-211	1/5/2010 13:50
-193	1/5/2010 14:00
-176	1/5/2010 14:10
-160	1/5/2010 14:20
-145	1/5/2010 14:30
-130	1/5/2010 14:40
-115	1/5/2010 14:50
-101	1/5/2010 15:00
-87	1/5/2010 15:10
-73	1/5/2010 15:20
-59	1/5/2010 15:30
-44	1/5/2010 15:40
-31	1/5/2010 15:50
-16	1/5/2010 16:00
-2	1/5/2010 16:10
13	1/5/2010 16:20
30	1/5/2010 16:30
48	1/5/2010 16:40
70	1/5/2010 16:50
95	1/5/2010 17:00
126	1/5/2010 17:10
161	1/5/2010 17:20
200	1/5/2010 17:30
239	1/5/2010 17:40
270	1/5/2010 17:50
294	1/5/2010 18:00
310	1/5/2010 18:10
320	1/5/2010 18:20
327	1/5/2010 18:30
331	1/5/2010 18:40
332	1/5/2010 18:50
330	1/5/2010 19:00
325	1/5/2010 19:10
319	1/5/2010 19:20
309	1/5/2010 19:30
297	1/5/2010 19:40
283	1/5/2010 19:50
267	1/5/2010 20:00
251	1/5/2010 20:10
235	1/5/2010 20:20
218	1/5/2010 20:30
201	1/5/2010 20:40
184	1/5/2010 20:50
167	1/5/2010 21:00
150	1/5/2010 21:10
133	1/5/2010 21:20
114	1/5/2010 21:30
95	1/5/2010 21:40
76	1/5/2010 21:50
60	1/5/2010 22:00
37	1/5/2010 22:10
17	1/5/2010 22:20
-2	1/5/2010 22:30
-22	1/5/2010 22:40
-41	1/5/2010 22:50
-58	1/5/2010 23:00
-75	1/5/2010 23:10
-90	1/5/2010 23:20
-105	1/5/2010 23:30
-119	1/5/2010 23:40
-133	1/5/2010 23:50
-146	1/6/2010 0:00
-159	1/6/2010 0:10
-171	1/6/2010 0:20
-182	1/6/2010 0:30
-192	1/6/2010 0:40
-201	1/6/2010 0:50
-209	1/6/2010 1:00
-215	1/6/2010 1:10
-218	1/6/2010 1:20
-219	1/6/2010 1:30
-211	1/6/2010 1:40
-201	1/6/2010 1:50
-186	1/6/2010 2:00
-170	1/6/2010 2:10
-155	1/6/2010 2:20
-140	1/6/2010 2:30
-125	1/6/2010 2:40
-111	1/6/2010 2:50
-98	1/6/2010 3:00
-85	1/6/2010 3:10
-72	1/6/2010 3:20
-60	1/6/2010 3:30
-47	1/6/2010 3:40
-35	1/6/2010 3:50
-24	1/6/2010 4:00
-11	1/6/2010 4:10
1	1/6/2010 4:20
13	1/6/2010 4:30
25	1/6/2010 4:40
38	1/6/2010 4:50
52	1/6/2010 5:00
68	1/6/2010 5:10
85	1/6/2010 5:20
106	1/6/2010 5:30
129	1/6/2010 5:40
157	1/6/2010 5:50
187	1/6/2010 6:00
216	1/6/2010 6:10
241	1/6/2010 6:20
262	1/6/2010 6:30
277	1/6/2010 6:40
287	1/6/2010 6:50
294	1/6/2010 7:00
297	1/6/2010 7:10
297	1/6/2010 7:20
293	1/6/2010 7:30
287	1/6/2010 7:40
276	1/6/2010 7:50
264	1/6/2010 8:00
249	1/6/2010 8:10
233	1/6/2010 8:20
217	1/6/2010 8:30
201	1/6/2010 8:40
185	1/6/2010 8:50
168	1/6/2010 9:00
152	1/6/2010 9:10
136	1/6/2010 9:20
121	1/6/2010 9:30
106	1/6/2010 9:40
90	1/6/2010 9:50
73	1/6/2010 10:00
56	1/6/2010 10:10
39	1/6/2010 10:20
20	1/6/2010 10:30
1	1/6/2010 10:40
-18	1/6/2010 10:50
-37	1/6/2010 11:00
-55	1/6/2010 11:10
-72	1/6/2010 11:20
-89	1/6/2010 11:30
-104	1/6/2010 11:40
-118	1/6/2010 11:50
-133	1/6/2010 12:00
-146	1/6/2010 12:10
-160	1/6/2010 12:20
-173	1/6/2010 12:30
-185	1/6/2010 12:40
-197	1/6/2010 12:50
-210	1/6/2010 13:00
-220	1/6/2010 13:10
-230	1/6/2010 13:20
-238	1/6/2010 13:30
-245	1/6/2010 13:40
-251	1/6/2010 13:50
-253	1/6/2010 14:00
-254	1/6/2010 14:10
-249	1/6/2010 14:20
-238	1/6/2010 14:30
-223	1/6/2010 14:40
-206	1/6/2010 14:50
-188	1/6/2010 15:00
-173	1/6/2010 15:10
-158	1/6/2010 15:20
-143	1/6/2010 15:30
-129	1/6/2010 15:40
-114	1/6/2010 15:50
-100	1/6/2010 16:00
-85	1/6/2010 16:10
-71	1/6/2010 16:20
-56	1/6/2010 16:30
-40	1/6/2010 16:40
-25	1/6/2010 16:50
-9	1/6/2010 17:00
8	1/6/2010 17:10
26	1/6/2010 17:20
47	1/6/2010 17:30
71	1/6/2010 17:40
97	1/6/2010 17:50
128	1/6/2010 18:00
161	1/6/2010 18:10
196	1/6/2010 18:20
228	1/6/2010 18:30
255	1/6/2010 18:40
275	1/6/2010 18:50
290	1/6/2010 19:00
301	1/6/2010 19:10
308	1/6/2010 19:20
312	1/6/2010 19:30
313	1/6/2010 19:40
311	1/6/2010 19:50
307	1/6/2010 20:00
302	1/6/2010 20:10
293	1/6/2010 20:20
282	1/6/2010 20:30
269	1/6/2010 20:40
254	1/6/2010 20:50
238	1/6/2010 21:00
223	1/6/2010 21:10
207	1/6/2010 21:20
190	1/6/2010 21:30
173	1/6/2010 21:40
157	1/6/2010 21:50
140	1/6/2010 22:00
122	1/6/2010 22:10
106	1/6/2010 22:20
87	1/6/2010 22:30
69	1/6/2010 22:40
50	1/6/2010 22:50
31	1/6/2010 23:00
12	1/6/2010 23:10
-8	1/6/2010 23:20
-26	1/6/2010 23:30
-45	1/6/2010 23:40
-62	1/6/2010 23:50
-78	1/7/2010 0:00
-93	1/7/2010 0:10
-107	1/7/2010 0:20
-122	1/7/2010 0:30
-135	1/7/2010 0:40
-147	1/7/2010 0:50
-159	1/7/2010 1:00
-170	1/7/2010 1:10
-181	1/7/2010 1:20
-189	1/7/2010 1:30
-196	1/7/2010 1:40
-202	1/7/2010 1:50
-205	1/7/2010 2:00
-203	1/7/2010 2:10
-198	1/7/2010 2:20
-188	1/7/2010 2:30
-174	1/7/2010 2:40
-159	1/7/2010 2:50
-144	1/7/2010 3:00
-129	1/7/2010 3:10
-115	1/7/2010 3:20
-101	1/7/2010 3:30
-86	1/7/2010 3:40
-73	1/7/2010 3:50
-59	1/7/2010 4:00
-46	1/7/2010 4:10
-33	1/7/2010 4:20
-21	1/7/2010 4:30
-9	1/7/2010 4:40
2	1/7/2010 4:50
13	1/7/2010 5:00
23	1/7/2010 5:10
33	1/7/2010 5:20
44	1/7/2010 5:30
57	1/7/2010 5:40
66	1/7/2010 5:50
81	1/7/2010 6:00
95	1/7/2010 6:10
111	1/7/2010 6:20
128	1/7/2010 6:30
148	1/7/2010 6:40
168	1/7/2010 6:50
190	1/7/2010 7:00
210	1/7/2010 7:10
229	1/7/2010 7:20
243	1/7/2010 7:30
254	1/7/2010 7:40
262	1/7/2010 7:50
267	1/7/2010 8:00
268	1/7/2010 8:10
265	1/7/2010 8:20
260	1/7/2010 8:30
251	1/7/2010 8:40
239	1/7/2010 8:50
225	1/7/2010 9:00
211	1/7/2010 9:10
194	1/7/2010 9:20
179	1/7/2010 9:30
162	1/7/2010 9:40
145	1/7/2010 9:50
129	1/7/2010 10:00
113	1/7/2010 10:10
99	1/7/2010 10:20
84	1/7/2010 10:30
69	1/7/2010 10:40
54	1/7/2010 10:50
37	1/7/2010 11:00
19	1/7/2010 11:10
1	1/7/2010 11:20
-18	1/7/2010 11:30
-36	1/7/2010 11:40
-55	1/7/2010 11:50
-73	1/7/2010 12:00
-90	1/7/2010 12:10
-106	1/7/2010 12:20
-122	1/7/2010 12:30
-137	1/7/2010 12:40
-151	1/7/2010 12:50
-165	1/7/2010 13:00
-178	1/7/2010 13:10
-190	1/7/2010 13:20
-202	1/7/2010 13:30
-213	1/7/2010 13:40
-224	1/7/2010 13:50
-234	1/7/2010 14:00
-243	1/7/2010 14:10
-251	1/7/2010 14:20
-257	1/7/2010 14:30
-261	1/7/2010 14:40
-263	1/7/2010 14:50
-262	1/7/2010 15:00
-256	1/7/2010 15:10
-246	1/7/2010 15:20
-233	1/7/2010 15:30
-219	1/7/2010 15:40
-205	1/7/2010 15:50
-190	1/7/2010 16:00
-176	1/7/2010 16:10
-163	1/7/2010 16:20
-149	1/7/2010 16:30
-134	1/7/2010 16:40
-120	1/7/2010 16:50
-106	1/7/2010 17:00
-93	1/7/2010 17:10
-80	1/7/2010 17:20
-66	1/7/2010 17:30
-51	1/7/2010 17:40
-35	1/7/2010 17:50
-19	1/7/2010 18:00
-1	1/7/2010 18:10
19	1/7/2010 18:20
41	1/7/2010 18:30
66	1/7/2010 18:40
92	1/7/2010 18:50
120	1/7/2010 19:00
148	1/7/2010 19:10
175	1/7/2010 19:20
198	1/7/2010 19:30
217	1/7/2010 19:40
232	1/7/2010 19:50
243	1/7/2010 20:00
251	1/7/2010 20:10
257	1/7/2010 20:20
259	1/7/2010 20:30
259	1/7/2010 20:40
256	1/7/2010 20:50
251	1/7/2010 21:00
243	1/7/2010 21:10
232	1/7/2010 21:20
220	1/7/2010 21:30
207	1/7/2010 21:40
193	1/7/2010 21:50
177	1/7/2010 22:00
162	1/7/2010 22:10
147	1/7/2010 22:20
131	1/7/2010 22:30
116	1/7/2010 22:40
101	1/7/2010 22:50
85	1/7/2010 23:00
71	1/7/2010 23:10
55	1/7/2010 23:20
39	1/7/2010 23:30
22	1/7/2010 23:40
5	1/7/2010 23:50
-13	1/8/2010 0:00
-31	1/8/2010 0:10
-49	1/8/2010 0:20
-66	1/8/2010 0:30
-81	1/8/2010 0:40
-96	1/8/2010 0:50
-110	1/8/2010 1:00
-124	1/8/2010 1:10
-136	1/8/2010 1:20
-148	1/8/2010 1:30
-159	1/8/2010 1:40
-170	1/8/2010 1:50
-179	1/8/2010 2:00
-188	1/8/2010 2:10
-195	1/8/2010 2:20
-201	1/8/2010 2:30
-205	1/8/2010 2:40
-207	1/8/2010 2:50
-205	1/8/2010 3:00
-200	1/8/2010 3:10
-193	1/8/2010 3:20
-183	1/8/2010 3:30
-169	1/8/2010 3:40
-157	1/8/2010 3:50
-145	1/8/2010 4:00
-133	1/8/2010 4:10
-121	1/8/2010 4:20
-109	1/8/2010 4:30
-96	1/8/2010 4:40
-84	1/8/2010 4:50
-71	1/8/2010 5:00
-59	1/8/2010 5:10
-48	1/8/2010 5:20
-36	1/8/2010 5:30
-24	1/8/2010 5:40
-12	1/8/2010 5:50
0	1/8/2010 6:00
12	1/8/2010 6:10
24	1/8/2010 6:20
37	1/8/2010 6:30
50	1/8/2010 6:40
64	1/8/2010 6:50
79	1/8/2010 7:00
97	1/8/2010 7:10
115	1/8/2010 7:20
134	1/8/2010 7:30
153	1/8/2010 7:40
173	1/8/2010 7:50
191	1/8/2010 8:00
207	1/8/2010 8:10
220	1/8/2010 8:20
230	1/8/2010 8:30
237	1/8/2010 8:40
242	1/8/2010 8:50
243	1/8/2010 9:00
242	1/8/2010 9:10
237	1/8/2010 9:20
229	1/8/2010 9:30
219	1/8/2010 9:40
206	1/8/2010 9:50
191	1/8/2010 10:00
177	1/8/2010 10:10
161	1/8/2010 10:20
146	1/8/2010 10:30
130	1/8/2010 10:40
114	1/8/2010 10:50
99	1/8/2010 11:00
85	1/8/2010 11:10
70	1/8/2010 11:20
57	1/8/2010 11:30
43	1/8/2010 11:40
27	1/8/2010 11:50
10	1/8/2010 12:00
-6	1/8/2010 12:10
-23	1/8/2010 12:20
-41	1/8/2010 12:30
-58	1/8/2010 12:40
-75	1/8/2010 12:50
-92	1/8/2010 13:00
-107	1/8/2010 13:10
-122	1/8/2010 13:20
-135	1/8/2010 13:30
-149	1/8/2010 13:40
-161	1/8/2010 13:50
-174	1/8/2010 14:00
-185	1/8/2010 14:10
-196	1/8/2010 14:20
-206	1/8/2010 14:30
-215	1/8/2010 14:40
-224	1/8/2010 14:50
-232	1/8/2010 15:00
-238	1/8/2010 15:10
-244	1/8/2010 15:20
-247	1/8/2010 15:30
-248	1/8/2010 15:40
-248	1/8/2010 15:50
-245	1/8/2010 16:00
-237	1/8/2010 16:10
-226	1/8/2010 16:20
-214	1/8/2010 16:30
-202	1/8/2010 16:40
-189	1/8/2010 16:50
-175	1/8/2010 17:00
-161	1/8/2010 17:10
-148	1/8/2010 17:20
-135	1/8/2010 17:30
-121	1/8/2010 17:40
-107	1/8/2010 17:50
-94	1/8/2010 18:00
-82	1/8/2010 18:10
-69	1/8/2010 18:20
-56	1/8/2010 18:30
-41	1/8/2010 18:40
-28	1/8/2010 18:50
-14	1/8/2010 19:00
2	1/8/2010 19:10
19	1/8/2010 19:20
37	1/8/2010 19:30
56	1/8/2010 19:40
76	1/8/2010 19:50
96	1/8/2010 20:00
117	1/8/2010 20:10
138	1/8/2010 20:20
157	1/8/2010 20:30
174	1/8/2010 20:40
189	1/8/2010 20:50
200	1/8/2010 21:00
209	1/8/2010 21:10
215	1/8/2010 21:20
219	1/8/2010 21:30
220	1/8/2010 21:40
218	1/8/2010 21:50
214	1/8/2010 22:00
207	1/8/2010 22:10
198	1/8/2010 22:20
187	1/8/2010 22:30
173	1/8/2010 22:40
159	1/8/2010 22:50
144	1/8/2010 23:00
129	1/8/2010 23:10
114	1/8/2010 23:20
98	1/8/2010 23:30
83	1/8/2010 23:40
68	1/8/2010 23:50
54	1/9/2010 0:00
40	1/9/2010 0:10
26	1/9/2010 0:20
10	1/9/2010 0:30
-7	1/9/2010 0:40
-22	1/9/2010 0:50
-39	1/9/2010 1:00
-56	1/9/2010 1:10
-74	1/9/2010 1:20
-90	1/9/2010 1:30
-105	1/9/2010 1:40
-119	1/9/2010 1:50
-133	1/9/2010 2:00
-146	1/9/2010 2:10
-157	1/9/2010 2:20
-169	1/9/2010 2:30
-179	1/9/2010 2:40
-188	1/9/2010 2:50
-195	1/9/2010 3:00
-202	1/9/2010 3:10
-207	1/9/2010 3:20
-210	1/9/2010 3:30
-213	1/9/2010 3:40
-213	1/9/2010 3:50
-210	1/9/2010 4:00
-204	1/9/2010 4:10
-197	1/9/2010 4:20
-187	1/9/2010 4:30
-177	1/9/2010 4:40
-166	1/9/2010 4:50
-155	1/9/2010 5:00
-145	1/9/2010 5:10
-134	1/9/2010 5:20
-123	1/9/2010 5:30
-113	1/9/2010 5:40
-101	1/9/2010 5:50
-91	1/9/2010 6:00
-81	1/9/2010 6:10
-70	1/9/2010 6:20
-59	1/9/2010 6:30
-49	1/9/2010 6:40
-39	1/9/2010 6:50
-30	1/9/2010 7:00
-19	1/9/2010 7:10
-8	1/9/2010 7:20
3	1/9/2010 7:30
14	1/9/2010 7:40
26	1/9/2010 7:50
39	1/9/2010 8:00
51	1/9/2010 8:10
63	1/9/2010 8:20
77	1/9/2010 8:30
90	1/9/2010 8:40
103	1/9/2010 8:50
117	1/9/2010 9:00
130	1/9/2010 9:10
143	1/9/2010 9:20
154	1/9/2010 9:30
163	1/9/2010 9:40
168	1/9/2010 9:50
172	1/9/2010 10:00
172	1/9/2010 10:10
170	1/9/2010 10:20
165	1/9/2010 10:30
157	1/9/2010 10:40
148	1/9/2010 10:50
135	1/9/2010 11:00
122	1/9/2010 11:10
108	1/9/2010 11:20
93	1/9/2010 11:30
77	1/9/2010 11:40
62	1/9/2010 11:50
47	1/9/2010 12:00
32	1/9/2010 12:10
18	1/9/2010 12:20
4	1/9/2010 12:30
-9	1/9/2010 12:40
-22	1/9/2010 12:50
-37	1/9/2010 13:00
-52	1/9/2010 13:10
-68	1/9/2010 13:20
-85	1/9/2010 13:30
-100	1/9/2010 13:40
-115	1/9/2010 13:50
-129	1/9/2010 14:00
-142	1/9/2010 14:10
-155	1/9/2010 14:20
-167	1/9/2010 14:30
-179	1/9/2010 14:40
-189	1/9/2010 14:50
-198	1/9/2010 15:00
-208	1/9/2010 15:10
-216	1/9/2010 15:20
-223	1/9/2010 15:30
-230	1/9/2010 15:40
-234	1/9/2010 15:50
-239	1/9/2010 16:00
-243	1/9/2010 16:10
-245	1/9/2010 16:20
-245	1/9/2010 16:30
-244	1/9/2010 16:40
-240	1/9/2010 16:50
-234	1/9/2010 17:00
-225	1/9/2010 17:10
-216	1/9/2010 17:20
-204	1/9/2010 17:30
-193	1/9/2010 17:40
-180	1/9/2010 17:50
-167	1/9/2010 18:00
-155	1/9/2010 18:10
-142	1/9/2010 18:20
-130	1/9/2010 18:30
-117	1/9/2010 18:40
-106	1/9/2010 18:50
-94	1/9/2010 19:00
-83	1/9/2010 19:10
-72	1/9/2010 19:20
-60	1/9/2010 19:30
-50	1/9/2010 19:40
-38	1/9/2010 19:50
-26	1/9/2010 20:00
-14	1/9/2010 20:10
-2	1/9/2010 20:20
10	1/9/2010 20:30
22	1/9/2010 20:40
33	1/9/2010 20:50
47	1/9/2010 21:00
61	1/9/2010 21:10
74	1/9/2010 21:20
89	1/9/2010 21:30
103	1/9/2010 21:40
119	1/9/2010 21:50
133	1/9/2010 22:00
146	1/9/2010 22:10
156	1/9/2010 22:20
162	1/9/2010 22:30
168	1/9/2010 22:40
170	1/9/2010 22:50
169	1/9/2010 23:00
166	1/9/2010 23:10
160	1/9/2010 23:20
152	1/9/2010 23:30
141	1/9/2010 23:40
129	1/9/2010 23:50
118	1/10/2010 0:00
105	1/10/2010 0:10
91	1/10/2010 0:20
77	1/10/2010 0:30
63	1/10/2010 0:40
49	1/10/2010 0:50
35	1/10/2010 1:00
21	1/10/2010 1:10
7	1/10/2010 1:20
-5	1/10/2010 1:30
-19	1/10/2010 1:40
-35	1/10/2010 1:50
-50	1/10/2010 2:00
-67	1/10/2010 2:10
-83	1/10/2010 2:20
-100	1/10/2010 2:30
-117	1/10/2010 2:40
-131	1/10/2010 2:50
-144	1/10/2010 3:00
-156	1/10/2010 3:10
-167	1/10/2010 3:20
-177	1/10/2010 3:30
-185	1/10/2010 3:40
-193	1/10/2010 3:50
-199	1/10/2010 4:00
-203	1/10/2010 4:10
-206	1/10/2010 4:20
-207	1/10/2010 4:30
-207	1/10/2010 4:40
-204	1/10/2010 4:50
-201	1/10/2010 5:00
-196	1/10/2010 5:10
-189	1/10/2010 5:20
-180	1/10/2010 5:30
-170	1/10/2010 5:40
-159	1/10/2010 5:50
-147	1/10/2010 6:00
-137	1/10/2010 6:10
-124	1/10/2010 6:20
-112	1/10/2010 6:30
-100	1/10/2010 6:40
-89	1/10/2010 6:50
-79	1/10/2010 7:00
-68	1/10/2010 7:10
-58	1/10/2010 7:20
-47	1/10/2010 7:30
-37	1/10/2010 7:40
-26	1/10/2010 7:50
-16	1/10/2010 8:00
-5	1/10/2010 8:10
6	1/10/2010 8:20
17	1/10/2010 8:30
28	1/10/2010 8:40
40	1/10/2010 8:50
51	1/10/2010 9:00
63	1/10/2010 9:10
75	1/10/2010 9:20
88	1/10/2010 9:30
101	1/10/2010 9:40
115	1/10/2010 9:50
128	1/10/2010 10:00
142	1/10/2010 10:10
155	1/10/2010 10:20
168	1/10/2010 10:30
179	1/10/2010 10:40
188	1/10/2010 10:50
195	1/10/2010 11:00
199	1/10/2010 11:10
200	1/10/2010 11:20
199	1/10/2010 11:30
195	1/10/2010 11:40
188	1/10/2010 11:50
178	1/10/2010 12:00
167	1/10/2010 12:10
154	1/10/2010 12:20
140	1/10/2010 12:30
126	1/10/2010 12:40
112	1/10/2010 12:50
97	1/10/2010 13:00
83	1/10/2010 13:10
69	1/10/2010 13:20
55	1/10/2010 13:30
43	1/10/2010 13:40
30	1/10/2010 13:50
16	1/10/2010 14:00
1	1/10/2010 14:10
-12	1/10/2010 14:20
-28	1/10/2010 14:30
-44	1/10/2010 14:40
-60	1/10/2010 14:50
-77	1/10/2010 15:00
-92	1/10/2010 15:10
-107	1/10/2010 15:20
-121	1/10/2010 15:30
-135	1/10/2010 15:40
-147	1/10/2010 15:50
-159	1/10/2010 16:00
-170	1/10/2010 16:10
-180	1/10/2010 16:20
-189	1/10/2010 16:30
-198	1/10/2010 16:40
-204	1/10/2010 16:50
-210	1/10/2010 17:00
-215	1/10/2010 17:10
-218	1/10/2010 17:20
-221	1/10/2010 17:30
-221	1/10/2010 17:40
-219	1/10/2010 17:50
-216	1/10/2010 18:00
-210	1/10/2010 18:10
-203	1/10/2010 18:20
-194	1/10/2010 18:30
-184	1/10/2010 18:40
-175	1/10/2010 18:50
-164	1/10/2010 19:00
-153	1/10/2010 19:10
-141	1/10/2010 19:20
-129	1/10/2010 19:30
-116	1/10/2010 19:40
-105	1/10/2010 19:50
-92	1/10/2010 20:00
-80	1/10/2010 20:10
-67	1/10/2010 20:20
-55	1/10/2010 20:30
-42	1/10/2010 20:40
-29	1/10/2010 20:50
-16	1/10/2010 21:00
-2	1/10/2010 21:10
11	1/10/2010 21:20
25	1/10/2010 21:30
41	1/10/2010 21:40
57	1/10/2010 21:50
73	1/10/2010 22:00
90	1/10/2010 22:10
106	1/10/2010 22:20
122	1/10/2010 22:30
139	1/10/2010 22:40
155	1/10/2010 22:50
169	1/10/2010 23:00
181	1/10/2010 23:10
191	1/10/2010 23:20
198	1/10/2010 23:30
203	1/10/2010 23:40
205	1/10/2010 23:50
205	1/11/2010 0:00
202	1/11/2010 0:10
197	1/11/2010 0:20
189	1/11/2010 0:30
180	1/11/2010 0:40
169	1/11/2010 0:50
156	1/11/2010 1:00
144	1/11/2010 1:10
129	1/11/2010 1:20
116	1/11/2010 1:30
103	1/11/2010 1:40
87	1/11/2010 1:50
75	1/11/2010 2:00
62	1/11/2010 2:10
48	1/11/2010 2:20
36	1/11/2010 2:30
22	1/11/2010 2:40
8	1/11/2010 2:50
-7	1/11/2010 3:00
-22	1/11/2010 3:10
-38	1/11/2010 3:20
-54	1/11/2010 3:30
-69	1/11/2010 3:40
-84	1/11/2010 3:50
-98	1/11/2010 4:00
-112	1/11/2010 4:10
-124	1/11/2010 4:20
-136	1/11/2010 4:30
-147	1/11/2010 4:40
-157	1/11/2010 4:50
-166	1/11/2010 5:00
-175	1/11/2010 5:10
-183	1/11/2010 5:20
-190	1/11/2010 5:30
-197	1/11/2010 5:40
-200	1/11/2010 5:50
-207	1/11/2010 6:00
-211	1/11/2010 6:10
-212	1/11/2010 6:20
-211	1/11/2010 6:30
-207	1/11/2010 6:40
-202	1/11/2010 6:50
-196	1/11/2010 7:00
-187	1/11/2010 7:10
-177	1/11/2010 7:20
-165	1/11/2010 7:30
-154	1/11/2010 7:40
-143	1/11/2010 7:50
-131	1/11/2010 8:00
-119	1/11/2010 8:10
-107	1/11/2010 8:20
-94	1/11/2010 8:30
-82	1/11/2010 8:40
-69	1/11/2010 8:50
-56	1/11/2010 9:00
-44	1/11/2010 9:10
-30	1/11/2010 9:20
-17	1/11/2010 9:30
-4	1/11/2010 9:40
10	1/11/2010 9:50
25	1/11/2010 10:00
40	1/11/2010 10:10
57	1/11/2010 10:20
73	1/11/2010 10:30
90	1/11/2010 10:40
108	1/11/2010 10:50
125	1/11/2010 11:00
142	1/11/2010 11:10
158	1/11/2010 11:20
172	1/11/2010 11:30
184	1/11/2010 11:40
194	1/11/2010 11:50
201	1/11/2010 12:00
207	1/11/2010 12:10
209	1/11/2010 12:20
209	1/11/2010 12:30
206	1/11/2010 12:40
201	1/11/2010 12:50
194	1/11/2010 13:00
185	1/11/2010 13:10
173	1/11/2010 13:20
161	1/11/2010 13:30
148	1/11/2010 13:40
134	1/11/2010 13:50
120	1/11/2010 14:00
106	1/11/2010 14:10
92	1/11/2010 14:20
78	1/11/2010 14:30
65	1/11/2010 14:40
52	1/11/2010 14:50
39	1/11/2010 15:00
25	1/11/2010 15:10
10	1/11/2010 15:20
-5	1/11/2010 15:30
-21	1/11/2010 15:40
-37	1/11/2010 15:50
-52	1/11/2010 16:00
-70	1/11/2010 16:10
-84	1/11/2010 16:20
-100	1/11/2010 16:30
-113	1/11/2010 16:40
-126	1/11/2010 16:50
-139	1/11/2010 17:00
-150	1/11/2010 17:10
-160	1/11/2010 17:20
-171	1/11/2010 17:30
-181	1/11/2010 17:40
-190	1/11/2010 17:50
-198	1/11/2010 18:00
-207	1/11/2010 18:10
-213	1/11/2010 18:20
-220	1/11/2010 18:30
-224	1/11/2010 18:40
-228	1/11/2010 18:50
-229	1/11/2010 19:00
-229	1/11/2010 19:10
-227	1/11/2010 19:20
-223	1/11/2010 19:30
-218	1/11/2010 19:40
-209	1/11/2010 19:50
-199	1/11/2010 20:00
-188	1/11/2010 20:10
-176	1/11/2010 20:20
-164	1/11/2010 20:30
-151	1/11/2010 20:40
-138	1/11/2010 20:50
-124	1/11/2010 21:00
-110	1/11/2010 21:10
-97	1/11/2010 21:20
-83	1/11/2010 21:30
-70	1/11/2010 21:40
-55	1/11/2010 21:50
-41	1/11/2010 22:00
-26	1/11/2010 22:10
-10	1/11/2010 22:20
6	1/11/2010 22:30
22	1/11/2010 22:40
40	1/11/2010 22:50
58	1/11/2010 23:00
77	1/11/2010 23:10
97	1/11/2010 23:20
116	1/11/2010 23:30
134	1/11/2010 23:40
152	1/11/2010 23:50
168	1/12/2010 0:00
182	1/12/2010 0:10
194	1/12/2010 0:20
203	1/12/2010 0:30
209	1/12/2010 0:40
214	1/12/2010 0:50
216	1/12/2010 1:00
215	1/12/2010 1:10
212	1/12/2010 1:20
207	1/12/2010 1:30
199	1/12/2010 1:40
189	1/12/2010 1:50
178	1/12/2010 2:00
165	1/12/2010 2:10
152	1/12/2010 2:20
138	1/12/2010 2:30
124	1/12/2010 2:40
109	1/12/2010 2:50
95	1/12/2010 3:00
81	1/12/2010 3:10
67	1/12/2010 3:20
54	1/12/2010 3:30
40	1/12/2010 3:40
25	1/12/2010 3:50
11	1/12/2010 4:00
-4	1/12/2010 4:10
-19	1/12/2010 4:20
-37	1/12/2010 4:30
-53	1/12/2010 4:40
-69	1/12/2010 4:50
-84	1/12/2010 5:00
-99	1/12/2010 5:10
-112	1/12/2010 5:20
-126	1/12/2010 5:30
-138	1/12/2010 5:40
-150	1/12/2010 5:50
-161	1/12/2010 6:00
-172	1/12/2010 6:10
-182	1/12/2010 6:20
-191	1/12/2010 6:30
-200	1/12/2010 6:40
-208	1/12/2010 6:50
-214	1/12/2010 7:00
-220	1/12/2010 7:10
-225	1/12/2010 7:20
-228	1/12/2010 7:30
-228	1/12/2010 7:40
-227	1/12/2010 7:50
-222	1/12/2010 8:00
-215	1/12/2010 8:10
-206	1/12/2010 8:20
-196	1/12/2010 8:30
-185	1/12/2010 8:40
-172	1/12/2010 8:50
-162	1/12/2010 9:00
-149	1/12/2010 9:10
-135	1/12/2010 9:20
-121	1/12/2010 9:30
-107	1/12/2010 9:40
-94	1/12/2010 9:50
-81	1/12/2010 10:00
-67	1/12/2010 10:10
-54	1/12/2010 10:20
-38	1/12/2010 10:30
-24	1/12/2010 10:40
-8	1/12/2010 10:50
9	1/12/2010 11:00
27	1/12/2010 11:10
46	1/12/2010 11:20
66	1/12/2010 11:30
87	1/12/2010 11:40
108	1/12/2010 11:50
129	1/12/2010 12:00
150	1/12/2010 12:10
168	1/12/2010 12:20
184	1/12/2010 12:30
196	1/12/2010 12:40
208	1/12/2010 12:50
217	1/12/2010 13:00
223	1/12/2010 13:10
227	1/12/2010 13:20
228	1/12/2010 13:30
227	1/12/2010 13:40
224	1/12/2010 13:50
217	1/12/2010 14:00
208	1/12/2010 14:10
197	1/12/2010 14:20
185	1/12/2010 14:30
171	1/12/2010 14:40
157	1/12/2010 14:50
143	1/12/2010 15:00
127	1/12/2010 15:10
113	1/12/2010 15:20
98	1/12/2010 15:30
84	1/12/2010 15:40
70	1/12/2010 15:50
55	1/12/2010 16:00
41	1/12/2010 16:10
25	1/12/2010 16:20
9	1/12/2010 16:30
-7	1/12/2010 16:40
-24	1/12/2010 16:50
-41	1/12/2010 17:00
-58	1/12/2010 17:10
-72	1/12/2010 17:20
-91	1/12/2010 17:30
-104	1/12/2010 17:40
-119	1/12/2010 17:50
-132	1/12/2010 18:00
-145	1/12/2010 18:10
-157	1/12/2010 18:20
-168	1/12/2010 18:30
-179	1/12/2010 18:40
-189	1/12/2010 18:50
-199	1/12/2010 19:00
-208	1/12/2010 19:10
-216	1/12/2010 19:20
-222	1/12/2010 19:30
-227	1/12/2010 19:40
-232	1/12/2010 19:50
-235	1/12/2010 20:00
-237	1/12/2010 20:10
-234	1/12/2010 20:20
-230	1/12/2010 20:30
-222	1/12/2010 20:40
-213	1/12/2010 20:50
-201	1/12/2010 21:00
-188	1/12/2010 21:10
-176	1/12/2010 21:20
-164	1/12/2010 21:30
-152	1/12/2010 21:40
-140	1/12/2010 21:50
-128	1/12/2010 22:00
-116	1/12/2010 22:10
-103	1/12/2010 22:20
-90	1/12/2010 22:30
-77	1/12/2010 22:40
-63	1/12/2010 22:50
-49	1/12/2010 23:00
-34	1/12/2010 23:10
-19	1/12/2010 23:20
-3	1/12/2010 23:30
13	1/12/2010 23:40
30	1/12/2010 23:50
50	1/13/2010 0:00
70	1/13/2010 0:10
91	1/13/2010 0:20
113	1/13/2010 0:30
134	1/13/2010 0:40
153	1/13/2010 0:50
169	1/13/2010 1:00
182	1/13/2010 1:10
194	1/13/2010 1:20
202	1/13/2010 1:30
208	1/13/2010 1:40
211	1/13/2010 1:50
213	1/13/2010 2:00
211	1/13/2010 2:10
207	1/13/2010 2:20
200	1/13/2010 2:30
191	1/13/2010 2:40
180	1/13/2010 2:50
166	1/13/2010 3:00
152	1/13/2010 3:10
137	1/13/2010 3:20
122	1/13/2010 3:30
107	1/13/2010 3:40
92	1/13/2010 3:50
78	1/13/2010 4:00
64	1/13/2010 4:10
50	1/13/2010 4:20
36	1/13/2010 4:30
22	1/13/2010 4:40
6	1/13/2010 4:50
-10	1/13/2010 5:00
-25	1/13/2010 5:10
-41	1/13/2010 5:20
-58	1/13/2010 5:30
-75	1/13/2010 5:40
-91	1/13/2010 5:50
-106	1/13/2010 6:00
-120	1/13/2010 6:10
-133	1/13/2010 6:20
-146	1/13/2010 6:30
-159	1/13/2010 6:40
-171	1/13/2010 6:50
-182	1/13/2010 7:00
-193	1/13/2010 7:10
-203	1/13/2010 7:20
-213	1/13/2010 7:30
-221	1/13/2010 7:40
-229	1/13/2010 7:50
-236	1/13/2010 8:00
-242	1/13/2010 8:10
-247	1/13/2010 8:20
-251	1/13/2010 8:30
-253	1/13/2010 8:40
-252	1/13/2010 8:50
-250	1/13/2010 9:00
-244	1/13/2010 9:10
-235	1/13/2010 9:20
-225	1/13/2010 9:30
-214	1/13/2010 9:40
-203	1/13/2010 9:50
-190	1/13/2010 10:00
-177	1/13/2010 10:10
-164	1/13/2010 10:20
-149	1/13/2010 10:30
-135	1/13/2010 10:40
-122	1/13/2010 10:50
-108	1/13/2010 11:00
-92	1/13/2010 11:10
-76	1/13/2010 11:20
-60	1/13/2010 11:30
-43	1/13/2010 11:40
-24	1/13/2010 11:50
-5	1/13/2010 12:00
16	1/13/2010 12:10
39	1/13/2010 12:20
64	1/13/2010 12:30
89	1/13/2010 12:40
114	1/13/2010 12:50
138	1/13/2010 13:00
159	1/13/2010 13:10
178	1/13/2010 13:20
193	1/13/2010 13:30
205	1/13/2010 13:40
214	1/13/2010 13:50
220	1/13/2010 14:00
225	1/13/2010 14:10
226	1/13/2010 14:20
226	1/13/2010 14:30
223	1/13/2010 14:40
217	1/13/2010 14:50
209	1/13/2010 15:00
199	1/13/2010 15:10
187	1/13/2010 15:20
174	1/13/2010 15:30
160	1/13/2010 15:40
146	1/13/2010 15:50
131	1/13/2010 16:00
117	1/13/2010 16:10
102	1/13/2010 16:20
87	1/13/2010 16:30
73	1/13/2010 16:40
59	1/13/2010 16:50
46	1/13/2010 17:00
30	1/13/2010 17:10
15	1/13/2010 17:20
-2	1/13/2010 17:30
-19	1/13/2010 17:40
-35	1/13/2010 17:50
-52	1/13/2010 18:00
-68	1/13/2010 18:10
-85	1/13/2010 18:20
-100	1/13/2010 18:30
-115	1/13/2010 18:40
-128	1/13/2010 18:50
-141	1/13/2010 19:00
-153	1/13/2010 19:10
-165	1/13/2010 19:20
-176	1/13/2010 19:30
-186	1/13/2010 19:40
-195	1/13/2010 19:50
-204	1/13/2010 20:00
-211	1/13/2010 20:10
-218	1/13/2010 20:20
-223	1/13/2010 20:30
-226	1/13/2010 20:40
-227	1/13/2010 20:50
-225	1/13/2010 21:00
-220	1/13/2010 21:10
-212	1/13/2010 21:20
-201	1/13/2010 21:30
-189	1/13/2010 21:40
-176	1/13/2010 21:50
-163	1/13/2010 22:00
-151	1/13/2010 22:10
-138	1/13/2010 22:20
-124	1/13/2010 22:30
-112	1/13/2010 22:40
-99	1/13/2010 22:50
-87	1/13/2010 23:00
-74	1/13/2010 23:10
-61	1/13/2010 23:20
-48	1/13/2010 23:30
-34	1/13/2010 23:40
-21	1/13/2010 23:50
-6	1/14/2010 0:00
7	1/14/2010 0:10
24	1/14/2010 0:20
40	1/14/2010 0:30
58	1/14/2010 0:40
77	1/14/2010 0:50
96	1/14/2010 1:00
118	1/14/2010 1:10
140	1/14/2010 1:20
162	1/14/2010 1:30
182	1/14/2010 1:40
200	1/14/2010 1:50
215	1/14/2010 2:00
227	1/14/2010 2:10
237	1/14/2010 2:20
243	1/14/2010 2:30
246	1/14/2010 2:40
246	1/14/2010 2:50
242	1/14/2010 3:00
236	1/14/2010 3:10
228	1/14/2010 3:20
217	1/14/2010 3:30
205	1/14/2010 3:40
192	1/14/2010 3:50
178	1/14/2010 4:00
163	1/14/2010 4:10
148	1/14/2010 4:20
133	1/14/2010 4:30
118	1/14/2010 4:40
103	1/14/2010 4:50
89	1/14/2010 5:00
75	1/14/2010 5:10
61	1/14/2010 5:20
46	1/14/2010 5:30
30	1/14/2010 5:40
12	1/14/2010 5:50
-7	1/14/2010 6:00
-22	1/14/2010 6:10
-41	1/14/2010 6:20
-58	1/14/2010 6:30
-74	1/14/2010 6:40
-89	1/14/2010 6:50
-107	1/14/2010 7:00
-119	1/14/2010 7:10
-133	1/14/2010 7:20
-145	1/14/2010 7:30
-157	1/14/2010 7:40
-170	1/14/2010 7:50
-180	1/14/2010 8:00
-191	1/14/2010 8:10
-200	1/14/2010 8:20
-207	1/14/2010 8:30
-215	1/14/2010 8:40
-221	1/14/2010 8:50
-226	1/14/2010 9:00
-231	1/14/2010 9:10
-230	1/14/2010 9:20
-228	1/14/2010 9:30
-222	1/14/2010 9:40
-212	1/14/2010 9:50
-201	1/14/2010 10:00
-188	1/14/2010 10:10
-176	1/14/2010 10:20
-163	1/14/2010 10:30
-150	1/14/2010 10:40
-137	1/14/2010 10:50
-124	1/14/2010 11:00
-110	1/14/2010 11:10
-96	1/14/2010 11:20
-83	1/14/2010 11:30
-69	1/14/2010 11:40
-55	1/14/2010 11:50
-42	1/14/2010 12:00
-27	1/14/2010 12:10
-13	1/14/2010 12:20
4	1/14/2010 12:30
21	1/14/2010 12:40
40	1/14/2010 12:50
59	1/14/2010 13:00
82	1/14/2010 13:10
105	1/14/2010 13:20
131	1/14/2010 13:30
159	1/14/2010 13:40
186	1/14/2010 13:50
210	1/14/2010 14:00
229	1/14/2010 14:10
245	1/14/2010 14:20
257	1/14/2010 14:30
266	1/14/2010 14:40
273	1/14/2010 14:50
275	1/14/2010 15:00
275	1/14/2010 15:10
272	1/14/2010 15:20
267	1/14/2010 15:30
260	1/14/2010 15:40
249	1/14/2010 15:50
236	1/14/2010 16:00
223	1/14/2010 16:10
209	1/14/2010 16:20
194	1/14/2010 16:30
179	1/14/2010 16:40
163	1/14/2010 16:50
147	1/14/2010 17:00
132	1/14/2010 17:10
117	1/14/2010 17:20
102	1/14/2010 17:30
[truncated: 50,618 more rows]
