# Supplementary material for: Early indicators of tidal ecosystem shifts in estuaries
Source: Nat Commun. 2023 Apr 6;14:1911. doi: 10.1038/s41467-023-37444-6 (PMC10079839; doi:10.1038/s41467-023-37444-6)
Supplement: Supplementary file 4 — Source Data [file 41467_2023_37444_MOESM4_ESM.zip › Source Data/Figure S2/Figure S2b_SourceData.csv]

Supplementary Figure 2b. A schematic illustration explaining the calculation and utility of the �tidal inundations skipped (%)� metric.
COLUMN	DESCRIPTION
Tidal inundations skipped (%)	The proportion of high tides that did not inundate the site, expressed as a percentage of the total number of tidal cycles within the measurement period
Elevation (cm NAP)	Elevation in cm above Normaal Amsterdams Peil (NAP)
N	Number of tidal cycles used to calculate tidal inundations skipped (%)
Tidal inundations skipped (%)	Elevation (cm NAP)	N
0	-1000	7192
0	-999	7192
0	-998	7192
0	-997	7192
0	-996	7192
0	-995	7192
0	-994	7192
0	-993	7192
0	-992	7192
0	-991	7192
0	-990	7192
0	-989	7192
0	-988	7192
0	-987	7192
0	-986	7192
0	-985	7192
0	-984	7192
0	-983	7192
0	-982	7192
0	-981	7192
0	-980	7192
0	-979	7192
0	-978	7192
0	-977	7192
0	-976	7192
0	-975	7192
0	-974	7192
0	-973	7192
0	-972	7192
0	-971	7192
0	-970	7192
0	-969	7192
0	-968	7192
0	-967	7192
0	-966	7192
0	-965	7192
0	-964	7192
0	-963	7192
0	-962	7192
0	-961	7192
0	-960	7192
0	-959	7192
0	-958	7192
0	-957	7192
0	-956	7192
0	-955	7192
0	-954	7192
0	-953	7192
0	-952	7192
0	-951	7192
0	-950	7192
0	-949	7192
0	-948	7192
0	-947	7192
0	-946	7192
0	-945	7192
0	-944	7192
0	-943	7192
0	-942	7192
0	-941	7192
0	-940	7192
0	-939	7192
0	-938	7192
0	-937	7192
0	-936	7192
0	-935	7192
0	-934	7192
0	-933	7192
0	-932	7192
0	-931	7192
0	-930	7192
0	-929	7192
0	-928	7192
0	-927	7192
0	-926	7192
0	-925	7192
0	-924	7192
0	-923	7192
0	-922	7192
0	-921	7192
0	-920	7192
0	-919	7192
0	-918	7192
0	-917	7192
0	-916	7192
0	-915	7192
0	-914	7192
0	-913	7192
0	-912	7192
0	-911	7192
0	-910	7192
0	-909	7192
0	-908	7192
0	-907	7192
0	-906	7192
0	-905	7192
0	-904	7192
0	-903	7192
0	-902	7192
0	-901	7192
0	-900	7192
0	-899	7192
0	-898	7192
0	-897	7192
0	-896	7192
0	-895	7192
0	-894	7192
0	-893	7192
0	-892	7192
0	-891	7192
0	-890	7192
0	-889	7192
0	-888	7192
0	-887	7192
0	-886	7192
0	-885	7192
0	-884	7192
0	-883	7192
0	-882	7192
0	-881	7192
0	-880	7192
0	-879	7192
0	-878	7192
0	-877	7192
0	-876	7192
0	-875	7192
0	-874	7192
0	-873	7192
0	-872	7192
0	-871	7192
0	-870	7192
0	-869	7192
0	-868	7192
0	-867	7192
0	-866	7192
0	-865	7192
0	-864	7192
0	-863	7192
0	-862	7192
0	-861	7192
0	-860	7192
0	-859	7192
0	-858	7192
0	-857	7192
0	-856	7192
0	-855	7192
0	-854	7192
0	-853	7192
0	-852	7192
0	-851	7192
0	-850	7192
0	-849	7192
0	-848	7192
0	-847	7192
0	-846	7192
0	-845	7192
0	-844	7192
0	-843	7192
0	-842	7192
0	-841	7192
0	-840	7192
0	-839	7192
0	-838	7192
0	-837	7192
0	-836	7192
0	-835	7192
0	-834	7192
0	-833	7192
0	-832	7192
0	-831	7192
0	-830	7192
0	-829	7192
0	-828	7192
0	-827	7192
0	-826	7192
0	-825	7192
0	-824	7192
0	-823	7192
0	-822	7192
0	-821	7192
0	-820	7192
0	-819	7192
0	-818	7192
0	-817	7192
0	-816	7192
0	-815	7192
0	-814	7192
0	-813	7192
0	-812	7192
0	-811	7192
0	-810	7192
0	-809	7192
0	-808	7192
0	-807	7192
0	-806	7192
0	-805	7192
0	-804	7192
0	-803	7192
0	-802	7192
0	-801	7192
0	-800	7192
0	-799	7192
0	-798	7192
0	-797	7192
0	-796	7192
0	-795	7192
0	-794	7192
0	-793	7192
0	-792	7192
0	-791	7192
0	-790	7192
0	-789	7192
0	-788	7192
0	-787	7192
0	-786	7192
0	-785	7192
0	-784	7192
0	-783	7192
0	-782	7192
0	-781	7192
0	-780	7192
0	-779	7192
0	-778	7192
0	-777	7192
0	-776	7192
0	-775	7192
0	-774	7192
0	-773	7192
0	-772	7192
0	-771	7192
0	-770	7192
0	-769	7192
0	-768	7192
0	-767	7192
0	-766	7192
0	-765	7192
0	-764	7192
0	-763	7192
0	-762	7192
0	-761	7192
0	-760	7192
0	-759	7192
0	-758	7192
0	-757	7192
0	-756	7192
0	-755	7192
0	-754	7192
0	-753	7192
0	-752	7192
0	-751	7192
0	-750	7192
0	-749	7192
0	-748	7192
0	-747	7192
0	-746	7192
0	-745	7192
0	-744	7192
0	-743	7192
0	-742	7192
0	-741	7192
0	-740	7192
0	-739	7192
0	-738	7192
0	-737	7192
0	-736	7192
0	-735	7192
0	-734	7192
0	-733	7192
0	-732	7192
0	-731	7192
0	-730	7192
0	-729	7192
0	-728	7192
0	-727	7192
0	-726	7192
0	-725	7192
0	-724	7192
0	-723	7192
0	-722	7192
0	-721	7192
0	-720	7192
0	-719	7192
0	-718	7192
0	-717	7192
0	-716	7192
0	-715	7192
0	-714	7192
0	-713	7192
0	-712	7192
0	-711	7192
0	-710	7192
0	-709	7192
0	-708	7192
0	-707	7192
0	-706	7192
0	-705	7192
0	-704	7192
0	-703	7192
0	-702	7192
0	-701	7192
0	-700	7192
0	-699	7192
0	-698	7192
0	-697	7192
0	-696	7192
0	-695	7192
0	-694	7192
0	-693	7192
0	-692	7192
0	-691	7192
0	-690	7192
0	-689	7192
0	-688	7192
0	-687	7192
0	-686	7192
0	-685	7192
0	-684	7192
0	-683	7192
0	-682	7192
0	-681	7192
0	-680	7192
0	-679	7192
0	-678	7192
0	-677	7192
0	-676	7192
0	-675	7192
0	-674	7192
0	-673	7192
0	-672	7192
0	-671	7192
0	-670	7192
0	-669	7192
0	-668	7192
0	-667	7192
0	-666	7192
0	-665	7192
0	-664	7192
0	-663	7192
0	-662	7192
0	-661	7192
0	-660	7192
0	-659	7192
0	-658	7192
0	-657	7192
0	-656	7192
0	-655	7192
0	-654	7192
0	-653	7192
0	-652	7192
0	-651	7192
0	-650	7192
0	-649	7192
0	-648	7192
0	-647	7192
0	-646	7192
0	-645	7192
0	-644	7192
0	-643	7192
0	-642	7192
0	-641	7192
0	-640	7192
0	-639	7192
0	-638	7192
0	-637	7192
0	-636	7192
0	-635	7192
0	-634	7192
0	-633	7192
0	-632	7192
0	-631	7192
0	-630	7192
0	-629	7192
0	-628	7192
0	-627	7192
0	-626	7192
0	-625	7192
0	-624	7192
0	-623	7192
0	-622	7192
0	-621	7192
0	-620	7192
0	-619	7192
0	-618	7192
0	-617	7192
0	-616	7192
0	-615	7192
0	-614	7192
0	-613	7192
0	-612	7192
0	-611	7192
0	-610	7192
0	-609	7192
0	-608	7192
0	-607	7192
0	-606	7192
0	-605	7192
0	-604	7192
0	-603	7192
0	-602	7192
0	-601	7192
0	-600	7192
0	-599	7192
0	-598	7192
0	-597	7192
0	-596	7192
0	-595	7192
0	-594	7192
0	-593	7192
0	-592	7192
0	-591	7192
0	-590	7192
0	-589	7192
0	-588	7192
0	-587	7192
0	-586	7192
0	-585	7192
0	-584	7192
0	-583	7192
0	-582	7192
0	-581	7192
0	-580	7192
0	-579	7192
0	-578	7192
0	-577	7192
0	-576	7192
0	-575	7192
0	-574	7192
0	-573	7192
0	-572	7192
0	-571	7192
0	-570	7192
0	-569	7192
0	-568	7192
0	-567	7192
0	-566	7192
0	-565	7192
0	-564	7192
0	-563	7192
0	-562	7192
0	-561	7192
0	-560	7192
0	-559	7192
0	-558	7192
0	-557	7192
0	-556	7192
0	-555	7192
0	-554	7192
0	-553	7192
0	-552	7192
0	-551	7192
0	-550	7192
0	-549	7192
0	-548	7192
0	-547	7192
0	-546	7192
0	-545	7192
0	-544	7192
0	-543	7192
0	-542	7192
0	-541	7192
0	-540	7192
0	-539	7192
0	-538	7192
0	-537	7192
0	-536	7192
0	-535	7192
0	-534	7192
0	-533	7192
0	-532	7192
0	-531	7192
0	-530	7192
0	-529	7192
0	-528	7192
0	-527	7192
0	-526	7192
0	-525	7192
0	-524	7192
0	-523	7192
0	-522	7192
0	-521	7192
0	-520	7192
0	-519	7192
0	-518	7192
0	-517	7192
0	-516	7192
0	-515	7192
0	-514	7192
0	-513	7192
0	-512	7192
0	-511	7192
0	-510	7192
0	-509	7192
0	-508	7192
0	-507	7192
0	-506	7192
0	-505	7192
0	-504	7192
0	-503	7192
0	-502	7192
0	-501	7192
0	-500	7192
0	-499	7192
0	-498	7192
0	-497	7192
0	-496	7192
0	-495	7192
0	-494	7192
0	-493	7192
0	-492	7192
0	-491	7192
0	-490	7192
0	-489	7192
0	-488	7192
0	-487	7192
0	-486	7192
0	-485	7192
0	-484	7192
0	-483	7192
0	-482	7192
0	-481	7192
0	-480	7192
0	-479	7192
0	-478	7192
0	-477	7192
0	-476	7192
0	-475	7192
0	-474	7192
0	-473	7192
0	-472	7192
0	-471	7192
0	-470	7192
0	-469	7192
0	-468	7192
0	-467	7192
0	-466	7192
0	-465	7192
0	-464	7192
0	-463	7192
0	-462	7192
0	-461	7192
0	-460	7192
0	-459	7192
0	-458	7192
0	-457	7192
0	-456	7192
0	-455	7192
0	-454	7192
0	-453	7192
0	-452	7192
0	-451	7192
0	-450	7192
0	-449	7192
0	-448	7192
0	-447	7192
0	-446	7192
0	-445	7192
0	-444	7192
0	-443	7192
0	-442	7192
0	-441	7192
0	-440	7192
0	-439	7192
0	-438	7192
0	-437	7192
0	-436	7192
0	-435	7192
0	-434	7192
0	-433	7192
0	-432	7192
0	-431	7192
0	-430	7192
0	-429	7192
0	-428	7192
0	-427	7192
0	-426	7192
0	-425	7192
0	-424	7192
0	-423	7192
0	-422	7192
0	-421	7192
0	-420	7192
0	-419	7192
0	-418	7192
0	-417	7192
0	-416	7192
0	-415	7192
0	-414	7192
0	-413	7192
0	-412	7192
0	-411	7192
0	-410	7192
0	-409	7192
0	-408	7192
0	-407	7192
0	-406	7192
0	-405	7192
0	-404	7192
0	-403	7192
0	-402	7192
0	-401	7192
0	-400	7192
0	-399	7192
0	-398	7192
0	-397	7192
0	-396	7192
0	-395	7192
0	-394	7192
0	-393	7192
0	-392	7192
0	-391	7192
0	-390	7192
0	-389	7192
0	-388	7192
0	-387	7192
0	-386	7192
0	-385	7192
0	-384	7192
0	-383	7192
0	-382	7192
0	-381	7192
0	-380	7192
0	-379	7192
0	-378	7192
0	-377	7192
0	-376	7192
0	-375	7192
0	-374	7192
0	-373	7192
0	-372	7192
0	-371	7192
0	-370	7192
0	-369	7192
0	-368	7192
0	-367	7192
0	-366	7192
0	-365	7192
0	-364	7192
0	-363	7192
0	-362	7192
0	-361	7192
0	-360	7192
0	-359	7192
0	-358	7192
0	-357	7192
0	-356	7192
0	-355	7192
0	-354	7192
0	-353	7192
0	-352	7192
0	-351	7192
0	-350	7192
0	-349	7192
0	-348	7192
0	-347	7192
0	-346	7192
0	-345	7192
0	-344	7192
0	-343	7192
0	-342	7192
0	-341	7192
0	-340	7192
0	-339	7192
0	-338	7192
0	-337	7192
0	-336	7192
0	-335	7192
0	-334	7192
0	-333	7192
0	-332	7192
0	-331	7192
0	-330	7192
0	-329	7192
0	-328	7192
0	-327	7192
0	-326	7192
0	-325	7192
0	-324	7192
0	-323	7192
0	-322	7192
0	-321	7192
0	-320	7192
0	-319	7192
0	-318	7192
0	-317	7192
0	-316	7192
0	-315	7192
0	-314	7192
0	-313	7192
0	-312	7192
0	-311	7192
0	-310	7192
0	-309	7192
0	-308	7192
0	-307	7192
0	-306	7192
0	-305	7192
0	-304	7192
0	-303	7192
0	-302	7192
0	-301	7192
0	-300	7192
0	-299	7192
0	-298	7192
0	-297	7192
0	-296	7192
0	-295	7192
0	-294	7192
0	-293	7192
0	-292	7192
0	-291	7192
0	-290	7192
0	-289	7192
0	-288	7192
0	-287	7192
0	-286	7192
0	-285	7192
0	-284	7192
0	-283	7192
0	-282	7192
0	-281	7192
0	-280	7192
0	-279	7192
0	-278	7192
0	-277	7192
0	-276	7192
0	-275	7192
0	-274	7192
0	-273	7192
0	-272	7192
0	-271	7192
0	-270	7192
0	-269	7192
0	-268	7192
0	-267	7192
0	-266	7192
0	-265	7192
0	-264	7192
0	-263	7192
0	-262	7192
0	-261	7192
0	-260	7192
0	-259	7192
0	-258	7192
0	-257	7192
0	-256	7192
0	-255	7192
0	-254	7192
0	-253	7192
0	-252	7192
0	-251	7192
0	-250	7192
0	-249	7192
0	-248	7192
0	-247	7192
0	-246	7192
0	-245	7192
0	-244	7192
0	-243	7192
0	-242	7192
0	-241	7192
0	-240	7192
0	-239	7192
0	-238	7192
0	-237	7192
0	-236	7192
0	-235	7192
0	-234	7192
0	-233	7192
0	-232	7192
0	-231	7192
0	-230	7192
0	-229	7192
0	-228	7192
0	-227	7192
0	-226	7192
0	-225	7192
0	-224	7192
0	-223	7192
0	-222	7192
0	-221	7192
0	-220	7192
0	-219	7192
0	-218	7192
0	-217	7192
0	-216	7192
0	-215	7192
0	-214	7192
0	-213	7192
0	-212	7192
0	-211	7192
0	-210	7192
0	-209	7192
0	-208	7192
0	-207	7192
0	-206	7192
0	-205	7192
0	-204	7192
0	-203	7192
0	-202	7192
0	-201	7192
0	-200	7192
0	-199	7192
0	-198	7192
0	-197	7192
0	-196	7192
0	-195	7192
0	-194	7192
0	-193	7192
0	-192	7192
0	-191	7192
0	-190	7192
0	-189	7192
0	-188	7192
0	-187	7192
0	-186	7192
0	-185	7192
0	-184	7192
0	-183	7192
0	-182	7192
0	-181	7192
0	-180	7192
0	-179	7192
0	-178	7192
0	-177	7192
0	-176	7192
0	-175	7192
0	-174	7192
0	-173	7192
0	-172	7192
0	-171	7192
0	-170	7192
0	-169	7192
0	-168	7192
0	-167	7192
0	-166	7192
0	-165	7192
0	-164	7192
0	-163	7192
0	-162	7192
0	-161	7192
0	-160	7192
0	-159	7192
0	-158	7192
0	-157	7192
0	-156	7192
0	-155	7192
0	-154	7192
0	-153	7192
0	-152	7192
0	-151	7192
0	-150	7192
0	-149	7192
0	-148	7192
0	-147	7192
0	-146	7192
0	-145	7192
0	-144	7192
0	-143	7192
0	-142	7192
0	-141	7192
0	-140	7192
0	-139	7192
0	-138	7192
0	-137	7192
0	-136	7192
0	-135	7192
0	-134	7192
0	-133	7192
0	-132	7192
0	-131	7192
0	-130	7192
0	-129	7192
0	-128	7192
0	-127	7192
0	-126	7192
0	-125	7192
0	-124	7192
0	-123	7192
0	-122	7192
0	-121	7192
0	-120	7192
0	-119	7192
0	-118	7192
0	-117	7192
0	-116	7192
0	-115	7192
0	-114	7192
0	-113	7192
0	-112	7192
0	-111	7192
0	-110	7192
0	-109	7192
0	-108	7192
0	-107	7192
0	-106	7192
0	-105	7192
0	-104	7192
0	-103	7192
0	-102	7192
0	-101	7192
0	-100	7192
0	-99	7192
0	-98	7192
0	-97	7192
0	-96	7192
0	-95	7192
0	-94	7192
0	-93	7192
0	-92	7192
0	-91	7192
0	-90	7192
0	-89	7192
0	-88	7192
0	-87	7192
0	-86	7192
0	-85	7192
0	-84	7192
0	-83	7192
0	-82	7192
0	-81	7192
0	-80	7192
0	-79	7192
0	-78	7192
0	-77	7192
0	-76	7192
0	-75	7192
0	-74	7192
0	-73	7192
0	-72	7192
0	-71	7192
0	-70	7192
0	-69	7192
0	-68	7192
0	-67	7192
0	-66	7192
0	-65	7192
0	-64	7192
0	-63	7192
0	-62	7192
0	-61	7192
0	-60	7192
0	-59	7192
0	-58	7192
0	-57	7192
0	-56	7192
0	-55	7192
0	-54	7192
0	-53	7192
0	-52	7192
0	-51	7192
0	-50	7192
0	-49	7192
0	-48	7192
0	-47	7192
0.015651902	-46	7192
0.015651902	-45	7192
0.015651902	-44	7192
0.015651902	-43	7192
0.031303804	-42	7192
0.031303804	-41	7192
0.046955704	-40	7192
0.046955704	-39	7192
0.046955704	-38	7192
0.046955704	-37	7192
0.046955704	-36	7192
0.046955704	-35	7192
0.046955704	-34	7192
0.046955704	-33	7192
0.046955704	-32	7192
0.046955704	-31	7192
0.046955704	-30	7192
0.046955704	-29	7192
0.046955704	-28	7192
0.046955704	-27	7192
0.046955704	-26	7192
0.046955704	-25	7192
0.046955704	-24	7192
0.046955704	-23	7192
0.046955704	-22	7192
0.046955704	-21	7192
0.046955704	-20	7192
0.046955704	-19	7192
0.046955704	-18	7192
0.046955704	-17	7192
0.046955704	-16	7192
0.046955704	-15	7192
0.046955704	-14	7192
0.046955704	-13	7192
0.046955704	-12	7192
0.046955704	-11	7192
0.046955704	-10	7192
0.046955704	-9	7192
0.046955704	-8	7192
0.046955704	-7	7192
0.046955704	-6	7192
0.046955704	-5	7192
0.046955704	-4	7192
0.046955704	-3	7192
0.046955704	-2	7192
0.046955704	-1	7192
0.046955704	0	7192
0.046955704	1	7192
0.046955704	2	7192
0.046955704	3	7192
0.046955704	4	7192
0.046955704	5	7192
0.046955704	6	7192
0.046955704	7	7192
0.046955704	8	7192
0.046955704	9	7192
0.046955704	10	7192
0.046955704	11	7192
0.046955704	12	7192
0.046955704	13	7192
0.046955704	14	7192
0.046955704	15	7192
0.046955704	16	7192
0.046955704	17	7192
0.046955704	18	7192
0.046955704	19	7192
0.046955704	20	7192
0.046955704	21	7192
0.046955704	22	7192
0.046955704	23	7192
0.046955704	24	7192
0.046955704	25	7192
0.046955704	26	7192
0.046955704	27	7192
0.046955704	28	7192
0.046955704	29	7192
0.046955704	30	7192
0.046955704	31	7192
0.046955704	32	7192
0.046955704	33	7192
0.046955704	34	7192
0.046955704	35	7192
0.046955704	36	7192
0.046955704	37	7192
0.046955704	38	7192
0.046955704	39	7192
0.046955704	40	7192
0.046955704	41	7192
0.046955704	42	7192
0.046955704	43	7192
0.046955704	44	7192
0.046955704	45	7192
0.046955704	46	7192
0.046955704	47	7192
0.046955704	48	7192
0.046955704	49	7192
0.046955704	50	7192
0.046955704	51	7192
0.046955704	52	7192
0.046955704	53	7192
0.046955704	54	7192
0.046955704	55	7192
0.046955704	56	7192
0.046955704	57	7192
0.046955704	58	7192
0.046955704	59	7192
0.046955704	60	7192
0.046955704	61	7192
0.046955704	62	7192
0.046955704	63	7192
0.046955704	64	7192
0.046955704	65	7192
0.046955704	66	7192
0.046955704	67	7192
0.046955704	68	7192
0.046955704	69	7192
0.046955704	70	7192
0.046955704	71	7192
0.046955704	72	7192
0.046955704	73	7192
0.046955704	74	7192
0.046955704	75	7192
0.046955704	76	7192
0.046955704	77	7192
0.046955704	78	7192
0.046955704	79	7192
0.046955704	80	7192
0.046955704	81	7192
0.046955704	82	7192
0.046955704	83	7192
0.046955704	84	7192
0.046955704	85	7192
0.046955704	86	7192
0.046955704	87	7192
0.046955704	88	7192
0.046955704	89	7192
0.046955704	90	7192
0.046955704	91	7192
0.046955704	92	7192
0.046955704	93	7192
0.046955704	94	7192
0.046955704	95	7192
0.046955704	96	7192
0.046955704	97	7192
0.046955704	98	7192
0.046955704	99	7192
0.046955704	100	7192
0.046955704	101	7192
0.046955704	102	7192
0.046955704	103	7192
0.062607607	104	7192
0.062607607	105	7192
0.062607607	106	7192
0.062607607	107	7192
0.062607607	108	7192
0.062607607	109	7192
0.062607607	110	7192
0.062607607	111	7192
0.062607607	112	7192
0.062607607	113	7192
0.078259507	114	7192
0.078259507	115	7192
0.109563314	116	7192
0.109563314	117	7192
0.125215214	118	7192
0.125215214	119	7192
0.125215214	120	7192
0.125215214	121	7192
0.156519015	122	7192
0.187822815	123	7192
0.187822815	124	7192
0.187822815	125	7192
0.187822815	126	7192
0.187822815	127	7192
0.187822815	128	7192
0.187822815	129	7192
0.187822815	130	7192
0.219126628	131	7192
0.219126628	132	7192
0.219126628	133	7192
0.234778528	134	7192
0.250430428	135	7192
0.266082329	136	7192
0.266082329	137	7192
0.266082329	138	7192
0.266082329	139	7192
0.266082329	140	7192
0.297386129	141	7192
0.31303803	142	7192
0.34434183	143	7192
0.375645631	144	7192
0.406949455	145	7192
0.438253256	146	7192
0.469557056	147	7192
0.485208957	148	7192
0.485208957	149	7192
0.500860857	150	7192
0.500860857	151	7192
0.500860857	152	7192
0.532164657	153	7192
0.610424159	154	7192
0.626076059	155	7192
0.65737986	156	7192
0.704335561	157	7192
0.782595109	158	7192
0.84520271	159	7192
0.907810312	160	7192
1.001721714	161	7192
1.048677415	162	7192
1.111285016	163	7192
1.205196418	164	7192
1.252152119	165	7192
1.283455919	166	7192
1.346063521	167	7192
1.408671122	168	7192
1.518234424	169	7192
1.580842026	170	7192
1.643449627	171	7192
1.690405421	172	7192
1.737361029	173	7192
1.831272431	174	7192
1.940835826	175	7192
2.019095235	176	7192
2.113006823	177	7192
2.222570032	178	7192
2.379089035	179	7192
2.48865243	180	7192
2.566911839	181	7192
2.692127042	182	7192
2.817342244	183	7192
2.864298038	184	7192
2.989513241	185	7192
3.114728443	186	7192
3.208639845	187	7192
3.349506855	188	7192
3.552981839	189	7192
3.662544861	190	7192
3.803412244	191	7192
4.022538662	192	7192
4.288621247	193	7192
4.39818427	194	7192
4.586007074	195	7192
4.75817807	196	7192
4.977304861	197	7192
5.180779472	198	7192
5.399906263	199	7192
5.634684488	200	7192
5.900767073	201	7192
6.104241684	202	7192
6.511191279	203	7192
6.839881092	204	7192
6.996399909	205	7192
7.309438288	206	7192
7.653780282	207	7192
7.935514301	208	7192
8.170292526	209	7192
8.655501902	210	7192
9.01549533	211	7192
9.406793118	212	7192
9.719830751	213	7192
10.06417274	214	7192
10.37721112	215	7192
10.76850817	216	7192
11.01893857	217	7192
11.47284359	218	7192
11.97370514	219	7192
12.52152175	220	7192
12.89716661	221	7192
13.22585642	222	7192
13.72671723	223	7192
14.24323022	224	7192
14.71278816	225	7192
15.22929966	226	7192
15.83972424	227	7192
16.32493287	228	7192
16.81014299	229	7192
17.42056608	230	7192
17.89012402	231	7192
18.51619929	232	7192
18.95445287	233	7192
19.48661804	234	7192
20.12834549	235	7192
20.72311789	236	7192
21.34919465	237	7192
21.89701051	238	7192
22.52308726	239	7192
23.14916253	240	7192
23.83784652	241	7192
24.60478991	242	7192
25.27782023	243	7192
25.93519986	244	7192
26.57693028	245	7192
27.23430991	246	7192
27.95429528	247	7192
28.62732708	248	7192
29.22210097	249	7192
30.03599942	250	7192
30.83424568	251	7192
31.77336156	252	7192
32.27422237	253	7192
33.13507736	254	7192
33.80810916	255	7192
34.48113799	256	7192
35.45155823	257	7192
36.32806242	258	7192
37.12631166	259	7192
37.86194921	260	7192
38.64454627	261	7192
39.38018382	262	7192
39.92800117	263	7192
40.67929387	264	7192
41.58710241	265	7192
42.4479574	266	7192
43.26185584	267	7192
43.93488765	268	7192
44.60791945	269	7192
45.34355998	270	7192
46.12615407	271	7192
47.1904844	272	7192
48.23915958	273	7192
49.16262329	274	7192
50.11739135	275	7192
51.00954771	276	7192
51.96431279	277	7192
52.80951858	278	7192
53.7329793	279	7192
54.56252694	280	7192
55.62685728	281	7192
56.75379634	282	7192
57.83377886	283	7192
58.63202214	284	7192
59.63374376	285	7192
60.63546538	286	7192
61.43371463	287	7192
62.26326227	288	7192
63.18672895	289	7192
64.0945375	290	7192
65.04930258	291	7192
66.08232856	292	7192
67.03709364	293	7192
67.8979516	294	7192
68.86836886	295	7192
69.8544383	296	7192
70.87181211	297	7192
71.85788155	298	7192
72.65612483	299	7192
73.45437407	300	7192
74.31523204	301	7192
75.09782314	302	7192
75.59868693	303	7192
76.42823458	304	7192
77.3516953	305	7192
78.1812489	306	7192
79.02645469	307	7192
79.84035015	308	7192
80.66990376	309	7192
81.37423992	310	7192
82.18813539	311	7192
82.98638463	312	7192
83.86288881	313	7192
84.739393	314	7192
85.42807698	315	7192
86.13241315	316	7192
86.7428422	317	7192
87.43152022	318	7192
88.04194927	319	7192
88.51150274	320	7192
89.20018673	321	7192
89.7167027	322	7192
90.31147361	323	7192
90.79667926	324	7192
91.14102125	325	7192
91.61058068	326	7192
91.90796614	327	7192
92.18969941	328	7192
92.64360666	329	7192
93.17576885	330	7192
93.52011085	331	7192
93.8957572	332	7192
94.30270791	333	7192
94.61574554	334	7192
94.85052228	335	7192
95.21051645	336	7192
95.50790191	337	7192
95.72703242	338	7192
95.8522439	339	7192
96.14962935	340	7192
96.36875987	341	7192
96.6817975	342	7192
96.85396552	343	7192
97.05744386	344	7192
97.26091623	345	7192
97.40178585	346	7192
97.60525823	347	7192
97.7774322	348	7192
97.8869915	349	7192
97.9652524	350	7192
98.01220894	351	7192
98.18437696	352	7192
98.40350747	353	7192
98.45046401	354	7192
98.49741459	355	7192
98.62263203	356	7192
98.70089293	357	7192
98.73219728	358	7192
98.84175658	359	7192
98.88871312	360	7192
98.92001748	361	7192
98.99827838	362	7192
99.02958274	363	7192
99.07653928	364	7192
99.139148	365	7192
99.20175076	366	7192
99.20175076	367	7192
99.28001165	368	7192
99.34262037	369	7192
99.38957691	370	7192
99.38957691	371	7192
99.40522909	372	7192
99.43653345	373	7192
99.53044057	374	7192
99.56174493	375	7192
99.60870147	376	7192
99.62435365	377	7192
99.62435365	378	7192
99.64000583	379	7192
99.64000583	380	7192
99.64000583	381	7192
99.65565801	382	7192
99.67131019	383	7192
99.68696237	384	7192
99.73391891	385	7192
99.74957108	386	7192
99.76522326	387	7192
99.78087544	388	7192
99.78087544	389	7192
99.78087544	390	7192
99.78087544	391	7192
99.78087544	392	7192
99.78087544	393	7192
99.78087544	394	7192
99.78087544	395	7192
99.78087544	396	7192
99.79652762	397	7192
99.79652762	398	7192
99.8121798	399	7192
99.8434782	400	7192
99.85913038	401	7192
99.85913038	402	7192
99.85913038	403	7192
99.85913038	404	7192
99.87478256	405	7192
99.89043474	406	7192
99.90608692	407	7192
99.90608692	408	7192
99.90608692	409	7192
99.90608692	410	7192
99.90608692	411	7192
99.90608692	412	7192
99.90608692	413	7192
99.90608692	414	7192
99.90608692	415	7192
99.90608692	416	7192
99.90608692	417	7192
99.90608692	418	7192
99.9217391	419	7192
99.9217391	420	7192
99.9217391	421	7192
99.9217391	422	7192
99.93739128	423	7192
99.93739128	424	7192
99.93739128	425	7192
99.93739128	426	7192
99.93739128	427	7192
99.93739128	428	7192
99.93739128	429	7192
99.95304346	430	7192
99.95304346	431	7192
99.95304346	432	7192
99.96869564	433	7192
99.96869564	434	7192
99.96869564	435	7192
99.96869564	436	7192
99.96869564	437	7192
99.96869564	438	7192
99.96869564	439	7192
99.96869564	440	7192
99.96869564	441	7192
99.98434782	442	7192
99.98434782	443	7192
99.98434782	444	7192
99.98434782	445	7192
99.98434782	446	7192
99.98434782	447	7192
99.98434782	448	7192
99.98434782	449	7192
99.98434782	450	7192
99.98434782	451	7192
99.98434782	452	7192
99.98434782	453	7192
99.98434782	454	7192
99.98434782	455	7192
99.98434782	456	7192
99.98434782	457	7192
99.98434782	458	7192
99.98434782	459	7192
99.98434782	460	7192
99.98434782	461	7192
99.98434782	462	7192
99.98434782	463	7192
99.98434782	464	7192
99.98434782	465	7192
99.98434782	466	7192
99.98434782	467	7192
100	468	7192
100	469	7192
100	470	7192
100	471	7192
100	472	7192
100	473	7192
100	474	7192
100	475	7192
100	476	7192
100	477	7192
100	478	7192
100	479	7192
100	480	7192
100	481	7192
100	482	7192
100	483	7192
100	484	7192
100	485	7192
100	486	7192
100	487	7192
100	488	7192
100	489	7192
100	490	7192
100	491	7192
100	492	7192
100	493	7192
100	494	7192
100	495	7192
100	496	7192
100	497	7192
100	498	7192
100	499	7192
100	500	7192
100	501	7192
100	502	7192
100	503	7192
100	504	7192
100	505	7192
100	506	7192
100	507	7192
100	508	7192
100	509	7192
100	510	7192
100	511	7192
100	512	7192
100	513	7192
100	514	7192
100	515	7192
100	516	7192
100	517	7192
100	518	7192
100	519	7192
100	520	7192
100	521	7192
100	522	7192
100	523	7192
100	524	7192
100	525	7192
100	526	7192
100	527	7192
100	528	7192
100	529	7192
100	530	7192
100	531	7192
100	532	7192
100	533	7192
100	534	7192
100	535	7192
100	536	7192
100	537	7192
100	538	7192
100	539	7192
100	540	7192
100	541	7192
100	542	7192
100	543	7192
100	544	7192
100	545	7192
100	546	7192
100	547	7192
100	548	7192
100	549	7192
100	550	7192
100	551	7192
100	552	7192
100	553	7192
100	554	7192
100	555	7192
100	556	7192
100	557	7192
100	558	7192
100	559	7192
100	560	7192
100	561	7192
100	562	7192
100	563	7192
100	564	7192
100	565	7192
100	566	7192
100	567	7192
100	568	7192
100	569	7192
100	570	7192
100	571	7192
100	572	7192
100	573	7192
100	574	7192
100	575	7192
100	576	7192
100	577	7192
100	578	7192
100	579	7192
100	580	7192
100	581	7192
100	582	7192
100	583	7192
100	584	7192
100	585	7192
100	586	7192
100	587	7192
100	588	7192
100	589	7192
100	590	7192
100	591	7192
100	592	7192
100	593	7192
100	594	7192
100	595	7192
100	596	7192
100	597	7192
100	598	7192
100	599	7192
100	600	7192
100	601	7192
100	602	7192
100	603	7192
100	604	7192
100	605	7192
100	606	7192
100	607	7192
100	608	7192
100	609	7192
100	610	7192
100	611	7192
100	612	7192
100	613	7192
100	614	7192
100	615	7192
100	616	7192
100	617	7192
100	618	7192
100	619	7192
100	620	7192
100	621	7192
100	622	7192
100	623	7192
100	624	7192
100	625	7192
100	626	7192
100	627	7192
100	628	7192
100	629	7192
100	630	7192
100	631	7192
100	632	7192
100	633	7192
100	634	7192
100	635	7192
100	636	7192
100	637	7192
100	638	7192
100	639	7192
100	640	7192
100	641	7192
100	642	7192
100	643	7192
100	644	7192
100	645	7192
100	646	7192
100	647	7192
100	648	7192
100	649	7192
100	650	7192
100	651	7192
100	652	7192
100	653	7192
100	654	7192
100	655	7192
100	656	7192
100	657	7192
100	658	7192
100	659	7192
100	660	7192
100	661	7192
100	662	7192
100	663	7192
100	664	7192
100	665	7192
100	666	7192
100	667	7192
100	668	7192
100	669	7192
100	670	7192
100	671	7192
100	672	7192
100	673	7192
100	674	7192
100	675	7192
100	676	7192
100	677	7192
100	678	7192
100	679	7192
100	680	7192
100	681	7192
100	682	7192
100	683	7192
100	684	7192
100	685	7192
100	686	7192
100	687	7192
100	688	7192
100	689	7192
100	690	7192
100	691	7192
100	692	7192
100	693	7192
100	694	7192
100	695	7192
100	696	7192
100	697	7192
100	698	7192
100	699	7192
100	700	7192
100	701	7192
100	702	7192
100	703	7192
100	704	7192
100	705	7192
100	706	7192
100	707	7192
100	708	7192
100	709	7192
100	710	7192
100	711	7192
100	712	7192
100	713	7192
100	714	7192
100	715	7192
100	716	7192
100	717	7192
100	718	7192
100	719	7192
100	720	7192
100	721	7192
100	722	7192
100	723	7192
100	724	7192
100	725	7192
100	726	7192
100	727	7192
100	728	7192
100	729	7192
100	730	7192
100	731	7192
100	732	7192
100	733	7192
100	734	7192
100	735	7192
100	736	7192
100	737	7192
100	738	7192
100	739	7192
100	740	7192
100	741	7192
100	742	7192
100	743	7192
100	744	7192
100	745	7192
100	746	7192
100	747	7192
100	748	7192
100	749	7192
100	750	7192
100	751	7192
100	752	7192
100	753	7192
100	754	7192
100	755	7192
100	756	7192
100	757	7192
100	758	7192
100	759	7192
100	760	7192
100	761	7192
100	762	7192
100	763	7192
100	764	7192
100	765	7192
100	766	7192
100	767	7192
100	768	7192
100	769	7192
100	770	7192
100	771	7192
100	772	7192
100	773	7192
100	774	7192
100	775	7192
100	776	7192
100	777	7192
100	778	7192
100	779	7192
100	780	7192
100	781	7192
100	782	7192
100	783	7192
100	784	7192
100	785	7192
100	786	7192
100	787	7192
100	788	7192
100	789	7192
100	790	7192
100	791	7192
100	792	7192
100	793	7192
100	794	7192
100	795	7192
100	796	7192
100	797	7192
100	798	7192
100	799	7192
100	800	7192
100	801	7192
100	802	7192
100	803	7192
100	804	7192
100	805	7192
100	806	7192
100	807	7192
100	808	7192
100	809	7192
100	810	7192
100	811	7192
100	812	7192
100	813	7192
100	814	7192
100	815	7192
100	816	7192
100	817	7192
100	818	7192
100	819	7192
100	820	7192
100	821	7192
100	822	7192
100	823	7192
100	824	7192
100	825	7192
100	826	7192
100	827	7192
100	828	7192
100	829	7192
100	830	7192
100	831	7192
100	832	7192
100	833	7192
100	834	7192
100	835	7192
100	836	7192
100	837	7192
100	838	7192
100	839	7192
100	840	7192
100	841	7192
100	842	7192
100	843	7192
100	844	7192
100	845	7192
100	846	7192
100	847	7192
100	848	7192
100	849	7192
100	850	7192
100	851	7192
100	852	7192
100	853	7192
100	854	7192
100	855	7192
100	856	7192
100	857	7192
100	858	7192
100	859	7192
100	860	7192
100	861	7192
100	862	7192
100	863	7192
100	864	7192
100	865	7192
100	866	7192
100	867	7192
100	868	7192
100	869	7192
100	870	7192
100	871	7192
100	872	7192
100	873	7192
100	874	7192
100	875	7192
100	876	7192
100	877	7192
100	878	7192
100	879	7192
100	880	7192
100	881	7192
100	882	7192
100	883	7192
100	884	7192
100	885	7192
100	886	7192
100	887	7192
100	888	7192
100	889	7192
100	890	7192
100	891	7192
100	892	7192
100	893	7192
100	894	7192
100	895	7192
100	896	7192
100	897	7192
100	898	7192
100	899	7192
100	900	7192
100	901	7192
100	902	7192
100	903	7192
100	904	7192
100	905	7192
100	906	7192
100	907	7192
100	908	7192
100	909	7192
100	910	7192
100	911	7192
100	912	7192
100	913	7192
100	914	7192
100	915	7192
100	916	7192
100	917	7192
100	918	7192
100	919	7192
100	920	7192
100	921	7192
100	922	7192
100	923	7192
100	924	7192
100	925	7192
100	926	7192
100	927	7192
100	928	7192
100	929	7192
100	930	7192
100	931	7192
100	932	7192
100	933	7192
100	934	7192
100	935	7192
100	936	7192
100	937	7192
100	938	7192
100	939	7192
100	940	7192
100	941	7192
100	942	7192
100	943	7192
100	944	7192
100	945	7192
100	946	7192
100	947	7192
100	948	7192
100	949	7192
100	950	7192
100	951	7192
100	952	7192
100	953	7192
100	954	7192
100	955	7192
100	956	7192
100	957	7192
100	958	7192
100	959	7192
100	960	7192
100	961	7192
100	962	7192
100	963	7192
100	964	7192
100	965	7192
100	966	7192
100	967	7192
100	968	7192
100	969	7192
100	970	7192
100	971	7192
100	972	7192
100	973	7192
100	974	7192
100	975	7192
100	976	7192
100	977	7192
100	978	7192
100	979	7192
100	980	7192
100	981	7192
100	982	7192
100	983	7192
100	984	7192
100	985	7192
100	986	7192
100	987	7192
100	988	7192
100	989	7192
100	990	7192
100	991	7192
100	992	7192
100	993	7192
[truncated: 7 more rows]
