# Supplementary material for: Early indicators of tidal ecosystem shifts in estuaries
Source: Nat Commun. 2023 Apr 6;14:1911. doi: 10.1038/s41467-023-37444-6 (PMC10079839; doi:10.1038/s41467-023-37444-6)
Supplement: Supplementary file 4 — Source Data [file 41467_2023_37444_MOESM4_ESM.zip › Source Data/Figure S2/Figure S2c_SourceData.csv]

Supplementary Figure 2c. A schematic illustration explaining the calculation and utility of the �tidal inundations skipped (%)� metric.
COLUMN	DESCRIPTION
Probability of vegetation presence (%)	The proportion of cells (10 x 10 m square regions) at this elevation that contained vegetation, expressed as a perecentage (%)
Tidal inundations skipped (%)	The proportion of high tides that did not inundate the site, expressed as a percentage of the total number of tidal cycles within the measurement period. A 1D array ranging between 0 - 100 %
Estuary	Estuary measured
Standard error	Standard error of the probability of vegetation presence (%)
N	Number of cells measured to calculate the probability of vegetation presence (%)
Estuary	Probability of vegetation presence (%)	Tidal inundations skipped (%)	Standard error	N
Elbe	0.186227704	0	0.007820455	303929
Elbe	0.584878491	0.2	0.01856242	168753
Elbe	1.346103543	0.4	0.03655188	99398
Elbe	2.12955626	0.6	0.054306238	70672
Elbe	2.751311086	0.8	0.064914026	63497
Elbe	4.191092501	1	0.087422992	52540
Elbe	4.463116382	1.2	0.079211956	67957
Elbe	6.125138735	1.4	0.115306722	43248
Elbe	7.281699691	1.6	0.159480559	26546
Elbe	7.441775837	1.8	0.177011841	21984
Elbe	7.970261849	2	0.20024874	18293
Elbe	8.379697968	2.2	0.208782154	17614
Elbe	8.817371538	2.4	0.219310509	16717
Elbe	8.634441088	2.6	0.218334565	16550
Elbe	8.967391304	2.8	0.224540517	16192
Elbe	9.336533727	3	0.228256106	16248
Elbe	10.82130559	3.2	0.26591074	13649
Elbe	10.7339935	3.4	0.269138993	13229
Elbe	10.71315372	3.6	0.275321381	12620
Elbe	10.35675129	3.8	0.279834639	11857
Elbe	12.34903382	4	0.33007369	9936
Elbe	13.55258801	4.2	0.359602761	9061
Elbe	13.30163218	4.4	0.38500656	7781
Elbe	14.47459028	4.6	0.412935681	7261
Elbe	16.08936872	4.8	0.44996652	6669
Elbe	15.88815258	5	0.464793803	6187
Elbe	15.83916084	5.2	0.482793111	5720
Elbe	16.42831605	5.4	0.495454402	5594
Elbe	18.69140625	5.6	0.544874707	5120
Elbe	16.84296176	5.8	0.533822625	4916
Elbe	16.04938272	6	0.526584006	4860
Elbe	16.74610052	6.2	0.549633616	4616
Elbe	17.58191048	6.4	0.578295695	4334
Elbe	17.74837743	6.6	0.603740492	4006
Elbe	18.2422452	6.8	0.606020238	4062
Elbe	18.12045691	7	0.620705392	3852
Elbe	19.03676261	7.2	0.66284302	3509
Elbe	19.106408	7.4	0.6741294	3402
Elbe	19.25211803	7.6	0.674007649	3423
Elbe	18.89441357	7.8	0.669585536	3419
Elbe	17.1957672	8	0.647043876	3402
Elbe	17.04075605	8.2	0.646245431	3386
Elbe	17.24243351	8.4	0.660585839	3271
Elbe	17.52284904	8.6	0.67499817	3173
Elbe	18.61882194	8.8	0.716318821	2954
Elbe	20.47882136	9	0.774620456	2715
Elbe	20.26856903	9.2	0.823674166	2383
Elbe	21.44355854	9.4	0.840946663	2383
Elbe	22.73890785	9.6	0.865922607	2344
Elbe	23.19897084	9.8	0.874272348	2332
Elbe	20.87378641	10	0.853938721	2266
Elbe	22.98165138	10.2	0.901278689	2180
Elbe	22.24290368	10.4	0.897322627	2149
Elbe	22.86723877	10.6	0.943829848	1981
Elbe	24.57200403	10.8	0.966287403	1986
Elbe	26.31032693	11	1.003317289	1927
Elbe	27.18998862	11.2	1.061485783	1758
Elbe	27.16436637	11.4	1.114458377	1594
Elbe	28.28906733	11.6	1.119728524	1619
Elbe	29.35839274	11.8	1.159722911	1543
Elbe	28.48837209	12	1.147564202	1548
Elbe	27.57923129	12.2	1.160909972	1483
Elbe	26.9465132	12.4	1.154857992	1477
Elbe	30.27210884	12.6	1.198708833	1470
Elbe	29.12482066	12.8	1.217315515	1394
Elbe	28.33443928	13	1.161181417	1507
Elbe	27.8	13.2	1.157151387	1500
Elbe	29.80277575	13.4	1.236645662	1369
Elbe	28.36831415	13.6	1.1733462	1477
Elbe	25.0174216	13.8	1.143738876	1435
Elbe	27.92022792	14	1.197670483	1404
Elbe	29.09356725	14.2	1.228448766	1368
Elbe	29.81186686	14.4	1.230919333	1382
Elbe	30.86074178	14.6	1.222366487	1429
Elbe	30.37313433	14.8	1.25673277	1340
Elbe	28.13432836	15	1.228821303	1340
Elbe	30.24193548	15.2	1.304867304	1240
Elbe	32.08598726	15.4	1.317696937	1256
Elbe	30.62992126	15.6	1.293981964	1270
Elbe	34.66334165	15.8	1.372655136	1203
Elbe	31.23980424	16	1.324203281	1226
Elbe	31.39050791	16.2	1.339678694	1201
Elbe	34.72340426	16.4	1.389491353	1175
Elbe	32.68085106	16.6	1.368932199	1175
Elbe	34.02597403	16.8	1.394725921	1155
Elbe	30.97731239	17	1.366517058	1146
Elbe	35.45296167	17.2	1.412481315	1148
Elbe	32.96602388	17.4	1.425168868	1089
Elbe	32.27194492	17.6	1.372084196	1162
Elbe	36.60409556	17.8	1.407722311	1172
Elbe	37.87878788	18	1.5424811	990
Elbe	37.96641791	18.2	1.482922677	1072
Elbe	39.21568627	18.4	1.529461596	1020
Elbe	38.47715736	18.6	1.551036926	985
Elbe	39.81670061	18.8	1.562917765	982
Elbe	41.41201264	19	1.59979115	949
Elbe	39.93677555	19.2	1.590694032	949
Elbe	43.04979253	19.4	1.595585361	964
Elbe	39.61661342	19.6	1.596967169	939
Elbe	44.61382114	19.8	1.585472282	984
Elbe	40.65934066	20	1.629200025	910
Elbe	41.45299145	20.2	1.611107383	936
Elbe	44.86772487	20.4	1.618765665	945
Elbe	41.0041841	20.6	1.59155997	956
Elbe	42.5	20.8	1.630687085	920
Elbe	41.76533907	21	1.618917782	929
Elbe	40.82901554	21.2	1.583070787	965
Elbe	42.25774226	21.4	1.562068323	1001
Elbe	45.66115702	21.6	1.601826272	968
Elbe	43.29580348	21.8	1.586008803	977
Elbe	43.32977588	22	1.619693212	937
Elbe	41.49947202	22.2	1.601974543	947
Elbe	42.26804124	22.4	1.586910081	970
Elbe	43.59504132	22.6	1.594644769	968
Elbe	40.74074074	22.8	1.622586663	918
Elbe	44.42127216	23	1.605340056	959
Elbe	41.43468951	23.2	1.612729193	934
Elbe	45.65677966	23.4	1.62206957	944
Elbe	42.92980671	23.6	1.579531875	983
Elbe	42.82700422	23.8	1.607975152	948
Elbe	42.58517034	24	1.566006843	998
Elbe	44.37810945	24.2	1.567979626	1005
Elbe	46.36871508	24.4	1.667834189	895
Elbe	45.18918919	24.6	1.63724775	925
Elbe	45.41387025	24.8	1.666133051	894
Elbe	43.62348178	25	1.578522264	988
Elbe	45.22727273	25.2	1.678757421	880
Elbe	45.3125	25.4	1.663954818	896
Elbe	45.09090909	25.6	1.733416861	825
Elbe	47.31308411	25.8	1.707493112	856
Elbe	50.98522167	26	1.75539659	812
Elbe	48.22335025	26.2	1.781181994	788
Elbe	50.12077295	26.4	1.738665284	828
Elbe	48.42370744	26.6	1.775789518	793
Elbe	47.26609964	26.8	1.741341384	823
Elbe	49.8694517	27	1.807747653	766
Elbe	50.24271845	27.2	1.7428699	824
Elbe	51.04166667	27.4	1.805003523	768
Elbe	50.61576355	27.6	1.75560432	812
Elbe	48.43554443	27.8	1.769114188	799
Elbe	51.00133511	28	1.82781441	749
Elbe	51.31086142	28.2	1.767159317	801
Elbe	48.06701031	28.4	1.794710346	776
Elbe	49.81504316	28.6	1.756808902	811
Elbe	48.7012987	28.8	1.8024378	770
Elbe	49.87623762	29	1.760077968	808
Elbe	46.84343434	29.2	1.774249042	792
Elbe	52.18476904	29.4	1.76607856	801
Elbe	46.89054726	29.6	1.761046369	804
Elbe	48.46335697	29.8	1.719239796	846
Elbe	47.19904648	30	1.724509082	839
Elbe	50.5363528	30.2	1.727121961	839
Elbe	50.68493151	30.4	1.765395715	803
Elbe	47.66839378	30.6	1.798747082	772
Elbe	47.43276284	30.8	1.746971253	818
Elbe	51.94479297	31	1.770861933	797
Elbe	48.72773537	31.2	1.783998709	786
Elbe	50.67024129	31.4	1.831693674	746
Elbe	49.75490196	31.6	1.751402567	816
Elbe	47.30046948	31.8	1.711477991	852
Elbe	48.69888476	32	1.760578484	807
Elbe	50	32.2	1.773317255	796
Elbe	51.24688279	32.4	1.766113716	802
Elbe	51.43229167	32.6	1.804654471	768
Elbe	50.59920107	32.8	1.82561075	751
Elbe	48.54245881	33	1.780419293	789
Elbe	45.93023256	33.2	1.700317369	860
Elbe	48.25930372	33.4	1.732387323	833
Elbe	51.95954488	33.6	1.777553497	791
Elbe	53.49462366	33.8	1.829836318	744
Elbe	48.43373494	34	1.735719543	830
Elbe	55.25965379	34.2	1.815612309	751
Elbe	58.55354659	34.4	1.838476434	719
Elbe	58.49858357	34.6	1.855707728	706
Elbe	54.86211901	34.8	1.897197979	689
Elbe	58.74439462	35	1.904743355	669
Elbe	55.81061693	35.2	1.882403671	697
Elbe	60.85672083	35.4	1.877195603	677
Elbe	62.59780908	35.6	1.91565699	639
Elbe	63.44605475	35.8	1.934076262	621
Elbe	64.08668731	36	1.88899926	646
Elbe	63.32335329	36.2	1.866009483	668
Elbe	63.86806597	36.4	1.861445701	667
Elbe	64.55108359	36.6	1.883533693	646
Elbe	64.39267887	36.8	1.954844749	601
Elbe	63.90977444	37	1.863778944	665
Elbe	64.07284768	37.2	1.953843411	604
Elbe	63.83601757	37.4	1.839834805	683
Elbe	66.89655172	37.6	1.748917005	725
Elbe	65.56390977	37.8	1.843976155	665
Elbe	63.5971223	38	1.826446079	695
Elbe	63.28233658	38.2	1.798939464	719
Elbe	65.70188133	38.4	1.807172073	691
Elbe	66.57183499	38.6	1.780463097	703
Elbe	64.75903614	38.8	1.855313535	664
Elbe	65.11954993	39	1.788617851	711
Elbe	67.63358779	39.2	1.829530354	655
Elbe	67.01807229	39.4	1.82590097	664
Elbe	69.43620178	39.6	1.775779786	674
Elbe	66.66666667	39.8	1.807753815	681
Elbe	67.2752809	40	1.759668757	712
Elbe	67.87330317	40.2	1.814903489	663
Elbe	67.92763158	40.4	1.894499115	608
Elbe	69.73886329	40.6	1.80186966	651
Elbe	70.04830918	40.8	1.839558721	621
Elbe	63.43906511	41	1.969411372	599
Elbe	69.38461538	41.2	1.809168861	650
Elbe	72.15568862	41.4	1.735563915	668
Elbe	68.0952381	41.6	1.858492456	630
Elbe	71.875	41.8	1.778626527	640
Elbe	70.70063694	42	1.817636279	628
Elbe	70.09803922	42.2	1.852175622	612
Elbe	69.98468606	42.4	1.794936779	653
Elbe	74.40758294	42.6	1.735824092	633
Elbe	72.37654321	42.8	1.757866099	648
Elbe	74.53505007	43	1.649012606	699
Elbe	74.88721805	43.2	1.682934533	665
Elbe	71.99341021	43.4	1.824064436	607
Elbe	72.94117647	43.6	1.704927634	680
Elbe	73.10549777	43.8	1.710496296	673
Elbe	73.44720497	44	1.74155531	644
Elbe	72.94832827	44.2	1.733093692	658
Elbe	76.37195122	44.4	1.659817055	656
Elbe	77.32919255	44.6	1.651200249	644
Elbe	74.6969697	44.8	1.693538415	660
Elbe	77.43431221	45	1.644654778	647
Elbe	80.17492711	45.2	1.523285813	686
Elbe	77.94793262	45.4	1.623690157	653
Elbe	81.25937031	45.6	1.512138954	667
Elbe	80.28368794	45.8	1.499478245	705
Elbe	76.78300455	46	1.645972642	659
Elbe	76.92307692	46.2	1.637526287	663
Elbe	80.58394161	46.4	1.512435063	685
Elbe	82.03883495	46.6	1.545376885	618
Elbe	80.06134969	46.8	1.565917356	652
Elbe	79.90654206	47	1.58266681	642
Elbe	79.2481203	47.2	1.573762403	665
Elbe	79.3977813	47.4	1.611353791	631
Elbe	80.18018018	47.6	1.545868481	666
Elbe	80.81395349	47.8	1.50230307	688
Elbe	77.27891156	48	1.546667766	735
Elbe	80.15151515	48.2	1.553734614	660
Elbe	80.16304348	48.4	1.470892555	736
Elbe	81.49300156	48.6	1.532712281	643
Elbe	83.10055866	48.8	1.401474257	716
Elbe	81.77641654	49	1.51184452	653
Elbe	84.86646884	49.2	1.381435689	674
Elbe	81.87221397	49.4	1.486127306	673
Elbe	80.83832335	49.6	1.523921111	668
Elbe	79.0368272	49.8	1.533023095	706
Elbe	76.82291667	50	1.523621544	768
Elbe	82.34463277	50.2	1.433990649	708
Elbe	84.05797101	50.4	1.470162713	621
Elbe	82.16374269	50.6	1.464811091	684
Elbe	85.39493294	50.8	1.364364552	671
Elbe	84.15697674	51	1.393111008	688
Elbe	83.46213292	51.2	1.461733597	647
Elbe	80.1242236	51.4	1.573759924	644
Elbe	82.51851852	51.6	1.46296818	675
Elbe	81.79310345	51.8	1.434191098	725
Elbe	84.83483483	52	1.390912657	666
Elbe	86.39760837	52.2	1.32638703	669
Elbe	83.67670365	52.4	1.472434347	631
Elbe	86.91176471	52.6	1.294329781	680
Elbe	83.72413793	52.8	1.371917701	725
Elbe	85.05231689	53	1.379563782	669
Elbe	82.9512894	53.2	1.424429472	698
Elbe	83.26300985	53.4	1.400991689	711
Elbe	85.26011561	53.6	1.348593225	692
Elbe	85.77586207	53.8	1.324961079	696
Elbe	86.12244898	54	1.276046709	735
Elbe	84.18862691	54.2	1.359706765	721
Elbe	85.30259366	54.4	1.345038921	694
Elbe	84.99278499	54.6	1.35765066	693
Elbe	86.6084425	54.8	1.300270177	687
Elbe	86.20689655	55	1.308005589	696
Elbe	85.13708514	55.2	1.352254192	693
Elbe	85.71428571	55.4	1.365195664	658
Elbe	84.53900709	55.6	1.362576619	705
Elbe	84.06593407	55.8	1.357394612	728
Elbe	84.47293447	56	1.367868897	702
Elbe	85.38681948	56.2	1.337985491	698
Elbe	87.02702703	56.4	1.236017476	740
Elbe	85.15850144	56.6	1.350474117	694
Elbe	85.90785908	56.8	1.281655167	738
Elbe	87.14859438	57	1.225282118	747
Elbe	84.18972332	57.2	1.325148879	759
Elbe	86.55569782	57.4	1.221433036	781
Elbe	85.28347407	57.6	1.231175383	829
Elbe	86.7823765	57.8	1.238345011	749
Elbe	87.12737127	58	1.233608018	738
Elbe	88.10741688	58.2	1.158294023	782
Elbe	84.88228005	58.4	1.261781471	807
Elbe	89.05206943	58.6	1.14166116	749
Elbe	90.19337017	58.8	1.106058379	724
Elbe	85.25896414	59	1.292781435	753
Elbe	89.92346939	59.2	1.075749519	784
Elbe	87.72609819	59.4	1.180228186	774
Elbe	87.34015345	59.6	1.189859491	782
Elbe	86.68310727	59.8	1.193785162	811
Elbe	87.53213368	60	1.185139073	778
Elbe	84.60471567	60.2	1.345008082	721
Elbe	87.87878788	60.4	1.185442387	759
Elbe	87.36979167	60.6	1.199466782	768
Elbe	88.11630847	60.8	1.151304724	791
Elbe	90.04914005	61	1.049844117	814
Elbe	87.76595745	61.2	1.195716087	752
Elbe	90.2994012	61.4	1.024846168	835
Elbe	88.20697954	61.6	1.11950221	831
Elbe	88.68832732	61.8	1.099404729	831
Elbe	89.52134541	62	1.102319303	773
Elbe	87.95483061	62.2	1.153665141	797
Elbe	85.45454545	62.4	1.189150425	880
Elbe	89.51612903	62.6	1.040403805	868
Elbe	88.58447489	62.8	1.075035307	876
Elbe	88.09788654	63	1.08057924	899
Elbe	90.48165138	63.2	0.994379095	872
Elbe	91.95804196	63.4	0.928935047	858
Elbe	89.90011099	63.6	1.004424182	901
Elbe	89.55866523	63.8	1.003824586	929
Elbe	89.71238938	64	1.01097309	904
Elbe	89.68008256	64.2	0.977796397	969
Elbe	90.88960343	64.4	0.942579064	933
Elbe	90.54054054	64.6	0.944045677	962
Elbe	91.93729003	64.8	0.911599211	893
Elbe	91.13247863	65	0.929676617	936
Elbe	91.90871369	65.2	0.878767496	964
Elbe	90.49145299	65.4	0.959301347	936
Elbe	92.05561072	65.6	0.852621735	1007
Elbe	90.64143007	65.8	0.944944533	951
Elbe	91.47025814	66	0.936295407	891
Elbe	90.95634096	66.2	0.925181387	962
Elbe	92.34746639	66.4	0.855315913	967
Elbe	89.8340249	66.6	0.973826989	964
Elbe	93.12820513	66.8	0.810580649	975
Elbe	92.67364415	67	0.804132242	1051
Elbe	93.39339339	67.2	0.786288694	999
Elbe	92.64990329	67.4	0.811930491	1034
Elbe	90.97291876	67.6	0.908029736	997
Elbe	93.9148073	67.8	0.761703741	986
Elbe	92.51012146	68	0.837863819	988
Elbe	93.49904398	68.2	0.762665417	1046
Elbe	92.66480966	68.4	0.794798387	1077
Elbe	92.35074627	68.6	0.81214767	1072
Elbe	93.44262295	68.8	0.747367614	1098
Elbe	92.13372665	69	0.844592036	1017
Elbe	92.14953271	69.2	0.822631755	1070
Elbe	93.25210872	69.4	0.768306959	1067
Elbe	93.62511893	69.6	0.753941388	1051
Elbe	92.89719626	69.8	0.785646822	1070
Elbe	91.98575245	70	0.810578781	1123
Elbe	93.20679321	70.2	0.795721698	1001
Elbe	92.80442804	70.4	0.785240663	1084
Elbe	92.46823956	70.6	0.795336446	1102
Elbe	91.43897996	70.8	0.844744026	1098
Elbe	91.58186864	71	0.844891074	1081
Elbe	93.22033898	71.2	0.751190899	1121
Elbe	92.12121212	71.4	0.793061051	1155
Elbe	93.54561102	71.6	0.721145945	1162
Elbe	93.15619968	71.8	0.716751575	1242
Elbe	93.04577465	72	0.755048375	1136
Elbe	93.4501845	72.2	0.75177934	1084
Elbe	93.75527426	72.4	0.703199718	1185
Elbe	92.41935484	72.6	0.7519672	1240
Elbe	92.90540541	72.8	0.746434855	1184
Elbe	94.81481481	73	0.636371751	1215
Elbe	92.50604351	73.2	0.747704155	1241
Elbe	93.55670103	73.4	0.719949002	1164
Elbe	93.73433584	73.6	0.700756799	1197
Elbe	91.90082645	73.8	0.784633616	1210
Elbe	93.33333333	74	0.71591822	1215
Elbe	93.99844115	74.2	0.663358575	1283
Elbe	93.35418296	74.4	0.696747878	1279
Elbe	92.63392857	74.6	0.71279558	1344
Elbe	91.34262656	74.8	0.76197596	1363
Elbe	91.070163	75	0.759451888	1411
Elbe	93.0545183	75.2	0.695011294	1339
Elbe	93.9524838	75.4	0.639805428	1389
Elbe	94.71805853	75.6	0.597790719	1401
Elbe	93.47396177	75.8	0.634337712	1517
Elbe	93.02325581	76	0.666495251	1462
Elbe	93.81171824	76.2	0.618411702	1519
Elbe	95.08519004	76.4	0.553572978	1526
Elbe	93.2972241	76.6	0.650906385	1477
Elbe	94.14037347	76.8	0.596179541	1553
Elbe	94.29708223	77	0.597366764	1508
Elbe	93.71391918	77.2	0.614905396	1559
Elbe	93.24503311	77.4	0.646070403	1510
Elbe	93.83116883	77.6	0.613275613	1540
Elbe	94.3314849	77.8	0.574166123	1623
Elbe	93.58392741	78	0.624012201	1543
Elbe	94.44783405	78.2	0.565809548	1639
Elbe	93.42417062	78.4	0.603458422	1688
Elbe	93.50180505	78.6	0.604813601	1662
Elbe	93.32119004	78.8	0.615353623	1647
Elbe	94.43478261	79	0.552126292	1725
Elbe	94.3308007	79.2	0.559228849	1711
Elbe	94.01427787	79.4	0.556057227	1821
Elbe	93.34763948	79.6	0.577341972	1864
Elbe	95.38131042	79.8	0.486539207	1862
Elbe	95.78651685	80	0.476304678	1780
Elbe	95.09911894	80.2	0.506742131	1816
Elbe	95.09476031	80.4	0.510056476	1794
Elbe	94.16710457	80.6	0.537386123	1903
Elbe	94.60808787	80.8	0.50478158	2003
Elbe	94.67758444	81	0.507956887	1954
Elbe	94.44171176	81.2	0.50826547	2033
Elbe	95.11709018	81.4	0.481175122	2007
Elbe	94.52975048	81.6	0.498245275	2084
Elbe	94.86830154	81.8	0.470306635	2202
Elbe	94.89889706	82	0.471772906	2176
Elbe	95.61364643	82.2	0.43116372	2257
Elbe	95.53651939	82.4	0.438569764	2218
Elbe	94.58041958	82.6	0.473424107	2288
Elbe	95.3699876	82.8	0.427335322	2419
Elbe	96.04123711	83	0.396042971	2425
Elbe	95.08196721	83.2	0.43248872	2501
Elbe	95.55914413	83.4	0.413994093	2477
Elbe	95.76699029	83.6	0.396851732	2575
Elbe	95.26923077	83.8	0.416427183	2600
Elbe	94.90909091	84	0.419241444	2750
Elbe	95.64907275	84.2	0.385318396	2804
Elbe	95.63974267	84.4	0.386125983	2798
Elbe	96.01386482	84.6	0.364288414	2885
Elbe	95.68545581	84.8	0.379072791	2874
Elbe	96.17321249	85	0.35154578	2979
Elbe	96.21820616	85.2	0.349027737	2988
Elbe	96.0411973	85.4	0.349872643	3107
Elbe	96.51162791	85.6	0.32532646	3182
Elbe	96.23655914	85.8	0.328953669	3348
Elbe	96.12634088	86	0.333146798	3356
Elbe	96.99823426	86.2	0.292767281	3398
Elbe	96.1396537	86.4	0.324615859	3523
Elbe	96.60468876	86.6	0.297339046	3711
Elbe	96.12299465	86.8	0.315706929	3740
Elbe	96.55172414	87	0.297213101	3770
Elbe	97.13769985	87.2	0.267795697	3878
Elbe	96.8447205	87.4	0.275567443	4025
Elbe	96.64285714	87.6	0.277969313	4200
Elbe	96.85458505	87.8	0.271530681	4133
Elbe	97.10782045	88	0.254945644	4322
Elbe	97.06071658	88.2	0.247428385	4661
Elbe	96.71509792	88.4	0.25867413	4749
Elbe	97.11756228	88.6	0.240098537	4857
Elbe	97.14741672	88.8	0.235141489	5013
Elbe	97.33154156	89	0.223316871	5209
Elbe	97.02672187	89.2	0.233020183	5314
Elbe	97.28091126	89.4	0.220468342	5443
Elbe	97.22370529	89.6	0.219193666	5619
Elbe	97.31926669	89.8	0.212434346	5782
Elbe	97.66682983	90	0.192835672	6129
Elbe	97.64523625	90.2	0.188749027	6455
Elbe	97.782107	90.4	0.180290138	6673
Elbe	97.41916775	90.6	0.19094288	6897
Elbe	98.03176327	90.8	0.161847582	7367
Elbe	97.83918282	91	0.166402904	7636
Elbe	98.14159292	91.2	0.15185748	7910
Elbe	98.20606061	91.4	0.146141102	8250
Elbe	98.21699103	91.6	0.142865193	8581
Elbe	98.28705777	91.8	0.137299666	8932
Elbe	98.34465195	92	0.131439361	9424
Elbe	98.08988764	92.2	0.138347849	9790
Elbe	98.21269873	92.4	0.131662999	10127
Elbe	98.25570432	92.6	0.127125772	10606
Elbe	98.49300323	92.8	0.115393103	11148
Elbe	98.19027484	93	0.12259093	11825
Elbe	98.38563545	93.2	0.114381901	12141
Elbe	98.49234576	93.4	0.107152542	12934
Elbe	98.42928002	93.6	0.107796361	13306
Elbe	98.25872506	93.8	0.113081401	13381
Elbe	98.58601728	94	0.099777973	14003
Elbe	98.73303794	94.2	0.093064565	14444
Elbe	98.49574886	94.4	0.098441762	15290
Elbe	98.56727977	94.6	0.095469645	15495
Elbe	98.29043772	94.8	0.102582395	15969
Elbe	98.44482697	95	0.095331716	16847
Elbe	98.29990779	95.2	0.098141014	17352
Elbe	98.33032244	95.4	0.094806543	18267
Elbe	98.26918942	95.6	0.095618508	18604
Elbe	98.40082009	95.8	0.089811204	19510
Elbe	98.19083747	96	0.092950592	20562
Elbe	98.29159296	96.2	0.088415135	21482
Elbe	98.33022471	96.4	0.085392016	22518
Elbe	98.17418592	96.6	0.085472233	24537
Elbe	98.2135359	96.8	0.081839945	26197
Elbe	98.052413	97	0.082686448	27932
Elbe	98.07532827	97.2	0.080763747	28940
Elbe	98.07353835	97.4	0.077757984	31249
Elbe	98.03555583	97.6	0.076766304	32681
Elbe	97.94683445	97.8	0.077809661	33217
Elbe	97.68121935	98	0.081796889	33854
Elbe	97.8259634	98.2	0.077744446	35188
Elbe	97.82938835	98.4	0.074566751	38192
Elbe	97.82508312	98.6	0.070088593	43312
Elbe	97.30476849	98.8	0.074110273	47751
Elbe	96.47923973	99	0.087670505	44195
Elbe	94.84772577	99.2	0.113515686	37925
Elbe	93.8489218	99.4	0.122689553	38351
Elbe	92.93252698	99.6	0.113934059	50598
Elbe	92.07510407	99.8	0.080390293	112910
Elbe	90.27633595	100	0.057775522	262977
Humber	0.295003799	0	0.012414608	190845
Humber	0.986112252	0.2	0.089578056	12169
Humber	1.097439308	0.4	0.134353326	6014
Humber	1.139000211	0.6	0.154129309	4741
Humber	0.798580302	0.8	0.132578915	4508
Humber	0.895255148	1	0.140932988	4468
Humber	0.913242009	1.2	0.151529619	3942
Humber	0.845410628	1.4	0.159114834	3312
Humber	0.945307225	1.6	0.177829912	2962
Humber	1.070399341	1.8	0.208839047	2429
Humber	0.753880266	2	0.182192712	2255
Humber	0.826873385	2.2	0.205915138	1935
Humber	1.138127263	2.4	0.241327197	1933
Humber	0.909577314	2.6	0.219658096	1869
Humber	0.963000507	2.8	0.219916867	1973
Humber	0.709219858	3	0.196056918	1833
Humber	1.075268817	3.2	0.23920556	1860
Humber	0.992829564	3.4	0.232911846	1813
Humber	1.298701299	3.6	0.275161452	1694
Humber	0.876680304	3.8	0.225429366	1711
Humber	1.271753681	4	0.289996201	1494
Humber	0.762300762	4.2	0.229043985	1443
Humber	1.082543978	4.4	0.269258236	1478
Humber	0.278164117	4.6	0.138936803	1438
Humber	1.321585903	4.8	0.309549222	1362
Humber	1.559177888	5	0.329933104	1411
Humber	1.32960112	5.2	0.303102853	1429
Humber	1.189532117	5.4	0.305424795	1261
Humber	1.470588235	5.6	0.326526746	1360
Humber	1.314828342	5.8	0.307976394	1369
Humber	0.923295455	6	0.254981738	1408
Humber	1.250977326	6.2	0.31090356	1279
Humber	1.1829653	6.4	0.303748124	1268
Humber	1.342812006	6.6	0.32361356	1266
Humber	0.775862069	6.8	0.257726579	1160
Humber	1.120689655	7	0.309210105	1160
Humber	0.618921309	7.2	0.233308386	1131
Humber	1.506276151	7.4	0.35249618	1195
Humber	1.380500431	7.6	0.342882556	1159
Humber	1.209302326	7.8	0.333521112	1075
Humber	1.373626374	8	0.352385855	1092
Humber	1.100917431	8.2	0.316198325	1090
Humber	0.87040619	8.4	0.289009746	1034
Humber	1.354166667	8.6	0.373221049	960
Humber	1.037344398	8.8	0.32650062	964
Humber	1.724137931	9	0.414754703	986
Humber	1.040681173	9.2	0.312287958	1057
Humber	1.654411765	9.4	0.3868873	1088
Humber	0.996015936	9.6	0.313551594	1004
Humber	0.994035785	9.8	0.31293105	1006
Humber	0.883218842	10	0.293247196	1019
Humber	0.796460177	10.2	0.264544445	1130
Humber	1.380500431	10.4	0.342882556	1159
Humber	1.906577693	10.6	0.42244148	1049
Humber	1.861427094	10.8	0.434864866	967
Humber	1.528384279	11	0.405565745	916
Humber	1.50862069	11.2	0.400358702	928
Humber	1.380042463	11.4	0.380306562	942
Humber	1.345755694	11.6	0.370917517	966
Humber	1.74863388	11.8	0.433556444	915
Humber	2.58519389	12	0.544314098	851
Humber	1.816118048	12.2	0.450143311	881
Humber	2.34375	12.4	0.505701389	896
Humber	2.179176755	12.6	0.508317324	826
Humber	1.728395062	12.8	0.458206528	810
Humber	2.184466019	13	0.509538078	824
Humber	1.681759379	13.2	0.46279678	773
Humber	1.544401544	13.4	0.442659166	777
Humber	1.935483871	13.6	0.495199552	775
Humber	2.236024845	13.8	0.521434442	805
Humber	2.417302799	14	0.548172328	786
Humber	2.85326087	14.2	0.614102951	736
Humber	2.510460251	14.4	0.584654334	717
Humber	2.470741222	14.6	0.560145024	769
Humber	2.822580645	14.8	0.60759117	744
Humber	3.708281829	15	0.664775728	809
Humber	3.381642512	15.2	0.628551573	828
Humber	3.40599455	15.4	0.669954139	734
Humber	2.621231979	15.6	0.578771825	763
Humber	4.161248375	15.8	0.720612487	769
Humber	3.370786517	16	0.638079589	801
Humber	5.369928401	16.2	0.779176961	838
Humber	3.835616438	16.4	0.71131333	730
Humber	4.255319149	16.6	0.736552026	752
Humber	6.032171582	16.8	0.87226471	746
Humber	4.694167852	17	0.798308016	703
Humber	3.825136612	17.2	0.709407173	732
Humber	6.791907514	17.4	0.957158076	692
Humber	5.598755832	17.6	0.907333841	643
Humber	6.770098731	17.8	0.944188017	709
Humber	7.656967841	18	1.041373877	653
Humber	6.499261448	18.2	0.948126263	677
Humber	8.271787297	18.4	1.059443491	677
Humber	7.558139535	18.6	1.008471021	688
Humber	8.504398827	18.8	1.068927773	682
Humber	10.24096386	19	1.17747784	664
Humber	9.626436782	19.2	1.118822218	696
Humber	8.982035928	19.4	1.10710302	668
Humber	6.821282401	19.6	0.931828177	733
Humber	8.26446281	19.8	1.022603126	726
Humber	7.929515419	20	1.03616539	681
Humber	8.531468531	20.2	1.045438871	715
Humber	7.407407407	20.4	0.989150168	702
Humber	7.234042553	20.6	0.97633423	705
Humber	7.443820225	20.8	0.984386951	712
Humber	9.065934066	21	1.064884186	728
Humber	7.734056988	21.2	0.984658171	737
Humber	10.01390821	21.4	1.120281788	719
Humber	10.19553073	21.6	1.131620674	716
Humber	10.85626911	21.8	1.21738827	654
Humber	10.71975498	22	1.211563882	653
Humber	9.309791332	22.2	1.165077947	623
Humber	11.59874608	22.4	1.268717753	638
Humber	12.09302326	22.6	1.284801936	645
Humber	8.695652174	22.8	1.111197672	644
Humber	14.05750799	23	1.390330762	626
Humber	8.695652174	23.2	1.131620912	621
Humber	12.52086811	23.4	1.353377216	599
Humber	12.43611584	23.6	1.363189023	587
Humber	10.03649635	23.8	1.28478537	548
Humber	8.747855918	24	1.171145508	583
Humber	6.872852234	24.2	1.049587351	582
Humber	8.909090909	24.4	1.215816523	550
Humber	12.14285714	24.6	1.381475149	560
Humber	10.72727273	24.8	1.3207417	550
Humber	9.911504425	25	1.258244106	565
Humber	11.76470588	25.2	1.382648514	544
Humber	9.44741533	25.4	1.235984192	561
Humber	13.15789474	25.6	1.417105692	570
Humber	10.01855288	25.8	1.294457649	539
Humber	10.85714286	26	1.359049914	525
Humber	11.96078431	26.2	1.438331596	510
Humber	13.61058601	26.4	1.492284798	529
Humber	10.17241379	26.6	1.256254389	580
Humber	10.51660517	26.8	1.318895474	542
Humber	9.836065574	27	1.206753282	610
Humber	13.2231405	27.2	1.378322359	605
Humber	11.24620061	27.4	1.232575994	658
Humber	11.05527638	27.6	1.284463499	597
Humber	11.41141141	27.8	1.232956488	666
Humber	11.70212766	28	1.25407887	658
Humber	11.02603369	28.2	1.2266406	653
Humber	12.26993865	28.4	1.285893254	652
Humber	12.40544629	28.6	1.283136269	661
Humber	12.11225997	28.8	1.254883452	677
Humber	12.27272727	29	1.278189214	660
Humber	11.78247734	29.2	1.253992693	662
Humber	8.196721311	29.4	1.059770386	671
Humber	13.19875776	29.6	1.33482402	644
Humber	14.35185185	29.8	1.378354155	648
Humber	14.30921053	30	1.421283006	608
Humber	14.39169139	30.2	1.353026632	674
Humber	11.76470588	30.4	1.252225984	663
Humber	12.66568483	30.6	1.277297173	679
Humber	13.06306306	30.8	1.306814234	666
Humber	13.90205371	31	1.376186642	633
Humber	15.74585635	31.2	1.354595499	724
Humber	15.01597444	31.4	1.428911729	626
Humber	12.42331288	31.6	1.292773597	652
Humber	14.0625	31.8	1.375220053	640
Humber	11.74652241	32	1.266789079	647
Humber	14.21404682	32.2	1.429156523	598
Humber	13.61344538	32.4	1.407064094	595
Humber	14.2384106	32.6	1.423044597	604
Humber	16.14906832	32.8	1.451183045	644
Humber	15.52511416	33	1.41393449	657
Humber	16.74074074	33.2	1.438048914	675
Humber	13.33333333	33.4	1.355408148	630
Humber	13.97174254	33.6	1.374729627	637
Humber	11.69230769	33.8	1.261325098	650
Humber	13.58778626	34	1.339902029	655
Humber	16.24605678	34.2	1.466137696	634
Humber	17.7877429	34.4	1.479586896	669
Humber	14.9321267	34.6	1.385206836	663
Humber	16.93667158	34.8	1.440468783	679
Humber	18.42900302	35	1.508058108	662
Humber	17.65578635	35.2	1.469780711	674
Humber	18.39863714	35.4	1.600636534	587
Humber	16.85575365	35.6	1.508342027	617
Humber	17.49598716	35.8	1.523391645	623
Humber	17.56097561	36	1.535523814	615
Humber	17.08542714	36.2	1.541718999	597
Humber	18.44077961	36.4	1.502758029	667
Humber	20.35714286	36.6	1.703044218	560
Humber	18.79432624	36.8	1.646464496	564
Humber	17.98319328	37	1.575765587	595
Humber	21.07023411	37.2	1.669044524	598
Humber	17.76198934	37.4	1.612181536	563
Humber	20.74303406	37.6	1.596522356	646
Humber	21.86495177	37.8	1.65863721	622
Humber	21.66934189	38	1.651937288	623
Humber	23.1147541	38.2	1.708273864	610
Humber	18.18181818	38.4	1.569369103	605
Humber	22.20609579	38.6	1.584581821	689
Humber	21.21212121	38.8	1.633934292	627
Humber	21.17647059	39	1.676337675	595
Humber	20.97560976	39.2	1.643061004	615
Humber	20.83333333	39.4	1.59660844	648
Humber	22.04142012	39.6	1.595511208	676
Humber	22.80130293	39.8	1.694550751	614
Humber	23.75415282	40	1.735963679	602
Humber	21.70418006	40.2	1.654227286	622
Humber	19.84848485	40.4	1.553734614	660
Humber	20.15037594	40.6	1.556660749	665
Humber	23.93887946	40.8	1.759724196	589
Humber	23.96166134	41	1.707397983	626
Humber	21.2797619	41.2	1.580029959	672
Humber	25.80645161	41.4	1.716289476	651
Humber	22.66081871	41.6	1.601869866	684
Humber	22.76295133	41.8	1.662641293	637
Humber	23.75533428	42	1.606263347	703
Humber	25.70093458	42.2	1.725985404	642
Humber	27.39520958	42.4	1.726859622	668
Humber	30.31301483	42.6	1.867042019	607
Humber	27.87162162	42.8	1.84433778	592
Humber	31.06936416	43	1.760488941	692
Humber	29.55665025	43.2	1.850528663	609
Humber	30.46357616	43.4	1.874295066	604
Humber	27.04309064	43.6	1.713470924	673
Humber	27.96352584	43.8	1.751013538	658
Humber	28.29046899	44	1.753220527	661
Humber	32.20611916	44.2	1.876586557	621
Humber	32.42424242	44.4	1.823424027	660
Humber	31.82527301	44.6	1.841228911	641
Humber	32.88084465	44.8	1.825852663	663
Humber	32.79220779	45	1.893030387	616
Humber	30.66037736	45.2	1.82975365	636
Humber	31.02453102	45.4	1.758518317	693
Humber	33.28358209	45.6	1.821873972	670
Humber	33.83915023	45.8	1.844579233	659
Humber	32.51533742	46	1.835930255	652
Humber	30.74484945	46.2	1.838408204	631
Humber	33.18181818	46.4	1.834233873	660
Humber	33.33333333	46.6	1.823918851	669
Humber	31.94650817	46.8	1.798673218	673
Humber	34.15697674	47	1.809323506	688
Humber	35.16642547	47.2	1.817772593	691
Humber	34.52722063	47.4	1.800921611	698
Humber	33.85335413	47.6	1.870530434	641
Humber	33.03964758	47.8	1.803732423	681
Humber	34.8973607	48	1.82650991	682
Humber	37.76119403	48.2	1.874305702	670
Humber	35.71428571	48.4	1.812339823	700
Humber	34.5844504	48.6	1.742620425	746
Humber	33.58895706	48.8	1.851091624	652
Humber	35.69444444	49	1.78673488	720
Humber	33.90070922	49.2	1.784088781	705
Humber	34.92957746	49.4	1.790463046	710
Humber	37.32718894	49.6	1.897123272	651
Humber	39.08554572	49.8	1.875313736	678
Humber	37.4260355	50	1.862652596	676
Humber	33.28530259	50.2	1.790071581	694
Humber	37.07025411	50.4	1.868755739	669
Humber	38.57142857	50.6	1.841108919	700
Humber	36.56069364	50.8	1.832092524	692
Humber	40.0297619	51	1.891464218	672
Humber	36.48648649	51.2	1.770830005	740
Humber	39.48948949	51.4	1.895594088	666
Humber	38.62275449	51.6	1.885221578	668
Humber	38.20549928	51.8	1.849751159	691
Humber	41.26984127	52	1.871517702	693
Humber	42.85714286	52.2	1.817956466	742
Humber	42.02279202	52.4	1.864284082	702
Humber	38.23953824	52.6	1.847389792	693
Humber	40.92953523	52.8	1.905313681	667
Humber	40.71526823	53	1.82339924	727
Humber	42.57703081	53.2	1.851764455	714
Humber	39.66712899	53.4	1.82316566	721
Humber	43.61851332	53.6	1.858504831	713
Humber	47.24964739	53.8	1.876270026	709
Humber	48.02721088	54	1.844096591	735
Humber	44.80796586	54.2	1.876926468	703
Humber	46.60326087	54.4	1.840017067	736
Humber	47.74011299	54.6	1.878521836	708
Humber	47.95486601	54.8	1.877542505	709
Humber	51.07458913	55	1.778509281	791
Humber	48.46547315	55.2	1.788297865	782
Humber	48.72824632	55.4	1.830037812	747
Humber	52.60989011	55.6	1.851869375	728
Humber	53.9083558	55.8	1.831175796	742
Humber	49.48051948	56	1.802948798	770
Humber	52.87206266	56.2	1.804769011	766
Humber	52.19178082	56.4	1.850071773	730
Humber	51.61290323	56.6	1.872854032	713
Humber	51.74262735	56.8	1.830745346	746
Humber	50.53333333	57	1.826856301	750
Humber	53.64864865	57.2	1.834376062	740
Humber	58.08219178	57.4	1.82749845	730
Humber	59.20873124	57.6	1.816439526	733
Humber	57.37265416	57.8	1.811834315	746
Humber	56.81818182	58	1.812315594	748
Humber	57.92276964	58.2	1.802675686	751
Humber	58.08080808	58.4	1.754423897	792
Humber	57.64546685	58.6	1.818881262	739
Humber	57.54189944	58.8	1.848499582	716
Humber	60.74766355	59	1.785446112	749
Humber	56.79012346	59.2	1.835955834	729
Humber	58.09659091	59.4	1.86089702	704
Humber	59.972106	59.6	1.831047073	717
Humber	62.36263736	59.8	1.796820207	728
Humber	61.07290234	60	1.809597475	727
Humber	62.76276276	60.2	1.874687698	666
Humber	61.80758017	60.4	1.856368423	686
Humber	64.27457098	60.6	1.89416729	641
Humber	66.71597633	60.8	1.81376471	676
Humber	64.75279107	61	1.909433097	627
Humber	64.23017107	61.2	1.891735688	643
Humber	64.19753086	61.4	1.884792355	648
Humber	65.47987616	61.6	1.872018947	646
Humber	70.13574661	61.8	1.778756698	663
Humber	70.73954984	62	1.825685	622
Humber	66.56671664	62.2	1.828020106	667
Humber	67.42957746	62.4	1.968091955	568
Humber	69.76744186	62.6	1.809759705	645
Humber	69.07894737	62.8	1.875882557	608
Humber	69.04024768	63	1.820413518	646
Humber	70.98445596	63.2	1.887700404	579
Humber	69.65174129	63.4	1.873849177	603
Humber	73.3974359	63.6	1.770346065	624
Humber	73.13915858	63.8	1.784399958	618
Humber	77.17569787	64	1.702108525	609
Humber	74.06807131	64.2	1.765804305	617
Humber	75.6097561	64.4	1.793988601	574
Humber	78.04054054	64.6	1.702853227	592
Humber	76.84391081	64.8	1.748541097	583
Humber	76.28205128	65	1.704141768	624
Humber	79.88929889	65.2	1.723293612	542
Humber	77.79751332	65.4	1.753135601	563
Humber	80.13355593	65.6	1.631611227	599
Humber	81.70055453	65.8	1.663928218	541
Humber	79.60199005	66	1.642319376	603
Humber	81.10687023	66.2	1.711708987	524
Humber	82.23801066	66.4	1.612181536	563
Humber	82.38255034	66.6	1.561818824	596
Humber	81.92771084	66.8	1.597746948	581
Humber	82.43670886	67	1.514776619	632
Humber	82.4137931	67.2	1.582146733	580
Humber	84.50184502	67.4	1.555874142	542
Humber	85.18518519	67.6	1.458823675	594
Humber	84.25760286	67.8	1.541781685	559
Humber	86.02150538	68	1.469285266	558
Humber	85.6884058	68.2	1.491864016	552
Humber	86.85185185	68.4	1.455551088	540
Humber	87.5	68.6	1.369697792	584
Humber	85.43859649	68.8	1.478674345	570
Humber	86.21323529	69	1.479511137	544
Humber	87.67857143	69.2	1.390181038	560
Humber	87.65880218	69.4	1.402474838	551
Humber	86.25429553	69.6	1.428518277	582
Humber	88.76811594	69.8	1.345175682	552
Humber	89.55479452	70	1.266685028	584
Humber	88.46153846	70.2	1.254090416	650
Humber	91.39414802	70.4	1.164507081	581
Humber	92.46231156	70.6	1.081380004	597
Humber	90.82733813	70.8	1.225207069	556
Humber	90.39370079	71	1.170314294	635
Humber	91.1717496	71.2	1.137554659	623
Humber	93.35443038	71.4	0.991559759	632
Humber	92.0341394	71.6	1.021932645	703
Humber	92.01228879	71.8	1.063352891	651
Humber	91.17199391	72	1.107669299	657
Humber	93.62606232	72.2	0.920042156	706
Humber	93.33333333	72.4	0.950305292	690
Humber	95.32846715	72.6	0.806887444	685
Humber	96.14243323	72.8	0.742346642	674
Humber	95.60906516	73	0.7716733	706
Humber	95.39106145	73.2	0.784153849	716
Humber	96.33967789	73.4	0.719068162	683
Humber	95.81081081	73.6	0.736970367	740
Humber	96.76549865	73.8	0.649912416	742
Humber	97.15025907	74	0.599235429	772
Humber	96.8627451	74.2	0.630676444	765
Humber	96.84210526	74.4	0.634760725	760
Humber	96.65809769	74.6	0.644770988	778
Humber	98.04432855	74.8	0.500316472	767
Humber	97.67726161	75	0.526969959	818
Humber	97.40932642	75.2	0.572109855	772
Humber	97.90026247	75.4	0.519735169	762
Humber	98.64864865	75.6	0.387675094	888
Humber	96.42416769	75.8	0.652437646	811
Humber	97.50933998	76	0.550291937	803
Humber	98.74857793	76.2	0.375163062	879
Humber	97.48201439	76.4	0.542833159	834
Humber	98.46517119	76.6	0.422655096	847
Humber	98.46698113	76.8	0.422160268	848
Humber	99.64539007	77	0.204491706	846
Humber	98.26946848	77.2	0.458768278	809
Humber	98.91172914	77.4	0.360995986	827
Humber	99.27536232	77.6	0.294936446	828
Humber	99.02439024	77.8	0.343452914	820
Humber	98.94875164	78	0.369956812	761
Humber	98.83313886	78.2	0.367048963	857
Humber	98.7699877	78.4	0.386802447	813
Humber	99.03961585	78.6	0.338115674	833
Humber	98.56801909	78.8	0.410651959	838
Humber	99.02080783	79	0.3447086	817
Humber	99.27184466	79.2	0.296363795	824
Humber	98.5645933	79.4	0.411627815	836
Humber	98.80095923	79.6	0.377116083	834
Humber	97.30994152	79.8	0.553643915	855
Humber	97.5638051	80	0.525410568	862
Humber	97.25877193	80.2	0.540975737	912
Humber	98.03921569	80.4	0.485664122	816
Humber	98.34515366	80.6	0.438860975	846
Humber	98.64029666	80.8	0.407421165	809
Humber	98.58823529	81	0.404892621	850
Humber	97.82608696	81.2	0.507102405	828
Humber	99.15458937	81.4	0.318373936	828
Humber	98.65361077	81.6	0.40345651	817
Humber	99.16067146	81.8	0.316091796	834
Humber	98.26732673	82	0.459331406	808
Humber	98.37962963	82.2	0.429788054	864
Humber	98.70892019	82.4	0.386981288	852
Humber	99.07084785	82.6	0.327165222	861
Humber	99.13258984	82.8	0.326627659	807
Humber	99.28571429	83	0.290735714	840
Humber	98.73563218	83.2	0.379021446	870
Humber	99.43181818	83.4	0.253519821	880
Humber	99.43181818	83.6	0.253519821	880
Humber	98.86877828	83.8	0.355895994	884
Humber	99.32735426	84	0.273834889	892
Humber	99.23497268	84.2	0.288202506	915
Humber	99.66254218	84.4	0.194611834	889
Humber	98.74869656	84.6	0.359140391	959
Humber	98.69423286	84.8	0.374677328	919
Humber	98.88017917	85	0.352327438	893
Humber	98.7590486	85.2	0.356186349	967
Humber	98.36233367	85.4	0.406258268	977
Humber	99.05561385	85.6	0.313469923	953
Humber	99.09182644	85.8	0.30149891	991
Humber	98.65979381	86	0.36939756	970
Humber	98.36829837	86.2	0.432770393	858
Humber	97.94050343	86.4	0.480678371	874
Humber	97.14611872	86.6	0.562894042	876
Humber	98.22904368	86.8	0.453459705	847
Humber	96.86774942	87	0.593630598	862
Humber	95.78005115	87.2	0.719392008	782
Humber	96.22641509	87.4	0.700027518	742
Humber	96.07250755	87.6	0.755538349	662
Humber	93.36219336	87.8	0.94633472	693
Humber	94.3338438	88	0.905428663	653
Humber	95.17625232	88.2	0.923773402	539
Humber	96.17304493	88.4	0.783209127	601
Humber	92.55725191	88.6	1.147680602	524
Humber	95.05703422	88.8	0.946032988	526
Humber	89.35281837	89	1.410774207	479
Humber	94.96855346	89.2	1.001919586	477
Humber	94.52380952	89.4	1.111483115	420
Humber	94.75308642	89.6	1.240644564	324
Humber	88.14016173	89.8	1.680836394	371
Humber	88.39779006	90	1.685533788	362
Humber	92.94871795	90.2	1.451695568	312
Humber	95.09803922	90.4	1.2362912	306
Humber	93.24324324	90.6	1.461392317	296
Humber	97.15302491	90.8	0.993896089	281
Humber	95.28619529	91	1.231841783	297
Humber	93.68421053	91.2	1.44340383	285
Humber	94.29429429	91.4	1.27299984	333
Humber	94.94949495	91.6	1.272822603	297
Humber	92.48366013	91.8	1.509683087	306
Humber	93.84615385	92	1.335085415	325
Humber	94.39252336	92.2	1.286108313	321
Humber	95.61128527	92.4	1.148708129	319
Humber	93.57541899	92.6	1.297684708	358
Humber	96.74556213	92.8	0.966581699	338
Humber	92.64305177	93	1.364629432	367
Humber	94.57364341	93.2	1.153043184	387
Humber	95.33169533	93.4	1.04697241	407
Humber	97.17647059	93.6	0.804440247	425
Humber	97.59825328	93.8	0.716187153	458
Humber	97.37335835	94	0.6933694	533
Humber	97.8021978	94.2	0.628015493	546
Humber	97.20062208	94.4	0.651025162	643
Humber	97.9876161	94.6	0.552918544	646
Humber	98.11574697	94.8	0.499156827	743
Humber	97.77777778	95	0.518250302	810
Humber	97.43040685	95.2	0.518010567	934
Humber	96.10636277	95.4	0.59641141	1053
Humber	96.4801444	95.6	0.553869672	1108
Humber	98.48349688	95.8	0.365169396	1121
Humber	98.89196676	96	0.318231577	1083
Humber	98.42738205	96.2	0.378580031	1081
Humber	99.22680412	96.4	0.256843991	1164
Humber	99.8185118	96.6	0.128273246	1102
Humber	99.81024668	96.8	0.134112133	1054
Humber	100	97	0	1083
Humber	99.63201472	97.2	0.183738331	1087
Humber	99.90421456	97.4	0.095785441	1044
Humber	99.71374046	97.6	0.165114095	1048
Humber	99.7	97.8	0.173031615	1000
Humber	99.61089494	98	0.194268165	1028
Humber	99.90128332	98.2	0.098716683	1013
Humber	99.80487805	98.4	0.137904669	1025
Humber	99.9103139	98.6	0.089686099	1115
Humber	99.45887446	98.8	0.241473755	924
Humber	100	99	0	740
Humber	99.66555184	99.2	0.236292413	598
Humber	99.75062344	99.4	0.249376559	401
Humber	100	99.6	0	330
Humber	99.80988593	99.8	0.190114068	526
Humber	100	100	0	117
Western Scheldt	0.528344583	0	0.003106468	5446067
Western Scheldt	1.396494175	0.1	0.01937798	366704
Western Scheldt	1.394003599	0.2	0.027757406	178407
Western Scheldt	1.515875429	0.3	0.036012295	115115
Western Scheldt	1.711572158	0.4	0.046217263	78758
Western Scheldt	1.92425522	0.5	0.055904145	60387
Western Scheldt	2.068503985	0.6	0.064094664	49311
Western Scheldt	2.168400597	0.7	0.070904483	42197
Western Scheldt	2.226648839	0.8	0.077076649	36647
Western Scheldt	2.471134461	0.9	0.08580159	32738
Western Scheldt	2.447881641	1	0.089608742	29740
Western Scheldt	2.626247468	1.1	0.097952546	26654
Western Scheldt	2.663360793	1.2	0.10182156	25006
Western Scheldt	2.807554875	1.3	0.107741192	23508
Western Scheldt	2.83191366	1.4	0.11078084	22423
Western Scheldt	2.823873279	1.5	0.113742252	21212
Western Scheldt	2.717905321	1.6	0.114726903	20089
Western Scheldt	2.896810898	1.7	0.121171849	19159
Western Scheldt	2.961980548	1.8	0.126032563	18096
Western Scheldt	2.624056712	1.9	0.120866272	17492
Western Scheldt	2.713178295	2	0.124507957	17028
Western Scheldt	2.78065105	2.1	0.128256079	16435
Western Scheldt	2.928285587	2.2	0.134376434	15743
Western Scheldt	2.83230141	2.3	0.134641984	15182
Western Scheldt	2.922012494	2.4	0.138042371	14887
Western Scheldt	2.877992225	2.5	0.138072449	14663
Western Scheldt	2.82502162	2.6	0.140660326	13876
Western Scheldt	2.778592375	2.7	0.140734997	13640
Western Scheldt	3.017938255	2.8	0.150116953	12989
Western Scheldt	2.888647305	2.9	0.147596111	12878
Western Scheldt	2.668966084	3	0.146064567	12177
Western Scheldt	3.16042597	3.1	0.162131275	11644
Western Scheldt	3.001221427	3.2	0.159375256	11462
Western Scheldt	2.960823253	3.3	0.161052962	11078
Western Scheldt	2.947192265	3.4	0.163080892	10756
Western Scheldt	3.140811456	3.5	0.17042569	10475
Western Scheldt	3.309254198	3.6	0.176743696	10244
Western Scheldt	3.47392013	3.7	0.184836228	9816
Western Scheldt	3.56733076	3.8	0.189437115	9587
Western Scheldt	3.699271026	3.9	0.196886123	9191
Western Scheldt	3.76910017	4	0.202627047	8835
Western Scheldt	3.852272727	4.1	0.205168822	8800
Western Scheldt	4.032931631	4.2	0.214906492	8381
Western Scheldt	4.122193596	4.3	0.22021375	8151
Western Scheldt	3.614457831	4.4	0.208031734	8051
Western Scheldt	4.154601536	4.5	0.223916131	7943
Western Scheldt	3.75782881	4.6	0.217246	7664
Western Scheldt	3.7566619	4.7	0.216803733	7693
Western Scheldt	4.093327876	4.8	0.231456801	7329
Western Scheldt	4.230609706	4.9	0.236693119	7233
Western Scheldt	3.988803359	5	0.231532271	7145
Western Scheldt	4.383600511	5.1	0.243864582	7049
Western Scheldt	4.176401869	5.2	0.24176154	6848
Western Scheldt	4.208828274	5.3	0.243172717	6819
Western Scheldt	4.832657962	5.4	0.262745136	6663
Western Scheldt	4.740580605	5.5	0.264088717	6476
Western Scheldt	4.758296712	5.6	0.262079578	6599
Western Scheldt	4.907494512	5.7	0.270517178	6378
Western Scheldt	5.112474438	5.8	0.276266478	6357
Western Scheldt	4.54964648	5.9	0.258377056	6506
Western Scheldt	4.747538901	6	0.267981937	6298
Western Scheldt	5.129419192	6.1	0.277157456	6336
Western Scheldt	4.925562243	6.2	0.272359102	6314
Western Scheldt	5.118741977	6.3	0.279185566	6232
Western Scheldt	4.358675761	6.4	0.263367897	6011
Western Scheldt	5.527210884	6.5	0.298026345	5880
Western Scheldt	5.31714823	6.6	0.293407605	5849
Western Scheldt	5.423257431	6.7	0.298615844	5753
Western Scheldt	5.759070095	6.8	0.309197886	5678
Western Scheldt	5.868794326	6.9	0.312997024	5640
Western Scheldt	5.971197752	7	0.314044063	5694
Western Scheldt	5.768887301	7.1	0.311621017	5599
Western Scheldt	5.831012071	7.2	0.319354762	5385
Western Scheldt	5.630221576	7.3	0.310670881	5506
Western Scheldt	5.776444111	7.4	0.319525624	5332
Western Scheldt	6.050895382	7.5	0.327381691	5305
Western Scheldt	5.25210084	7.6	0.308313811	5236
Western Scheldt	5.616464705	7.7	0.319346014	5199
Western Scheldt	6.03270062	7.8	0.326428781	5321
Western Scheldt	5.640516385	7.9	0.325158869	5035
Western Scheldt	6.125696102	8	0.338217945	5028
Western Scheldt	6.34	8.1	0.344651472	5000
Western Scheldt	6.1109998	8.2	0.339088623	4991
Western Scheldt	6.465974136	8.3	0.358108721	4717
Western Scheldt	6.277845281	8.4	0.345219145	4938
Western Scheldt	6.598569969	8.5	0.354870332	4895
Western Scheldt	6.963845522	8.6	0.36485455	4868
Western Scheldt	6.533082864	8.7	0.357042805	4791
Western Scheldt	7.026581496	8.8	0.366936613	4853
Western Scheldt	6.225680934	8.9	0.355287167	4626
Western Scheldt	7.231228669	9	0.37832015	4688
Western Scheldt	6.688815061	9.1	0.371843907	4515
Western Scheldt	6.170955081	9.2	0.355365424	4586
Western Scheldt	6.97826087	9.3	0.375693882	4600
Western Scheldt	6.427015251	9.4	0.362010259	4590
Western Scheldt	6.567750382	9.5	0.365956259	4583
Western Scheldt	7.399955287	9.6	0.391443647	4473
Western Scheldt	7.164767748	9.7	0.38179676	4564
Western Scheldt	6.910009183	9.8	0.38432331	4356
Western Scheldt	6.962731533	9.9	0.380258818	4481
Western Scheldt	7.560460202	10	0.405135383	4259
Western Scheldt	7.220050586	10.1	0.39251153	4349
Western Scheldt	7.435028249	10.2	0.394418329	4425
Western Scheldt	6.561191252	10.3	0.377722033	4298
Western Scheldt	7.183974211	10.4	0.391876262	4343
Western Scheldt	7.304550758	10.5	0.397558672	4285
Western Scheldt	8.028335301	10.6	0.41760371	4235
Western Scheldt	7.999039154	10.7	0.420498117	4163
Western Scheldt	7.564791034	10.8	0.404104652	4283
Western Scheldt	7.83847981	10.9	0.41428697	4210
Western Scheldt	7.362973418	11	0.400612462	4251
Western Scheldt	7.929405916	11.1	0.42604921	4023
Western Scheldt	7.304216867	11.2	0.412298415	3984
Western Scheldt	8.194654564	11.3	0.435589813	3966
Western Scheldt	8.743169399	11.4	0.445229769	4026
Western Scheldt	8.32908813	11.5	0.441056954	3926
Western Scheldt	7.740993184	11.6	0.417004151	4108
Western Scheldt	8.050847458	11.7	0.429604017	4012
Western Scheldt	8.080808081	11.8	0.433149427	3960
Western Scheldt	8.55934312	11.9	0.441351819	4019
Western Scheldt	9.086345382	12	0.455411534	3984
Western Scheldt	8.878504673	12.1	0.458346135	3852
Western Scheldt	8.61423221	12.2	0.443404948	4005
Western Scheldt	8.211068211	12.3	0.4405096	3885
Western Scheldt	8.996897622	12.4	0.46013726	3868
Western Scheldt	8.599132432	12.5	0.447888861	3919
Western Scheldt	9.163655137	12.6	0.463596817	3874
Western Scheldt	9.339042012	12.7	0.476055824	3737
Western Scheldt	9.816272966	12.8	0.482094211	3810
Western Scheldt	8.892875448	12.9	0.455731764	3902
Western Scheldt	8.680555556	13	0.460198795	3744
Western Scheldt	9.124966551	13.1	0.471123208	3737
Western Scheldt	9.308005427	13.2	0.478688484	3685
Western Scheldt	9.409437694	13.3	0.490845031	3539
Western Scheldt	9.727320399	13.4	0.479889641	3814
Western Scheldt	9.195088677	13.5	0.477369753	3665
Western Scheldt	10.43940666	13.6	0.511611931	3573
Western Scheldt	9.220246238	13.7	0.478609691	3655
Western Scheldt	10.47402782	13.8	0.515984563	3523
Western Scheldt	10.31402274	13.9	0.500479924	3694
Western Scheldt	10.05376344	14	0.493108786	3720
Western Scheldt	9.573590096	14.1	0.488081782	3635
Western Scheldt	10.20062164	14.2	0.50882808	3539
Western Scheldt	9.749303621	14.3	0.495136964	3590
Western Scheldt	9.688195991	14.4	0.493612347	3592
Western Scheldt	9.971910112	14.5	0.502243357	3560
Western Scheldt	10.67463706	14.6	0.521058758	3513
Western Scheldt	11.1047836	14.7	0.530247746	3512
Western Scheldt	10.23441967	14.8	0.512552925	3498
Western Scheldt	10.49208145	14.9	0.515426622	3536
Western Scheldt	10.8393552	15	0.518344035	3598
Western Scheldt	10.44222539	15.1	0.51661395	3505
Western Scheldt	10.10218978	15.2	0.515009737	3425
Western Scheldt	10.72386059	15.3	0.534111962	3357
Western Scheldt	10.95851216	15.4	0.52845809	3495
Western Scheldt	10.51719156	15.5	0.521532823	3461
Western Scheldt	10.76876144	15.6	0.541505807	3278
Western Scheldt	10.63829787	15.7	0.533824828	3337
Western Scheldt	11.77856302	15.8	0.55323969	3396
Western Scheldt	12.69219174	15.9	0.578079534	3317
Western Scheldt	10.93939394	16	0.543435864	3300
Western Scheldt	11.54988124	16.1	0.550828511	3368
Western Scheldt	12.13592233	16.2	0.568871743	3296
Western Scheldt	11.57099698	16.3	0.556076281	3310
Western Scheldt	12.05250597	16.4	0.562423163	3352
Western Scheldt	11.34309754	16.5	0.559892861	3209
Western Scheldt	12.30529595	16.6	0.579892987	3210
Western Scheldt	11.99123356	16.7	0.574904143	3194
Western Scheldt	11.71561051	16.8	0.565528393	3235
Western Scheldt	12.80978436	16.9	0.59965859	3107
Western Scheldt	11.70967742	17	0.57758809	3100
Western Scheldt	11.64856861	17.1	0.582035121	3039
Western Scheldt	11.66772353	17.2	0.57172975	3154
Western Scheldt	11.8556701	17.3	0.580322428	3104
Western Scheldt	13.42005076	17.4	0.607241635	3152
Western Scheldt	12.87258434	17.5	0.606202921	3053
Western Scheldt	13.46657929	17.6	0.618015658	3052
Western Scheldt	13.13586607	17.7	0.606204004	3106
Western Scheldt	12.04013378	17.8	0.595243935	2990
Western Scheldt	13.63326517	17.9	0.633602905	2934
Western Scheldt	13.66030283	18	0.623179313	3038
Western Scheldt	12.89770783	18.1	0.620056056	2923
Western Scheldt	15.07503411	18.2	0.660904841	2932
Western Scheldt	12.98381422	18.3	0.630616821	2842
Western Scheldt	12.9399933	18.4	0.614642454	2983
Western Scheldt	13.57292394	18.5	0.639881132	2866
Western Scheldt	12.75675676	18.6	0.633406929	2775
Western Scheldt	14.89971347	18.7	0.674022744	2792
Western Scheldt	13.56304985	18.8	0.655670777	2728
Western Scheldt	15.25547445	18.9	0.687025204	2740
Western Scheldt	13.41201717	19	0.644592066	2796
Western Scheldt	14.43870015	19.1	0.675551726	2708
Western Scheldt	15.55147059	19.2	0.694987788	2720
Western Scheldt	15.63893016	19.3	0.700192913	2692
Western Scheldt	15.27272727	19.4	0.686092295	2750
Western Scheldt	14.05020607	19.5	0.672776564	2669
Western Scheldt	16.0387915	19.6	0.708855583	2681
Western Scheldt	14.65517241	19.7	0.684813891	2668
Western Scheldt	14.79087452	19.8	0.692380276	2630
Western Scheldt	15.81593194	19.9	0.717682034	2586
Western Scheldt	16.23401782	20	0.726000632	2581
Western Scheldt	15.45875096	20.1	0.709937754	2594
Western Scheldt	17.12997746	20.2	0.730389779	2662
Western Scheldt	16.40170609	20.3	0.729292527	2579
Western Scheldt	16.60805002	20.4	0.735819201	2559
Western Scheldt	15.25625745	20.5	0.716840454	2517
Western Scheldt	17.9245283	20.6	0.760601857	2544
Western Scheldt	17.32157177	20.7	0.757929159	2494
Western Scheldt	18.07081807	20.8	0.77641521	2457
Western Scheldt	17.49795585	20.9	0.768398629	2446
Western Scheldt	17.05364291	21	0.752658499	2498
Western Scheldt	16.60678643	21.1	0.743688375	2505
Western Scheldt	17.23014257	21.2	0.762330437	2455
Western Scheldt	17.87819253	21.3	0.759683163	2545
Western Scheldt	16.72971837	21.4	0.765391098	2379
Western Scheldt	17.7377892	21.5	0.790847168	2334
Western Scheldt	19.24577373	21.6	0.820957484	2307
Western Scheldt	18.5031185	21.7	0.792000998	2405
Western Scheldt	19.527897	21.8	0.821420749	2330
Western Scheldt	19.20210434	21.9	0.824910847	2281
Western Scheldt	18.22849807	22	0.798803596	2337
Western Scheldt	19.72555746	22.1	0.824199137	2332
Western Scheldt	20.04376368	22.2	0.837659963	2285
Western Scheldt	20.60660125	22.3	0.854425994	2242
Western Scheldt	20.30075188	22.4	0.846114142	2261
Western Scheldt	21.04324565	22.5	0.860861335	2243
Western Scheldt	19.44444444	22.6	0.824704851	2304
Western Scheldt	20.95444685	22.7	0.84788233	2305
Western Scheldt	21.15980522	22.8	0.859543199	2259
Western Scheldt	20.68800764	22.9	0.885621036	2093
Western Scheldt	22.23750573	23	0.890635252	2181
Western Scheldt	21.71481827	23.1	0.890234116	2146
Western Scheldt	21.36060894	23.2	0.894157162	2102
Western Scheldt	21.52014652	23.3	0.879578967	2184
Western Scheldt	21.20357311	23.4	0.88649473	2127
Western Scheldt	22.0648698	23.5	0.886530453	2189
Western Scheldt	22.32916266	23.6	0.913791184	2078
Western Scheldt	21.61319073	23.7	0.869093095	2244
Western Scheldt	23.05893358	23.8	0.911163783	2138
Western Scheldt	22.13855422	23.9	0.930465403	1992
Western Scheldt	22.9455217	24	0.903688925	2166
Western Scheldt	23.38935574	24.1	0.914840438	2142
Western Scheldt	22.24813433	24.2	0.898444228	2144
Western Scheldt	22.94172063	24.3	0.904472285	2162
Western Scheldt	23.2837254	24.4	0.926252993	2083
Western Scheldt	24.63697967	24.5	0.948228168	2066
Western Scheldt	23.66600791	24.6	0.944982028	2024
Western Scheldt	23.60074627	24.7	0.917268206	2144
Western Scheldt	23.06935563	24.8	0.934556506	2033
Western Scheldt	25.51521099	24.9	0.965912671	2038
Western Scheldt	22.70433905	25	0.941216976	1982
Western Scheldt	25.82089552	25.1	0.976419569	2010
Western Scheldt	24.40331223	25.2	0.948171929	2053
Western Scheldt	24.95049505	25.3	0.963042248	2020
Western Scheldt	25.36634664	25.4	0.978325038	1979
Western Scheldt	25.37993921	25.5	0.979737081	1974
Western Scheldt	26.09592573	25.6	0.997570639	1939
Western Scheldt	26.86952037	25.7	1.006936959	1939
Western Scheldt	25.86750789	25.8	1.00436261	1902
Western Scheldt	26.03092784	25.9	0.996508495	1940
Western Scheldt	25.88235294	26	0.99083288	1955
Western Scheldt	25.03920544	26.1	0.990794115	1913
Western Scheldt	26.27698789	26.2	1.010278758	1899
Western Scheldt	26.72147996	26.3	1.003364649	1946
Western Scheldt	27.34952482	26.4	1.024516165	1894
Western Scheldt	27.74922919	26.5	1.015282502	1946
Western Scheldt	26.45994832	26.6	1.003063036	1935
Western Scheldt	25.65284178	26.7	0.988462098	1953
Western Scheldt	25.77104025	26.8	1.000250363	1913
Western Scheldt	27.52198655	26.9	1.01610706	1933
Western Scheldt	28.04123711	27	1.020120616	1940
Western Scheldt	27.36450584	27.1	1.027954412	1882
Western Scheldt	27.0242393	27.2	1.008763054	1939
Western Scheldt	27.042699	27.3	1.020094087	1897
Western Scheldt	28.60169492	27.4	1.040288712	1888
Western Scheldt	27.38283307	27.5	1.023553944	1899
Western Scheldt	28.0104712	27.6	1.027760467	1910
Western Scheldt	27.5631118	27.7	1.014479209	1941
Western Scheldt	29.00219298	27.8	1.062782885	1824
Western Scheldt	29.74072191	27.9	1.03094581	1967
Western Scheldt	30.51490515	28	1.072312531	1845
Western Scheldt	29.19978802	28.1	1.046974934	1887
Western Scheldt	28.44827586	28.2	1.047529036	1856
Western Scheldt	31.3061872	28.3	1.066701726	1891
Western Scheldt	30.5749597	28.4	1.06827864	1861
Western Scheldt	30.16304348	28.5	1.070260181	1840
Western Scheldt	32.0899616	28.6	1.09364759	1823
Western Scheldt	30.4464766	28.7	1.06759181	1859
Western Scheldt	31.0663765	28.8	1.079707893	1838
Western Scheldt	31.19165294	28.9	1.085935582	1821
Western Scheldt	30.24170883	29	1.089269146	1779
Western Scheldt	30.79847909	29.1	1.076250939	1841
Western Scheldt	34.01129944	29.2	1.126373655	1770
Western Scheldt	31.87919463	29.3	1.102379888	1788
Western Scheldt	32.78032037	29.4	1.123073975	1748
Western Scheldt	34.02061856	29.5	1.103901719	1843
Western Scheldt	33.00600109	29.6	1.098630549	1833
Western Scheldt	32.74082569	29.7	1.124014428	1744
Western Scheldt	34.42153494	29.8	1.137360194	1746
Western Scheldt	34.1856587	29.9	1.118632421	1799
Western Scheldt	33.2554062	30	1.13930793	1711
Western Scheldt	33.63380282	30.1	1.121720471	1775
Western Scheldt	32.35820896	30.2	1.143462852	1675
Western Scheldt	34.83907397	30.3	1.132505428	1771
Western Scheldt	34.22273782	30.4	1.143016851	1724
Western Scheldt	33.64540667	30.5	1.143284864	1709
Western Scheldt	35.22404991	30.6	1.137951068	1763
Western Scheldt	33.98504888	30.7	1.136161886	1739
Western Scheldt	35.70581257	30.8	1.167227104	1686
Western Scheldt	36.16773442	30.9	1.159904251	1717
Western Scheldt	37.04328274	31	1.145275294	1779
Western Scheldt	33.54614045	31.1	1.137797071	1723
Western Scheldt	35.07163324	31.2	1.142673076	1745
Western Scheldt	37.62254902	31.3	1.199529518	1632
Western Scheldt	37.33018311	31.4	1.175869413	1693
Western Scheldt	35.84461448	31.5	1.163749945	1699
Western Scheldt	36.82288497	31.6	1.190288463	1643
Western Scheldt	36.98296837	31.7	1.19099811	1644
Western Scheldt	39.28994083	31.8	1.188382344	1690
Western Scheldt	37.89659224	31.9	1.176266256	1702
Western Scheldt	37.76775648	32	1.151367469	1774
Western Scheldt	36.07748184	32.1	1.1818749	1652
Western Scheldt	38.61326958	32.2	1.190659012	1673
Western Scheldt	37.74509804	32.3	1.200300744	1632
Western Scheldt	39.12248629	32.4	1.20509075	1641
Western Scheldt	37.19806763	32.5	1.188085496	1656
Western Scheldt	40.47314578	32.6	1.241539261	1564
Western Scheldt	38.77427184	32.7	1.200582491	1648
Western Scheldt	38.39712919	32.8	1.189766204	1672
Western Scheldt	39.62264151	32.9	1.207041468	1643
Western Scheldt	38.72579638	33	1.217808568	1601
Western Scheldt	39.43833944	33.1	1.207908001	1638
Western Scheldt	41.82692308	33.2	1.209602991	1664
Western Scheldt	39.47688564	33.3	1.20590555	1644
Western Scheldt	38.97058824	33.4	1.207566599	1632
Western Scheldt	40.99071207	33.5	1.224196555	1615
Western Scheldt	40.03690037	33.6	1.215473734	1626
Western Scheldt	41.95718654	33.7	1.220819285	1635
Western Scheldt	40.08866371	33.8	1.233706332	1579
Western Scheldt	42.26552984	33.9	1.219428836	1642
Western Scheldt	42.28707564	34	1.205991893	1679
Western Scheldt	42.05097087	34.1	1.216366067	1648
Western Scheldt	41.19420989	34.2	1.209112968	1658
Western Scheldt	42.9344558	34.3	1.214155896	1663
Western Scheldt	41.85617701	34.4	1.223407956	1627
Western Scheldt	43.69538077	34.5	1.239635803	1602
Western Scheldt	40.55023923	34.6	1.201112097	1672
Western Scheldt	41.70702179	34.7	1.213498307	1652
Western Scheldt	42.47471743	34.8	1.205979675	1681
Western Scheldt	41.63116251	34.9	1.216503085	1643
Western Scheldt	44.68085106	35	1.226161164	1645
Western Scheldt	40.94043887	35.1	1.231621314	1595
Western Scheldt	44.76780186	35.2	1.237733895	1615
Western Scheldt	45.39312039	35.3	1.234311919	1628
Western Scheldt	45.14715091	35.4	1.245656578	1597
Western Scheldt	44.70513633	35.5	1.252399833	1577
Western Scheldt	45.11825349	35.6	1.225777084	1649
Western Scheldt	45.96725288	35.7	1.227648947	1649
Western Scheldt	48.4244373	35.8	1.26773585	1555
Western Scheldt	42.72503083	35.9	1.228661124	1622
Western Scheldt	45.52647596	36	1.228961214	1643
Western Scheldt	45.80200501	36.1	1.24753722	1596
Western Scheldt	47.00801974	36.2	1.240033864	1621
Western Scheldt	45.20376176	36.3	1.246575258	1595
Western Scheldt	46.97351828	36.4	1.253598079	1586
Western Scheldt	46.19666048	36.5	1.240192867	1617
Western Scheldt	46.7008328	36.6	1.263165411	1561
Western Scheldt	48.40357599	36.7	1.263255956	1566
Western Scheldt	50.09746589	36.8	1.274943712	1539
Western Scheldt	45.90464548	36.9	1.232393577	1636
Western Scheldt	47.1722365	37	1.265928419	1556
Western Scheldt	47.8986403	37.1	1.242313233	1618
Western Scheldt	49.8125	37.2	1.250382016	1600
Western Scheldt	49.16943522	37.3	1.289098667	1505
Western Scheldt	47.37524303	37.4	1.271535794	1543
Western Scheldt	48.59462836	37.5	1.249506135	1601
Western Scheldt	49.8450093	37.6	1.24533272	1613
Western Scheldt	48.45360825	37.7	1.231072396	1649
Western Scheldt	49.8714653	37.8	1.267953634	1556
Western Scheldt	48.99154196	37.9	1.275516392	1537
Western Scheldt	50.87173101	38	1.247861744	1606
Western Scheldt	53.18877551	38.1	1.2605222	1568
Western Scheldt	51.33587786	38.2	1.261034158	1572
Western Scheldt	50.89974293	38.3	1.267752515	1556
Western Scheldt	51.29198966	38.4	1.270807622	1548
Western Scheldt	48.74251497	38.5	1.223501329	1670
Western Scheldt	50.88161209	38.6	1.254914161	1588
Western Scheldt	51.96078431	38.7	1.237111439	1632
Western Scheldt	53.88854868	38.8	1.233935793	1633
Western Scheldt	50.71335927	38.9	1.273574866	1542
Western Scheldt	51.59574468	39	1.215281566	1692
Western Scheldt	52.50463822	39.1	1.242234988	1617
Western Scheldt	51.04294479	39.2	1.238554046	1630
Western Scheldt	55.27912621	39.3	1.225149044	1648
Western Scheldt	53.5131744	39.4	1.249647183	1594
Western Scheldt	53.84118786	39.5	1.267065746	1549
Western Scheldt	53.90920555	39.6	1.252056507	1586
Western Scheldt	52.69157695	39.7	1.25685835	1579
Western Scheldt	53.03970223	39.8	1.243420976	1612
Western Scheldt	55.09803922	39.9	1.272028911	1530
Western Scheldt	55.56242274	40	1.235693505	1618
Western Scheldt	53.10596833	40.1	1.231902004	1642
Western Scheldt	55.87863464	40.2	1.248767047	1582
Western Scheldt	55.76687117	40.3	1.230556128	1630
Western Scheldt	54.62445686	40.4	1.240770748	1611
Western Scheldt	54.70404984	40.5	1.242903024	1605
Western Scheldt	57.76918117	40.6	1.254576094	1551
Western Scheldt	57.5	40.7	1.236243882	1600
Western Scheldt	59.41289087	40.8	1.240904967	1567
Western Scheldt	56.05015674	40.9	1.243148249	1595
Western Scheldt	57.71144279	41	1.232351113	1608
Western Scheldt	56.79094541	41.1	1.27860555	1502
Western Scheldt	58.58138062	41.2	1.240006927	1579
Western Scheldt	56.98856417	41.3	1.248307174	1574
Western Scheldt	58.79086983	41.4	1.222909051	1621
Western Scheldt	58.48329049	41.5	1.249574534	1556
Western Scheldt	61.02699144	41.6	1.251719623	1519
Western Scheldt	60.53449347	41.7	1.218897748	1609
Western Scheldt	59.32953827	41.8	1.235795166	1581
Western Scheldt	58.44072165	41.9	1.25137042	1552
Western Scheldt	61.85303514	42	1.228265145	1565
Western Scheldt	60.54018445	42.1	1.254892735	1518
Western Scheldt	60.43507818	42.2	1.275384201	1471
Western Scheldt	60.32540676	42.3	1.224204334	1598
Western Scheldt	60.19292605	42.4	1.241730499	1555
Western Scheldt	60.6361829	42.5	1.258096224	1509
Western Scheldt	61.32971506	42.6	1.268886527	1474
Western Scheldt	61.42506143	42.7	1.206789839	1628
Western Scheldt	62.022035	42.8	1.23593794	1543
Western Scheldt	63.10995446	42.9	1.231141359	1537
Western Scheldt	61.10406091	43	1.228420028	1576
Western Scheldt	62.32741617	43.1	1.24288364	1521
Western Scheldt	63.14122863	43.2	1.21443267	1579
Western Scheldt	63.2718014	43.3	1.216620381	1571
Western Scheldt	63.93333333	43.4	1.24026892	1500
Western Scheldt	64.31956669	43.5	1.246933912	1477
Western Scheldt	63.38028169	43.6	1.219363331	1562
Western Scheldt	62.69230769	43.7	1.224851008	1560
Western Scheldt	67.26342711	43.8	1.186934115	1564
Western Scheldt	65.16172507	43.9	1.237240227	1484
Western Scheldt	64.70588235	44	1.202249217	1581
Western Scheldt	65.92071611	44.1	1.198882717	1564
Western Scheldt	66.55518395	44.2	1.22061879	1495
Western Scheldt	65.6167979	44.3	1.217112506	1524
Western Scheldt	67.34293194	44.4	1.200093511	1528
Western Scheldt	66.99475066	44.5	1.204930354	1524
Western Scheldt	67.27891156	44.6	1.224172027	1470
Western Scheldt	69.52566602	44.7	1.17371194	1539
Western Scheldt	68.9747004	44.8	1.194022628	1502
Western Scheldt	67.29348556	44.9	1.2161921	1489
Western Scheldt	65.74132492	45	1.192413596	1585
Western Scheldt	67.42857143	45.1	1.181239657	1575
Western Scheldt	67.24581725	45.2	1.190913708	1554
Western Scheldt	68.78415301	45.3	1.21146144	1464
Western Scheldt	68.14102564	45.4	1.1800412	1560
Western Scheldt	69.72010178	45.5	1.159226016	1572
Western Scheldt	69.9309479	45.6	1.149272579	1593
Western Scheldt	70.82557418	45.7	1.132878338	1611
Western Scheldt	72.5347452	45.8	1.148620035	1511
Western Scheldt	68.02431611	45.9	1.150246993	1645
Western Scheldt	70.61403509	46	1.140604679	1596
Western Scheldt	72.49508841	46.1	1.143094544	1527
Western Scheldt	73.21652065	46.2	1.10811691	1598
Western Scheldt	72.33898305	46.3	1.165122339	1475
Western Scheldt	72.51958225	46.4	1.140910867	1532
Western Scheldt	71.18644068	46.5	1.156714066	1534
Western Scheldt	72.30263158	46.6	1.148199674	1520
Western Scheldt	72.84644195	46.7	1.111531766	1602
Western Scheldt	70.66752246	46.8	1.153825147	1558
Western Scheldt	72.36671001	46.9	1.140640474	1538
Western Scheldt	71.95595855	47	1.143590973	1544
Western Scheldt	73.59693878	47.1	1.11358281	1568
Western Scheldt	73.35025381	47.2	1.114056123	1576
Western Scheldt	76.15726062	47.3	1.073385258	1577
Western Scheldt	74.63768116	47.4	1.11707095	1518
Western Scheldt	75.21944632	47.5	1.122250251	1481
Western Scheldt	75.49967763	47.6	1.092427436	1551
Western Scheldt	74.61383479	47.7	1.128253699	1489
Western Scheldt	77.41726152	47.8	1.065483785	1541
Western Scheldt	76.81617183	47.9	1.061000687	1583
Western Scheldt	76.12035851	48	1.079102906	1562
Western Scheldt	75.01549907	48.1	1.078271986	1613
Western Scheldt	76.71584349	48.2	1.07075241	1559
Western Scheldt	74.75915222	48.3	1.101233353	1557
Western Scheldt	78.50589777	48.4	1.05190344	1526
Western Scheldt	77.18416091	48.5	1.052407063	1591
Western Scheldt	75.29706066	48.6	1.078884466	1599
Western Scheldt	78.05343511	48.7	1.044218047	1572
Western Scheldt	79.52559301	48.8	1.008471103	1602
Western Scheldt	78.08219178	48.9	1.032611698	1606
Western Scheldt	76.99115044	49	1.058526955	1582
Western Scheldt	78.61799218	49.1	1.047162639	1534
Western Scheldt	80.81841432	49.2	0.995905032	1564
Western Scheldt	78.4488239	49.3	1.037056542	1573
Western Scheldt	79.0237467	49.4	1.046011481	1516
Western Scheldt	79.87261146	49.5	1.012234617	1570
Western Scheldt	81.5498155	49.6	0.962243897	1626
Western Scheldt	81.23441397	49.7	0.975178978	1604
Western Scheldt	80.35943517	49.8	1.00681834	1558
Western Scheldt	81.7408377	49.9	0.988645168	1528
Western Scheldt	81.09794136	50	0.978201247	1603
Western Scheldt	79.83616887	50.1	1.00747616	1587
Western Scheldt	82.18116806	50.2	0.934456823	1678
Western Scheldt	80.75262184	50.3	0.979504867	1621
Western Scheldt	81.62393162	50.4	0.957217686	1638
Western Scheldt	81.2967581	50.5	0.973931243	1604
Western Scheldt	81.34001252	50.6	0.975194735	1597
Western Scheldt	81.98874296	50.7	0.961303976	1599
Western Scheldt	81.63894023	50.8	0.961329183	1623
Western Scheldt	81.59021407	50.9	0.958776497	1635
Western Scheldt	82.29043684	51	0.927790944	1694
Western Scheldt	82.57904526	51.1	0.944687973	1613
Western Scheldt	81.39109213	51.2	0.961594415	1639
Western Scheldt	84.04761905	51.3	0.893614312	1680
Western Scheldt	81.64108619	51.4	0.94091285	1694
Western Scheldt	82.64218009	51.5	0.922127408	1688
Western Scheldt	82.64604811	51.6	0.906593341	1746
Western Scheldt	82.71604938	51.7	0.917047729	1701
Western Scheldt	83.37250294	51.8	0.902760821	1702
Western Scheldt	81.45734597	51.9	0.946223074	1688
Western Scheldt	82.99359348	52	0.906921966	1717
Western Scheldt	82.85550459	52.1	0.902764232	1744
Western Scheldt	83.82264829	52.2	0.901646663	1669
Western Scheldt	84.42865601	52.3	0.88251433	1689
Western Scheldt	82.91398479	52.4	0.910731494	1709
Western Scheldt	82.4090638	52.5	0.930025721	1677
Western Scheldt	85.09174312	52.6	0.853116713	1744
Western Scheldt	83.05281486	52.7	0.904085266	1723
Western Scheldt	83.59004739	52.8	0.901723541	1688
Western Scheldt	85.03889886	52.9	0.872835412	1671
Western Scheldt	83.96173326	53	0.870758922	1777
Western Scheldt	83.48214286	53.1	0.877457022	1792
Western Scheldt	83.56321839	53.2	0.88872251	1740
Western Scheldt	84.54078722	53.3	0.863693757	1753
Western Scheldt	84.41064639	53.4	0.845675513	1841
Western Scheldt	85.0397878	53.5	0.821749619	1885
Western Scheldt	84.86730661	53.6	0.851807958	1771
Western Scheldt	84.94926719	53.7	0.849188831	1774
Western Scheldt	82.49211356	53.8	0.871629695	1902
Western Scheldt	83.86929461	53.9	0.837890599	1928
Western Scheldt	85.02441671	54	0.831416982	1843
Western Scheldt	83.5443038	54.1	0.870078887	1817
Western Scheldt	85.87601078	54.2	0.808834663	1855
Western Scheldt	85.42795233	54.3	0.821414008	1846
Western Scheldt	85.00267809	54.4	0.826546596	1867
Western Scheldt	85.55256065	54.5	0.816501678	1855
Western Scheldt	85.8490566	54.6	0.798151095	1908
Western Scheldt	86.05495075	54.7	0.788940846	1929
Western Scheldt	85.86609989	54.8	0.803243981	1882
Western Scheldt	85.81599124	54.9	0.816680475	1826
Western Scheldt	84.38453713	55	0.818893813	1966
Western Scheldt	87.92924037	55.1	0.743310519	1922
Western Scheldt	86.30640084	55.2	0.787649168	1906
Western Scheldt	85.87184874	55.3	0.798451756	1904
Western Scheldt	85.74390876	55.4	0.796248005	1929
Western Scheldt	86.22129436	55.5	0.78763878	1916
Western Scheldt	85.76567318	55.6	0.792255776	1946
Western Scheldt	86.55378486	55.7	0.761499063	2008
Western Scheldt	85.69953536	55.8	0.795630881	1937
Western Scheldt	85.73536645	55.9	0.775797654	2033
Western Scheldt	86.78861789	56	0.763489965	1968
Western Scheldt	87.78167251	56.1	0.733039771	1997
Western Scheldt	87.5127421	56.2	0.746500993	1962
Western Scheldt	86.52710682	56.3	0.791255399	1863
Western Scheldt	87.83515392	56.4	0.728560472	2014
Western Scheldt	86.83168317	56.5	0.752551254	2020
Western Scheldt	86.06916707	56.6	0.764405255	2053
Western Scheldt	87.67657087	56.7	0.725636108	2053
Western Scheldt	87.64845606	56.8	0.717314965	2105
Western Scheldt	87.15162966	56.9	0.727451339	2117
Western Scheldt	88.07296539	57	0.70110859	2138
Western Scheldt	87.17572198	57.1	0.739922732	2043
Western Scheldt	88.47047885	57.2	0.688788035	2151
Western Scheldt	89.10286519	57.3	0.675485739	2129
Western Scheldt	88.42659015	57.4	0.699759757	2091
Western Scheldt	87.58848513	57.5	0.716428618	2119
Western Scheldt	89.42626837	57.6	0.66974795	2109
Western Scheldt	88.49391955	57.7	0.690268663	2138
Western Scheldt	87.97814208	57.8	0.694154153	2196
Western Scheldt	89.05715681	57.9	0.690155075	2047
Western Scheldt	88.72360845	58	0.69304277	2084
Western Scheldt	89.0524379	58.1	0.669810193	2174
Western Scheldt	89.63900609	58.2	0.660017765	2133
Western Scheldt	89.69555035	58.3	0.658113262	2135
Western Scheldt	90.31531532	58.4	0.627833945	2220
Western Scheldt	89.30555556	58.5	0.665107785	2160
Western Scheldt	89.97265269	58.6	0.641400029	2194
Western Scheldt	89.38053097	58.7	0.648208544	2260
Western Scheldt	89.55752212	58.8	0.643420214	2260
Western Scheldt	89.62181179	58.9	0.639687572	2274
Western Scheldt	90.09474591	59	0.620076072	2322
Western Scheldt	89.76138829	59.1	0.631573762	2305
Western Scheldt	90.05901044	59.2	0.637631461	2203
Western Scheldt	90.96411587	59.3	0.596247352	2313
Western Scheldt	91.69535284	59.4	0.572545032	2324
Western Scheldt	91.34993447	59.5	0.587673096	2289
Western Scheldt	91.16067741	59.6	0.57703955	2421
Western Scheldt	90.76595745	59.7	0.597332196	2350
Western Scheldt	91.85999186	59.8	0.551774263	2457
Western Scheldt	92.38297872	59.9	0.547327232	2350
Western Scheldt	92.49896395	60	0.536340273	2413
Western Scheldt	91.85761047	60.1	0.553314149	2444
Western Scheldt	92.88981289	60.2	0.524152096	2405
Western Scheldt	90.75328816	60.3	0.57844368	2509
Western Scheldt	91.60951997	60.4	0.556945958	2479
Western Scheldt	92.78106509	60.5	0.514118148	2535
Western Scheldt	92.61501211	60.6	0.525475636	2478
Western Scheldt	91.68006431	60.7	0.55380841	2488
Western Scheldt	91.56954157	60.8	0.547748532	2574
Western Scheldt	91.44893112	60.9	0.556504689	2526
Western Scheldt	93.05389222	61	0.508066861	2505
Western Scheldt	91.44178874	61.1	0.54936704	2594
Western Scheldt	92.78846154	61.2	0.49755137	2704
Western Scheldt	92.36700077	61.3	0.521440515	2594
Western Scheldt	92.11403184	61.4	0.518690774	2701
Western Scheldt	93.03463855	61.5	0.494039762	2656
Western Scheldt	93.28956966	61.6	0.477900201	2742
Western Scheldt	92.65041889	61.7	0.509319534	2626
Western Scheldt	93.53766617	61.8	0.472545717	2708
Western Scheldt	92.84149014	61.9	0.492770801	2738
Western Scheldt	92.73952096	62	0.502086007	2672
Western Scheldt	93.80311615	62.1	0.453774275	2824
Western Scheldt	92.5	62.2	0.501447705	2760
Western Scheldt	94.04209775	62.3	0.447171149	2803
Western Scheldt	93.081539	62.4	0.47685891	2833
Western Scheldt	93.78202938	62.5	0.446423435	2927
Western Scheldt	93.07344239	62.6	0.473782915	2873
Western Scheldt	93.01340861	62.7	0.478941164	2834
Western Scheldt	93.75211077	62.8	0.444847682	2961
Western Scheldt	93.13003856	62.9	0.473638809	2853
Western Scheldt	93.66956522	63	0.45422668	2875
Western Scheldt	94.32478632	63.1	0.427873451	2925
Western Scheldt	94.02228977	63.2	0.435749589	2961
Western Scheldt	94.00535834	63.3	0.434495968	2986
Western Scheldt	93.17647059	63.4	0.462367372	2975
Western Scheldt	94.30379747	63.5	0.423081762	3002
Western Scheldt	94.18145957	63.6	0.424503746	3042
Western Scheldt	94.11577608	63.7	0.419762482	3144
Western Scheldt	93.87755102	63.8	0.428178337	3136
Western Scheldt	94.4931164	63.9	0.403568819	3196
Western Scheldt	94.13257215	64	0.418601459	3153
Western Scheldt	93.72225745	64.1	0.431977509	3154
Western Scheldt	94.11390391	64.2	0.419891881	3143
Western Scheldt	94.55868396	64.3	0.403514499	3161
Western Scheldt	94.36746988	64.4	0.400183604	3320
Western Scheldt	94.52782989	64.5	0.402242838	3198
Western Scheldt	94.89182692	64.6	0.38169881	3328
Western Scheldt	95.40050063	64.7	0.370591264	3196
Western Scheldt	94.63683727	64.8	0.394456047	3263
Western Scheldt	94.73214286	64.9	0.385443453	3360
Western Scheldt	95.20690682	65	0.368639457	3359
Western Scheldt	95.23531131	65.1	0.364253065	3421
Western Scheldt	95.32927183	65.2	0.359457705	3447
Western Scheldt	94.72206625	65.3	0.374689534	3562
Western Scheldt	95.01748252	65.4	0.371463218	3432
Western Scheldt	95.79976985	65.5	0.340283877	3476
Western Scheldt	95.2083924	65.6	0.359697223	3527
Western Scheldt	95.24361949	65.7	0.362523028	3448
Western Scheldt	95.99771298	65.8	0.331464287	3498
Western Scheldt	95.32415376	65.9	0.357626917	3486
Western Scheldt	95.0596725	66	0.361080614	3603
Western Scheldt	95.80067189	66.1	0.335644285	3572
Western Scheldt	95.8931083	66.2	0.332882996	3555
Western Scheldt	94.97206704	66.3	0.356462868	3759
Western Scheldt	95.77895029	66.4	0.335115117	3601
Western Scheldt	96.05367009	66.5	0.31583618	3801
Western Scheldt	96.43537415	66.6	0.305883172	3675
Western Scheldt	95.47047722	66.7	0.341500157	3709
Western Scheldt	96.03323506	66.8	0.319576324	3731
Western Scheldt	95.73954984	66.9	0.330644125	3732
Western Scheldt	96.2962963	67	0.306117754	3807
Western Scheldt	95.45818862	67.1	0.340384088	3743
Western Scheldt	96.39732373	67.2	0.298985135	3886
Western Scheldt	96.14296734	67.3	0.308831998	3889
Western Scheldt	96.20853081	67.4	0.301680126	4009
Western Scheldt	95.63462024	67.5	0.324609592	3963
Western Scheldt	96.53979239	67.6	0.287372361	4046
Western Scheldt	96.05133268	67.7	0.305981979	4052
Western Scheldt	95.70506455	67.8	0.319488306	4028
Western Scheldt	96.09929078	67.9	0.308175647	3948
Western Scheldt	96.28068435	68	0.298016864	4033
Western Scheldt	96.24939113	68.1	0.296546841	4106
Western Scheldt	96.16575375	68.2	0.296366426	4199
Western Scheldt	96.14474929	68.3	0.296123569	4228
Western Scheldt	96.0889758	68.4	0.303124039	4091
Western Scheldt	96.69519734	68.5	0.275671721	4206
Western Scheldt	96.24242424	68.6	0.296126873	4125
Western Scheldt	96.06741573	68.7	0.297414602	4272
Western Scheldt	96.61016949	68.8	0.277689388	4248
Western Scheldt	96.53339496	68.9	0.278129922	4327
Western Scheldt	96.45093946	69	0.281819669	4311
Western Scheldt	96.41955474	69.1	0.281518633	4357
Western Scheldt	96.90675096	69.2	0.260184041	4429
Western Scheldt	96.82502897	69.3	0.266946131	4315
Western Scheldt	96.51511655	69.4	0.278642639	4333
Western Scheldt	96.42531876	69.5	0.280177002	4392
Western Scheldt	96.70378619	69.6	0.266473867	4490
Western Scheldt	96.3963964	69.7	0.27630784	4551
Western Scheldt	96.13811904	69.8	0.290450125	4402
Western Scheldt	97.10176509	69.9	0.247667288	4589
Western Scheldt	96.37858254	70	0.278498786	4501
Western Scheldt	96.64841183	70.1	0.266409598	4565
Western Scheldt	96.91901408	70.2	0.256376363	4544
Western Scheldt	96.50759219	70.3	0.270420656	4610
Western Scheldt	96.4034901	70.4	0.271663006	4699
Western Scheldt	96.85224839	70.5	0.255530735	4670
Western Scheldt	96.7002357	70.6	0.261506723	4667
Western Scheldt	96.71564391	70.7	0.262013539	4628
Western Scheldt	96.79221854	70.8	0.25351525	4832
Western Scheldt	97.20822838	70.9	0.238699312	4764
Western Scheldt	96.65459195	71	0.262516614	4693
Western Scheldt	97.24653148	71.1	0.239093998	4685
Western Scheldt	96.94850604	71.2	0.250407798	4719
Western Scheldt	97.06738769	71.3	0.243347527	4808
Western Scheldt	96.76171079	71.4	0.252646374	4910
Western Scheldt	96.89390883	71.5	0.246402936	4958
Western Scheldt	97.03658287	71.6	0.24244929	4893
Western Scheldt	97.11480665	71.7	0.236962658	4991
Western Scheldt	96.88615629	71.8	0.244636312	5042
Western Scheldt	96.59617321	71.9	0.257364001	4965
Western Scheldt	97.07374171	72	0.235429174	5126
Western Scheldt	96.87877567	72.1	0.246784106	4966
Western Scheldt	97.0086328	72.2	0.241393396	4981
Western Scheldt	97.20670391	72.3	0.228729888	5191
Western Scheldt	96.9733174	72.4	0.241776706	5022
Western Scheldt	97.39013625	72.5	0.220875498	5211
Western Scheldt	97.31595092	72.6	0.223800002	5216
Western Scheldt	96.96445725	72.7	0.237824076	5205
Western Scheldt	97.09346505	72.8	0.231561359	5264
Western Scheldt	97.62134984	72.9	0.211929991	5171
Western Scheldt	97.35214534	73	0.223227963	5174
Western Scheldt	97.08114419	73.1	0.23484251	5139
Western Scheldt	97.21631548	73.2	0.228744324	5173
Western Scheldt	97.18602455	73.3	0.227284643	5295
Western Scheldt	97.61149468	73.4	0.208599005	5359
Western Scheldt	97.74817039	73.5	0.203254408	5329
Western Scheldt	97.37849215	73.6	0.22103648	5226
Western Scheldt	97.4789916	73.7	0.209632725	5593
Western Scheldt	97.28201386	73.8	0.219639271	5482
Western Scheldt	97.5734355	73.9	0.207860247	5481
Western Scheldt	97.24264706	74	0.222031727	5440
Western Scheldt	97.51766624	74.1	0.209450252	5519
Western Scheldt	96.99099099	74.2	0.229334863	5550
Western Scheldt	97.41316932	74.3	0.213524693	5528
Western Scheldt	97.37035675	74.4	0.217011191	5438
Western Scheldt	97.38734	74.5	0.211241428	5703
Western Scheldt	97.58565596	74.6	0.204531992	5633
Western Scheldt	97.68796329	74.7	0.199672352	5666
Western Scheldt	97.52824859	74.8	0.206321424	5664
Western Scheldt	97.80740221	74.9	0.193967032	5701
Western Scheldt	97.65436357	75	0.198780842	5798
Western Scheldt	97.71721819	75.1	0.198698013	5651
Western Scheldt	97.72649573	75.2	0.194900629	5850
Western Scheldt	97.87587122	75.3	0.185758936	6026
Western Scheldt	97.88040669	75.4	0.189097284	5803
Western Scheldt	97.76106934	75.5	0.191252667	5985
Western Scheldt	97.80405405	75.6	0.190486886	5920
Western Scheldt	97.66291368	75.7	0.197340559	5862
Western Scheldt	97.57616563	75.8	0.199540071	5941
Western Scheldt	97.48417194	75.9	0.202160228	6002
Western Scheldt	97.75777414	76	0.189421935	6110
Western Scheldt	97.76829669	76.1	0.189235087	6094
Western Scheldt	97.58011772	76.2	0.196507693	6116
Western Scheldt	97.43845642	76.3	0.203771156	6012
Western Scheldt	97.82892589	76.4	0.186216397	6126
Western Scheldt	97.89862047	76.5	0.181673662	6234
Western Scheldt	97.82184655	76.6	0.186118396	6152
Western Scheldt	98.05490196	76.7	0.172981386	6375
Western Scheldt	97.88135593	76.8	0.180416057	6372
Western Scheldt	97.87864608	76.9	0.179978873	6411
Western Scheldt	97.90320038	77	0.179913516	6343
Western Scheldt	97.7595456	77.1	0.1859113	6338
Western Scheldt	97.58515912	77.2	0.194145202	6253
Western Scheldt	97.70849571	77.3	0.186836629	6415
Western Scheldt	97.81892358	77.4	0.182982264	6373
Western Scheldt	97.68370607	77.5	0.19013209	6260
Western Scheldt	97.84416384	77.6	0.180240605	6494
Western Scheldt	97.75919205	77.7	0.185940304	6337
Western Scheldt	97.93830177	77.8	0.175617448	6548
Western Scheldt	98.02691955	77.9	0.172010846	6538
Western Scheldt	98.14957594	78	0.167362573	6485
Western Scheldt	97.82032401	78.1	0.177217912	6790
Western Scheldt	97.69322948	78.2	0.18374215	6676
Western Scheldt	98.20971867	78.3	0.162651363	6647
Western Scheldt	98.04604665	78.4	0.170359859	6602
Western Scheldt	98.03063457	78.5	0.167830934	6855
Western Scheldt	98.05985863	78.6	0.169167455	6649
Western Scheldt	98.08605341	78.7	0.166905562	6740
Western Scheldt	98.07203706	78.8	0.168115935	6691
Western Scheldt	98.16527227	78.9	0.162602579	6813
Western Scheldt	98.05013928	79	0.167430169	6821
Western Scheldt	98.00059242	79.1	0.17036523	6752
Western Scheldt	98.0772032	79.2	0.165753266	6865
Western Scheldt	98.04319467	79.3	0.166771158	6899
Western Scheldt	98.04007606	79.4	0.167656502	6837
Western Scheldt	98.17629179	79.5	0.160992196	6909
Western Scheldt	98.24163358	79.6	0.156522624	7052
Western Scheldt	98.07665111	79.7	0.163343607	7071
Western Scheldt	97.96765421	79.8	0.168820765	6987
Western Scheldt	98.03921569	79.9	0.165280284	7038
Western Scheldt	98.0878187	80	0.163004833	7060
Western Scheldt	98.13621076	80.1	0.160109114	7136
Western Scheldt	98.14131669	80.2	0.160889056	7048
Western Scheldt	98.63361037	80.3	0.137794457	7099
Western Scheldt	98.13979707	80.4	0.160408191	7096
Western Scheldt	98.45570687	80.5	0.146111478	7123
Western Scheldt	98.38337182	80.6	0.147003277	7361
Western Scheldt	98.36881393	80.7	0.148943391	7234
Western Scheldt	98.36779108	80.8	0.147788664	7352
Western Scheldt	98.19489685	80.9	0.155113692	7368
Western Scheldt	98.04297249	81	0.162056653	7307
Western Scheldt	98.56557377	81.1	0.138987538	7320
Western Scheldt	98.5746941	81.2	0.137457066	7437
Western Scheldt	98.32545577	81.3	0.149124187	7405
Western Scheldt	98.42946114	81.4	0.144681048	7386
Western Scheldt	98.30232242	81.5	0.150560687	7363
Western Scheldt	98.60921734	81.6	0.136756364	7334
Western Scheldt	98.43686285	81.7	0.144629393	7357
Western Scheldt	98.526603	81.8	0.140738943	7330
Western Scheldt	98.41184388	81.9	0.145045781	7430
Western Scheldt	98.2006177	82	0.154048444	7447
Western Scheldt	98.45498135	82.1	0.142348371	7508
Western Scheldt	98.1233244	82.2	0.15712324	7460
Western Scheldt	98.66234293	82.3	0.133546419	7401
Western Scheldt	98.50525182	82.4	0.14082037	7426
Western Scheldt	98.20013432	82.5	0.154089451	7445
Western Scheldt	98.49614054	82.6	0.140412748	7514
Western Scheldt	98.55169639	82.7	0.138359476	7457
Western Scheldt	98.38221755	82.8	0.144695302	7603
Western Scheldt	98.3875129	82.9	0.143066926	7752
Western Scheldt	98.44992051	83	0.142199312	7548
Western Scheldt	98.55227882	83.1	0.13830424	7460
Western Scheldt	98.45055241	83.2	0.143372649	7422
Western Scheldt	98.41886641	83.3	0.144409525	7463
Western Scheldt	98.63068868	83.4	0.134659593	7449
Western Scheldt	98.49791014	83.5	0.139023708	7656
Western Scheldt	98.22116023	83.6	0.152305571	7533
Western Scheldt	98.52980487	83.7	0.139152648	7482
Western Scheldt	98.42530467	83.8	0.145690334	7303
Western Scheldt	98.45947756	83.9	0.142553197	7465
Western Scheldt	98.51551957	84	0.140494644	7410
Western Scheldt	98.53691275	84.1	0.139118729	7450
Western Scheldt	98.38924388	84.2	0.145257922	7512
Western Scheldt	98.49418207	84.3	0.142498778	7305
Western Scheldt	98.31552999	84.4	0.15060921	7302
Western Scheldt	98.40182648	84.5	0.145338674	7446
Western Scheldt	98.51632047	84.6	0.14041941	7414
Western Scheldt	98.55997826	84.7	0.138865997	7361
Western Scheldt	98.6267845	84.8	0.135707851	7355
Western Scheldt	98.48586359	84.9	0.141364977	7463
Western Scheldt	98.69026055	85	0.134211085	7177
Western Scheldt	98.61377985	85.1	0.13698409	7286
Western Scheldt	98.44737565	85.2	0.144930263	7278
Western Scheldt	98.23688326	85.3	0.156941714	7033
Western Scheldt	98.55723425	85.4	0.139128693	7347
Western Scheldt	98.20768137	85.5	0.158246301	7030
Western Scheldt	98.44755245	85.6	0.146213772	7150
Western Scheldt	98.27170987	85.7	0.155124985	7059
Western Scheldt	98.33868491	85.8	0.15103272	7163
Western Scheldt	98.34922442	85.9	0.15201114	7027
Western Scheldt	98.28826237	86	0.15557714	6952
Western Scheldt	98.45840605	86.1	0.148585027	6876
Western Scheldt	98.1294964	86.2	0.16252415	6950
Western Scheldt	98.23254455	86.3	0.159263116	6846
Western Scheldt	98.43403752	86.4	0.150915258	6769
Western Scheldt	98.32361516	86.5	0.15501916	6860
Western Scheldt	98.22422874	86.6	0.162027232	6645
Western Scheldt	98.28238719	86.7	0.156766667	6870
Western Scheldt	98.2364668	86.8	0.1630063	6521
Western Scheldt	98.48116646	86.9	0.15073696	6584
Western Scheldt	98.3596114	87	0.160313877	6279
Western Scheldt	97.88491446	87.1	0.179452758	6430
Western Scheldt	98.39388742	87.2	0.156991195	6413
Western Scheldt	98.10617821	87.3	0.169840431	6442
Western Scheldt	98.01676878	87.4	0.177054105	6202
Western Scheldt	98.24505424	87.5	0.165865992	6268
Western Scheldt	98.17708333	87.6	0.170686123	6144
Western Scheldt	98.16436511	87.7	0.174215407	5938
Western Scheldt	97.80413528	87.8	0.185549041	6239
Western Scheldt	97.93022868	87.9	0.183952695	5991
Western Scheldt	98.13052913	88	0.175004014	5991
Western Scheldt	98.03478261	88.1	0.183062437	5750
Western Scheldt	98.17963249	88.2	0.175208083	5823
Western Scheldt	97.94933655	88.3	0.186062599	5803
Western Scheldt	97.9541878	88.4	0.187207098	5719
Western Scheldt	97.83259912	88.5	0.193315534	5675
Western Scheldt	97.77173913	88.6	0.198682442	5520
Western Scheldt	97.97608096	88.7	0.191027892	5435
Western Scheldt	98.08043876	88.8	0.185540287	5470
Western Scheldt	97.895528	88.9	0.196768862	5322
Western Scheldt	98.26019718	89	0.18180657	5173
Western Scheldt	97.4581167	89.1	0.218433613	5193
Western Scheldt	97.57647994	89.2	0.216761635	5034
Western Scheldt	97.58986928	89.3	0.219202912	4896
Western Scheldt	97.55604928	89.4	0.219467757	4951
Western Scheldt	97.55551029	89.5	0.220428493	4909
Western Scheldt	97.97040169	89.6	0.205053805	4730
Western Scheldt	97.62006861	89.7	0.223212784	4664
Western Scheldt	97.87602948	89.8	0.212285674	4614
Western Scheldt	97.44034707	89.9	0.232625113	4610
Western Scheldt	97.49390109	90	0.232806914	4509
Western Scheldt	97.46923613	90.1	0.23934402	4307
Western Scheldt	97.74453395	90.2	0.225278362	4345
Western Scheldt	97.73107237	90.3	0.230158513	4187
Western Scheldt	97.68195414	90.4	0.237597491	4012
Western Scheldt	97.53920386	90.5	0.240667556	4145
Western Scheldt	96.54308617	90.6	0.289177169	3992
Western Scheldt	97.2027972	90.7	0.265404148	3861
Western Scheldt	97.15937657	90.8	0.263433739	3978
Western Scheldt	97.14659686	90.9	0.269414232	3820
Western Scheldt	97.03622393	91	0.280970065	3644
Western Scheldt	96.8951049	91.1	0.290132988	3575
Western Scheldt	97.10709318	91.2	0.279578431	3595
Western Scheldt	97.0107163	91.3	0.28601269	3546
Western Scheldt	96.87407844	91.4	0.298877334	3391
Western Scheldt	96.23418653	91.5	0.326574601	3399
Western Scheldt	96.89213894	91.6	0.302950696	3282
Western Scheldt	96.308933	91.7	0.332107816	3224
Western Scheldt	96.52605459	91.8	0.322554882	3224
Western Scheldt	96.58552008	91.9	0.32295154	3163
Western Scheldt	96.73495519	92	0.318016972	3124
Western Scheldt	97.08672087	92.1	0.309589598	2952
Western Scheldt	96.16963064	92.2	0.354997172	2924
Western Scheldt	96.19852165	92.3	0.358840365	2841
Western Scheldt	96.43239386	92.4	0.350401422	2803
Western Scheldt	96.39042357	92.5	0.358047086	2715
Western Scheldt	95.75200918	92.6	0.394620049	2613
Western Scheldt	96.34980989	92.7	0.365752986	2630
Western Scheldt	95.97315436	92.8	0.390683909	2533
Western Scheldt	95.08388607	92.9	0.427144549	2563
Western Scheldt	94.95659363	93	0.445037284	2419
Western Scheldt	94.85903814	93.1	0.449741479	2412
Western Scheldt	94.9351193	93.2	0.448725654	2389
Western Scheldt	95.84595413	93.3	0.415160997	2311
Western Scheldt	94.98018494	93.4	0.458297444	2271
Western Scheldt	93.81121995	93.5	0.508536048	2246
Western Scheldt	94.66158246	93.6	0.49090102	2098
Western Scheldt	93.80952381	93.7	0.525992165	2100
Western Scheldt	95.42236904	93.8	0.454132421	2119
Western Scheldt	94.21529175	93.9	0.523724023	1988
Western Scheldt	94.41770934	94	0.503749589	2078
Western Scheldt	93.5678392	94.1	0.5500781	1990
Western Scheldt	93.52142111	94.2	0.562779073	1914
Western Scheldt	93.36986301	94.3	0.58257547	1825
Western Scheldt	93.30794342	94.4	0.583021449	1838
Western Scheldt	93.51291919	94.5	0.57764833	1819
Western Scheldt	94.10724808	94.6	0.571817828	1697
Western Scheldt	92.52709641	94.7	0.628220502	1753
Western Scheldt	91.99535963	94.8	0.653749296	1724
Western Scheldt	92.3932124	94.9	0.641470583	1709
Western Scheldt	92.51369446	95	0.649456713	1643
Western Scheldt	91.94461926	95.1	0.682937478	1589
Western Scheldt	92.11726384	95.2	0.688012503	1535
Western Scheldt	91.63966299	95.3	0.704873928	1543
Western Scheldt	90.79837618	95.4	0.752109424	1478
Western Scheldt	91.4507772	95.5	0.711826341	1544
Western Scheldt	92.69624573	95.6	0.680038672	1465
Western Scheldt	90.52488071	95.7	0.764908239	1467
Western Scheldt	91.85645273	95.8	0.718749185	1449
Western Scheldt	92.06349206	95.9	0.743434518	1323
Western Scheldt	89.56002983	96	0.835322817	1341
Western Scheldt	90.651341	96.1	0.80616322	1305
Western Scheldt	89.28307465	96.2	0.841262104	1353
Western Scheldt	88.88888889	96.3	0.864344268	1323
Western Scheldt	89.54996186	96.4	0.845193197	1311
Western Scheldt	89.52457695	96.5	0.869653164	1241
Western Scheldt	89.17881811	96.6	0.860919833	1303
Western Scheldt	90.00793021	96.7	0.844856295	1261
Western Scheldt	86.3599014	96.8	0.984233259	1217
Western Scheldt	87.31466227	96.9	0.955573739	1214
Western Scheldt	87.21682848	97	0.950136439	1236
Western Scheldt	88.3248731	97.1	0.934431278	1182
Western Scheldt	86.36763412	97.2	1.018056691	1137
Western Scheldt	86.07085346	97.3	0.982888871	1242
Western Scheldt	84.44070648	97.4	1.051629222	1189
Western Scheldt	86.41571195	97.5	0.980521148	1222
Western Scheldt	88.16855754	97.6	0.919801636	1234
Western Scheldt	85.089141	97.7	1.014394447	1234
Western Scheldt	85.87328767	97.8	1.019563238	1168
Western Scheldt	85.82959641	97.9	1.044881523	1115
Western Scheldt	86.18925831	98	1.007792837	1173
Western Scheldt	82.23570191	98.1	1.125614229	1154
Western Scheldt	86.48874062	98.2	0.987641416	1199
Western Scheldt	85.14931396	98.3	1.010656358	1239
Western Scheldt	84.56539399	98.4	1.030128865	1231
Western Scheldt	86.81818182	98.5	0.931473715	1320
Western Scheldt	86.36032093	98.6	0.927254428	1371
Western Scheldt	84.80429777	98.7	0.994864253	1303
Western Scheldt	84.09245411	98.8	0.953940832	1471
Western Scheldt	83.57424442	98.9	0.950023396	1522
[truncated: 11 more rows]
