# Supplementary material for: Early indicators of tidal ecosystem shifts in estuaries
Source: Nat Commun. 2023 Apr 6;14:1911. doi: 10.1038/s41467-023-37444-6 (PMC10079839; doi:10.1038/s41467-023-37444-6)
Supplement: Supplementary file 4 — Source Data [file 41467_2023_37444_MOESM4_ESM.zip › Source Data/Figure S4/FigureS4de_SourceData.csv]

Supplementary Figures 4d & 4e. A showcase of a typical accreting upper intertidal flat that experiences pattern formation and subsequent vegetation establishment.
COLUMN	DESCRIPTION
Elevation (m NAP)	Elevation of the tidal flat in meters above Normaal Amsterdams Piel (m NAP). Vegetated cells have been masked (NA).
Distance (m)	Distance from the beginning of the transect in meters (transects run from high to low elevation)
Year	Year of measurement
Transect ID	Transect identity, can be either 'Zuidgors' or 'Baarland', the two tidal flat sites indicated in the figure
Elevation (m NAP)	Distance (m)	Year	Transect ID
NA	0	2004	Zuidgors
NA	0	2004	Zuidgors
2.464700012	0	2004	Zuidgors
2.511499939	0	2004	Zuidgors
2.558300018	0	2004	Zuidgors
2.561600037	2.828427125	2004	Zuidgors
2.572999878	2.828427125	2004	Zuidgors
2.577000122	2.828427125	2004	Zuidgors
2.58019989	2.828427125	2004	Zuidgors
2.581000061	2.828427125	2004	Zuidgors
2.568999939	5.656854249	2004	Zuidgors
2.56019989	5.656854249	2004	Zuidgors
2.572999878	5.656854249	2004	Zuidgors
2.592999878	5.656854249	2004	Zuidgors
2.598699951	5.656854249	2004	Zuidgors
2.607000122	8.485281374	2004	Zuidgors
2.562999878	8.485281374	2004	Zuidgors
2.518999939	8.485281374	2004	Zuidgors
2.523899994	8.485281374	2004	Zuidgors
2.545099945	8.485281374	2004	Zuidgors
2.5575	11.3137085	2004	Zuidgors
2.570499878	11.3137085	2004	Zuidgors
2.5925	11.3137085	2004	Zuidgors
2.614500122	11.3137085	2004	Zuidgors
2.6425	11.3137085	2004	Zuidgors
2.6725	11.3137085	2004	Zuidgors
2.654500122	14.14213562	2004	Zuidgors
2.678599854	14.14213562	2004	Zuidgors
2.661000061	14.14213562	2004	Zuidgors
2.643399963	14.14213562	2004	Zuidgors
2.64230011	14.14213562	2004	Zuidgors
2.65769989	16.97056275	2004	Zuidgors
2.665299988	16.97056275	2004	Zuidgors
2.656199951	16.97056275	2004	Zuidgors
2.597000122	16.97056275	2004	Zuidgors
2.537799988	16.97056275	2004	Zuidgors
2.472200165	19.79898987	2004	Zuidgors
2.495900116	19.79898987	2004	Zuidgors
2.561100159	19.79898987	2004	Zuidgors
2.605499878	19.79898987	2004	Zuidgors
2.5875	19.79898987	2004	Zuidgors
2.569500122	19.79898987	2004	Zuidgors
2.5925	22.627417	2004	Zuidgors
2.600799866	22.627417	2004	Zuidgors
2.619200134	22.627417	2004	Zuidgors
2.63269989	22.627417	2004	Zuidgors
2.631499939	22.627417	2004	Zuidgors
2.6375	25.45584412	2004	Zuidgors
2.631499939	25.45584412	2004	Zuidgors
2.6075	25.45584412	2004	Zuidgors
2.5775	25.45584412	2004	Zuidgors
2.566499939	25.45584412	2004	Zuidgors
2.550099945	28.28427125	2004	Zuidgors
2.610499878	28.28427125	2004	Zuidgors
2.670899963	28.28427125	2004	Zuidgors
2.677600098	28.28427125	2004	Zuidgors
2.666400146	28.28427125	2004	Zuidgors
2.635	31.11269837	2004	Zuidgors
2.629500122	31.11269837	2004	Zuidgors
2.583500061	31.11269837	2004	Zuidgors
2.5375	31.11269837	2004	Zuidgors
2.537400055	31.11269837	2004	Zuidgors
2.552599945	31.11269837	2004	Zuidgors
2.549400024	33.9411255	2004	Zuidgors
2.558300018	33.9411255	2004	Zuidgors
2.5675	33.9411255	2004	Zuidgors
2.576700134	33.9411255	2004	Zuidgors
2.571199951	33.9411255	2004	Zuidgors
2.562399902	36.76955262	2004	Zuidgors
2.553600006	36.76955262	2004	Zuidgors
2.546699982	36.76955262	2004	Zuidgors
2.545500031	36.76955262	2004	Zuidgors
2.544299927	36.76955262	2004	Zuidgors
2.5575	39.59797975	2004	Zuidgors
2.541999969	39.59797975	2004	Zuidgors
2.518000031	39.59797975	2004	Zuidgors
2.5075	39.59797975	2004	Zuidgors
2.5375	39.59797975	2004	Zuidgors
2.5475	42.42640687	2004	Zuidgors
2.585499878	42.42640687	2004	Zuidgors
2.579700012	42.42640687	2004	Zuidgors
2.559299927	42.42640687	2004	Zuidgors
2.547799988	42.42640687	2004	Zuidgors
2.562999878	42.42640687	2004	Zuidgors
2.573500061	45.254834	2004	Zuidgors
2.581099854	45.254834	2004	Zuidgors
2.593200073	45.254834	2004	Zuidgors
2.606799927	45.254834	2004	Zuidgors
2.614200134	45.254834	2004	Zuidgors
2.647799988	48.08326112	2004	Zuidgors
2.627000122	48.08326112	2004	Zuidgors
2.606199951	48.08326112	2004	Zuidgors
2.585700073	48.08326112	2004	Zuidgors
2.565299988	48.08326112	2004	Zuidgors
2.5725	50.91168825	2004	Zuidgors
2.556499939	50.91168825	2004	Zuidgors
2.558500061	50.91168825	2004	Zuidgors
2.560499878	50.91168825	2004	Zuidgors
2.559499969	50.91168825	2004	Zuidgors
2.569500122	53.74011537	2004	Zuidgors
2.575499878	53.74011537	2004	Zuidgors
2.5775	53.74011537	2004	Zuidgors
2.5675	53.74011537	2004	Zuidgors
2.5575	53.74011537	2004	Zuidgors
2.544499969	53.74011537	2004	Zuidgors
2.557700043	56.56854249	2004	Zuidgors
2.545299988	56.56854249	2004	Zuidgors
2.533600006	56.56854249	2004	Zuidgors
2.523999939	56.56854249	2004	Zuidgors
2.514400024	56.56854249	2004	Zuidgors
2.517200012	59.39696962	2004	Zuidgors
2.507899933	59.39696962	2004	Zuidgors
2.497100067	59.39696962	2004	Zuidgors
2.492299957	59.39696962	2004	Zuidgors
2.505500031	59.39696962	2004	Zuidgors
2.519499969	62.22539674	2004	Zuidgors
2.534299927	62.22539674	2004	Zuidgors
2.519700012	62.22539674	2004	Zuidgors
2.495299988	62.22539674	2004	Zuidgors
2.493999939	62.22539674	2004	Zuidgors
2.562000122	62.22539674	2004	Zuidgors
2.600499878	65.05382387	2004	Zuidgors
2.696099854	65.05382387	2004	Zuidgors
2.661199951	65.05382387	2004	Zuidgors
2.582799988	65.05382387	2004	Zuidgors
2.537400055	65.05382387	2004	Zuidgors
2.551000061	67.88225099	2004	Zuidgors
2.595	67.88225099	2004	Zuidgors
2.638999939	67.88225099	2004	Zuidgors
2.666499939	67.88225099	2004	Zuidgors
2.688500061	67.88225099	2004	Zuidgors
2.694500122	70.71067812	2004	Zuidgors
2.685100098	70.71067812	2004	Zuidgors
2.5575	70.71067812	2004	Zuidgors
2.429899902	70.71067812	2004	Zuidgors
2.268999939	70.71067812	2004	Zuidgors
2.184299927	73.53910524	2004	Zuidgors
2.036699982	73.53910524	2004	Zuidgors
1.909600067	73.53910524	2004	Zuidgors
1.843999939	73.53910524	2004	Zuidgors
1.778399963	73.53910524	2004	Zuidgors
1.745200043	73.53910524	2004	Zuidgors
1.718800049	76.36753237	2004	Zuidgors
1.693200073	76.36753237	2004	Zuidgors
1.666799927	76.36753237	2004	Zuidgors
1.638000031	76.36753237	2004	Zuidgors
1.609199982	76.36753237	2004	Zuidgors
1.618200073	79.19595949	2004	Zuidgors
1.615299988	79.19595949	2004	Zuidgors
1.615700073	79.19595949	2004	Zuidgors
1.616399994	79.19595949	2004	Zuidgors
1.618000031	79.19595949	2004	Zuidgors
1.59	82.02438662	2004	Zuidgors
1.581999969	82.02438662	2004	Zuidgors
1.583000031	82.02438662	2004	Zuidgors
1.586999969	82.02438662	2004	Zuidgors
1.571499939	82.02438662	2004	Zuidgors
1.491100006	84.85281374	2004	Zuidgors
1.4475	84.85281374	2004	Zuidgors
1.403899994	84.85281374	2004	Zuidgors
1.377400055	84.85281374	2004	Zuidgors
1.356600037	84.85281374	2004	Zuidgors
1.341999969	84.85281374	2004	Zuidgors
1.348500061	87.68124087	2004	Zuidgors
1.346499939	87.68124087	2004	Zuidgors
1.344499969	87.68124087	2004	Zuidgors
1.346699982	87.68124087	2004	Zuidgors
1.350299988	87.68124087	2004	Zuidgors
1.350700073	90.50966799	2004	Zuidgors
1.356999969	90.50966799	2004	Zuidgors
1.356999969	90.50966799	2004	Zuidgors
1.356999969	90.50966799	2004	Zuidgors
1.346499939	90.50966799	2004	Zuidgors
1.344100037	93.33809512	2004	Zuidgors
1.326900024	93.33809512	2004	Zuidgors
1.317599945	93.33809512	2004	Zuidgors
1.331999969	93.33809512	2004	Zuidgors
1.346399994	93.33809512	2004	Zuidgors
1.335599976	93.33809512	2004	Zuidgors
1.338000031	96.16652224	2004	Zuidgors
1.321999969	96.16652224	2004	Zuidgors
1.313500061	96.16652224	2004	Zuidgors
1.3275	96.16652224	2004	Zuidgors
1.341499939	96.16652224	2004	Zuidgors
1.338699951	98.99494937	2004	Zuidgors
1.337700043	98.99494937	2004	Zuidgors
1.333300018	98.99494937	2004	Zuidgors
1.329100037	98.99494937	2004	Zuidgors
1.325500031	98.99494937	2004	Zuidgors
1.323500061	101.8233765	2004	Zuidgors
1.318300018	101.8233765	2004	Zuidgors
1.318800049	101.8233765	2004	Zuidgors
1.321199951	101.8233765	2004	Zuidgors
1.322200012	101.8233765	2004	Zuidgors
1.327799988	104.6518036	2004	Zuidgors
1.331000061	104.6518036	2004	Zuidgors
1.334199982	104.6518036	2004	Zuidgors
1.327200012	104.6518036	2004	Zuidgors
1.316799927	104.6518036	2004	Zuidgors
1.309799957	104.6518036	2004	Zuidgors
1.304799957	107.4802307	2004	Zuidgors
1.311999969	107.4802307	2004	Zuidgors
1.319199982	107.4802307	2004	Zuidgors
1.314700012	107.4802307	2004	Zuidgors
1.306300049	107.4802307	2004	Zuidgors
1.3075	110.3086579	2004	Zuidgors
1.298999939	110.3086579	2004	Zuidgors
1.295	110.3086579	2004	Zuidgors
1.291000061	110.3086579	2004	Zuidgors
1.288500061	110.3086579	2004	Zuidgors
1.292100067	113.137085	2004	Zuidgors
1.294900055	113.137085	2004	Zuidgors
1.295399933	113.137085	2004	Zuidgors
1.288999939	113.137085	2004	Zuidgors
1.282599945	113.137085	2004	Zuidgors
1.279000015	115.9655121	2004	Zuidgors
1.275800018	115.9655121	2004	Zuidgors
1.274199982	115.9655121	2004	Zuidgors
1.273099976	115.9655121	2004	Zuidgors
1.273499985	115.9655121	2004	Zuidgors
1.273899994	115.9655121	2004	Zuidgors
1.267099991	118.7939392	2004	Zuidgors
1.257300034	118.7939392	2004	Zuidgors
1.245699997	118.7939392	2004	Zuidgors
1.235699997	118.7939392	2004	Zuidgors
1.230500031	118.7939392	2004	Zuidgors
1.233499985	121.6223664	2004	Zuidgors
1.229100037	121.6223664	2004	Zuidgors
1.227699966	121.6223664	2004	Zuidgors
1.227300034	121.6223664	2004	Zuidgors
1.225299988	121.6223664	2004	Zuidgors
1.214500046	124.4507935	2004	Zuidgors
1.2125	124.4507935	2004	Zuidgors
1.210500031	124.4507935	2004	Zuidgors
1.215999985	124.4507935	2004	Zuidgors
1.224000015	124.4507935	2004	Zuidgors
1.224500046	124.4507935	2004	Zuidgors
1.252900009	127.2792206	2004	Zuidgors
1.216499939	127.2792206	2004	Zuidgors
1.180099945	127.2792206	2004	Zuidgors
1.16409996	127.2792206	2004	Zuidgors
1.154899979	127.2792206	2004	Zuidgors
1.148799973	130.1076477	2004	Zuidgors
1.136800003	130.1076477	2004	Zuidgors
1.12	130.1076477	2004	Zuidgors
1.103199997	130.1076477	2004	Zuidgors
1.094199982	130.1076477	2004	Zuidgors
1.103799973	132.9360749	2004	Zuidgors
1.094199982	132.9360749	2004	Zuidgors
1.081300049	132.9360749	2004	Zuidgors
1.058499985	132.9360749	2004	Zuidgors
1.035699997	132.9360749	2004	Zuidgors
1.036699982	135.764502	2004	Zuidgors
1.024100037	135.764502	2004	Zuidgors
1.014899979	135.764502	2004	Zuidgors
1.002200012	135.764502	2004	Zuidgors
0.979000015	135.764502	2004	Zuidgors
0.955800018	135.764502	2004	Zuidgors
0.955	138.5929291	2004	Zuidgors
0.931999969	138.5929291	2004	Zuidgors
0.908000031	138.5929291	2004	Zuidgors
0.8825	138.5929291	2004	Zuidgors
0.8525	138.5929291	2004	Zuidgors
0.846500015	141.4213562	2004	Zuidgors
0.811699982	141.4213562	2004	Zuidgors
0.767600021	141.4213562	2004	Zuidgors
0.720400009	141.4213562	2004	Zuidgors
0.678799973	141.4213562	2004	Zuidgors
0.667399979	144.2497834	2004	Zuidgors
0.640999985	144.2497834	2004	Zuidgors
0.614599991	144.2497834	2004	Zuidgors
0.580400009	144.2497834	2004	Zuidgors
0.543600006	144.2497834	2004	Zuidgors
0.544399986	147.0782105	2004	Zuidgors
0.519199982	147.0782105	2004	Zuidgors
0.5	147.0782105	2004	Zuidgors
0.48079998	147.0782105	2004	Zuidgors
0.458899994	147.0782105	2004	Zuidgors
0.436100006	147.0782105	2004	Zuidgors
0.426399994	149.9066376	2004	Zuidgors
0.402799988	149.9066376	2004	Zuidgors
0.377999992	149.9066376	2004	Zuidgors
0.353199997	149.9066376	2004	Zuidgors
0.326300011	149.9066376	2004	Zuidgors
0.315499992	152.7350647	2004	Zuidgors
0.289500008	152.7350647	2004	Zuidgors
0.265499992	152.7350647	2004	Zuidgors
0.2475	152.7350647	2004	Zuidgors
0.229500008	152.7350647	2004	Zuidgors
0.239500008	155.5634919	2004	Zuidgors
0.209400005	155.5634919	2004	Zuidgors
0.172600002	155.5634919	2004	Zuidgors
0.136099997	155.5634919	2004	Zuidgors
0.100500002	155.5634919	2004	Zuidgors
0.064899998	155.5634919	2004	Zuidgors
0.063499999	158.391919	2004	Zuidgors
0.0473	158.391919	2004	Zuidgors
0.035699999	158.391919	2004	Zuidgors
0.0196	158.391919	2004	Zuidgors
-0.01	158.391919	2004	Zuidgors
-0.01	161.2203461	2004	Zuidgors
-0.036400001	161.2203461	2004	Zuidgors
-0.055	161.2203461	2004	Zuidgors
-0.070999999	161.2203461	2004	Zuidgors
-0.088400002	161.2203461	2004	Zuidgors
-0.086999998	164.0487732	2004	Zuidgors
-0.111000004	164.0487732	2004	Zuidgors
-0.135	164.0487732	2004	Zuidgors
-0.153000002	164.0487732	2004	Zuidgors
-0.168999996	164.0487732	2004	Zuidgors
-0.172999992	166.8772004	2004	Zuidgors
-0.189500008	166.8772004	2004	Zuidgors
-0.2075	166.8772004	2004	Zuidgors
-0.225499992	166.8772004	2004	Zuidgors
-0.246500015	166.8772004	2004	Zuidgors
-0.268500023	166.8772004	2004	Zuidgors
-0.276900005	169.7056275	2004	Zuidgors
-0.303300018	169.7056275	2004	Zuidgors
-0.328500023	169.7056275	2004	Zuidgors
-0.353699989	169.7056275	2004	Zuidgors
-0.374700012	169.7056275	2004	Zuidgors
-0.375900002	172.5340546	2004	Zuidgors
-0.397099991	172.5340546	2004	Zuidgors
-0.416899986	172.5340546	2004	Zuidgors
-0.4325	172.5340546	2004	Zuidgors
-0.448100014	172.5340546	2004	Zuidgors
-0.462900009	175.3624817	2004	Zuidgors
-0.472799988	175.3624817	2004	Zuidgors
-0.479199982	175.3624817	2004	Zuidgors
-0.489300003	175.3624817	2004	Zuidgors
-0.510499992	175.3624817	2004	Zuidgors
-0.515500031	178.1909089	2004	Zuidgors
-0.534300041	178.1909089	2004	Zuidgors
-0.551900024	178.1909089	2004	Zuidgors
-0.569099998	178.1909089	2004	Zuidgors
-0.584799995	178.1909089	2004	Zuidgors
-0.595999985	178.1909089	2004	Zuidgors
-0.6	181.019336	2004	Zuidgors
-0.607999992	181.019336	2004	Zuidgors
-0.625	181.019336	2004	Zuidgors
-0.645	181.019336	2004	Zuidgors
-0.663000031	181.019336	2004	Zuidgors
-0.678199997	183.8477631	2004	Zuidgors
-0.686999969	183.8477631	2004	Zuidgors
-0.695800018	183.8477631	2004	Zuidgors
-0.705199966	183.8477631	2004	Zuidgors
-0.714800034	183.8477631	2004	Zuidgors
-0.725999985	186.6761902	2004	Zuidgors
-0.735999985	186.6761902	2004	Zuidgors
-0.751999969	186.6761902	2004	Zuidgors
-0.768000031	186.6761902	2004	Zuidgors
-0.777399979	186.6761902	2004	Zuidgors
-0.788600006	189.5046174	2004	Zuidgors
-0.789400024	189.5046174	2004	Zuidgors
-0.794300003	189.5046174	2004	Zuidgors
-0.811500015	189.5046174	2004	Zuidgors
-0.828700027	189.5046174	2004	Zuidgors
-0.841999969	189.5046174	2004	Zuidgors
-0.839199982	192.3330445	2004	Zuidgors
-0.852799988	192.3330445	2004	Zuidgors
-0.864800034	192.3330445	2004	Zuidgors
-0.871999969	192.3330445	2004	Zuidgors
-0.879199982	192.3330445	2004	Zuidgors
-0.884000015	195.1614716	2004	Zuidgors
-0.8925	195.1614716	2004	Zuidgors
-0.9025	195.1614716	2004	Zuidgors
-0.914499969	195.1614716	2004	Zuidgors
-0.9325	195.1614716	2004	Zuidgors
-0.930500031	197.9898987	2004	Zuidgors
-0.946900024	197.9898987	2004	Zuidgors
-0.956100006	197.9898987	2004	Zuidgors
-0.962900009	197.9898987	2004	Zuidgors
-0.971800003	197.9898987	2004	Zuidgors
-0.986999969	197.9898987	2004	Zuidgors
-0.986999969	200.8183259	2004	Zuidgors
-0.998199997	200.8183259	2004	Zuidgors
-1.000100021	200.8183259	2004	Zuidgors
-0.998899994	200.8183259	2004	Zuidgors
-1.001699982	200.8183259	2004	Zuidgors
-0.985299988	203.646753	2004	Zuidgors
-0.998499985	203.646753	2004	Zuidgors
-1.011699982	203.646753	2004	Zuidgors
-1.006899948	203.646753	2004	Zuidgors
-0.996100006	203.646753	2004	Zuidgors
-0.981100006	206.4751801	2004	Zuidgors
-0.97	206.4751801	2004	Zuidgors
NA	206.4751801	2004	Zuidgors
NA	206.4751801	2004	Zuidgors
NA	206.4751801	2004	Zuidgors
NA	209.3036072	2004	Zuidgors
NA	209.3036072	2004	Zuidgors
NA	209.3036072	2004	Zuidgors
NA	209.3036072	2004	Zuidgors
NA	209.3036072	2004	Zuidgors
NA	209.3036072	2004	Zuidgors
NA	212.1320344	2004	Zuidgors
NA	212.1320344	2004	Zuidgors
NA	212.1320344	2004	Zuidgors
NA	212.1320344	2004	Zuidgors
NA	212.1320344	2004	Zuidgors
NA	214.9604615	2004	Zuidgors
NA	214.9604615	2004	Zuidgors
NA	214.9604615	2004	Zuidgors
NA	214.9604615	2004	Zuidgors
NA	214.9604615	2004	Zuidgors
NA	217.7888886	2004	Zuidgors
NA	217.7888886	2004	Zuidgors
NA	217.7888886	2004	Zuidgors
NA	217.7888886	2004	Zuidgors
NA	217.7888886	2004	Zuidgors
NA	220.6173157	2004	Zuidgors
NA	220.6173157	2004	Zuidgors
NA	220.6173157	2004	Zuidgors
NA	220.6173157	2004	Zuidgors
NA	220.6173157	2004	Zuidgors
NA	220.6173157	2004	Zuidgors
NA	223.4457429	2004	Zuidgors
NA	223.4457429	2004	Zuidgors
NA	223.4457429	2004	Zuidgors
NA	223.4457429	2004	Zuidgors
NA	223.4457429	2004	Zuidgors
NA	226.27417	2004	Zuidgors
NA	226.27417	2004	Zuidgors
NA	226.27417	2004	Zuidgors
NA	226.27417	2004	Zuidgors
NA	226.27417	2004	Zuidgors
NA	229.1025971	2004	Zuidgors
NA	229.1025971	2004	Zuidgors
NA	229.1025971	2004	Zuidgors
NA	229.1025971	2004	Zuidgors
NA	229.1025971	2004	Zuidgors
NA	229.1025971	2004	Zuidgors
NA	231.9310242	2004	Zuidgors
NA	231.9310242	2004	Zuidgors
NA	231.9310242	2004	Zuidgors
NA	231.9310242	2004	Zuidgors
NA	231.9310242	2004	Zuidgors
NA	234.7594514	2004	Zuidgors
NA	234.7594514	2004	Zuidgors
NA	234.7594514	2004	Zuidgors
NA	234.7594514	2004	Zuidgors
NA	234.7594514	2004	Zuidgors
NA	237.5878785	2004	Zuidgors
NA	237.5878785	2004	Zuidgors
NA	237.5878785	2004	Zuidgors
NA	237.5878785	2004	Zuidgors
NA	237.5878785	2004	Zuidgors
NA	240.4163056	2004	Zuidgors
NA	240.4163056	2004	Zuidgors
NA	240.4163056	2004	Zuidgors
NA	240.4163056	2004	Zuidgors
NA	240.4163056	2004	Zuidgors
NA	240.4163056	2004	Zuidgors
NA	243.2447327	2004	Zuidgors
NA	243.2447327	2004	Zuidgors
NA	243.2447327	2004	Zuidgors
NA	243.2447327	2004	Zuidgors
NA	243.2447327	2004	Zuidgors
NA	246.0731599	2004	Zuidgors
NA	246.0731599	2004	Zuidgors
NA	246.0731599	2004	Zuidgors
NA	246.0731599	2004	Zuidgors
NA	246.0731599	2004	Zuidgors
NA	248.901587	2004	Zuidgors
NA	248.901587	2004	Zuidgors
NA	248.901587	2004	Zuidgors
NA	248.901587	2004	Zuidgors
NA	248.901587	2004	Zuidgors
NA	251.7300141	2004	Zuidgors
NA	251.7300141	2004	Zuidgors
NA	251.7300141	2004	Zuidgors
NA	251.7300141	2004	Zuidgors
NA	251.7300141	2004	Zuidgors
NA	251.7300141	2004	Zuidgors
NA	254.5584412	2004	Zuidgors
NA	254.5584412	2004	Zuidgors
NA	254.5584412	2004	Zuidgors
NA	254.5584412	2004	Zuidgors
NA	254.5584412	2004	Zuidgors
NA	257.3868684	2004	Zuidgors
NA	257.3868684	2004	Zuidgors
NA	257.3868684	2004	Zuidgors
NA	257.3868684	2004	Zuidgors
NA	257.3868684	2004	Zuidgors
NA	260.2152955	2004	Zuidgors
NA	260.2152955	2004	Zuidgors
NA	260.2152955	2004	Zuidgors
NA	260.2152955	2004	Zuidgors
NA	260.2152955	2004	Zuidgors
NA	260.2152955	2004	Zuidgors
NA	263.0437226	2004	Zuidgors
NA	263.0437226	2004	Zuidgors
NA	263.0437226	2004	Zuidgors
NA	263.0437226	2004	Zuidgors
NA	263.0437226	2004	Zuidgors
NA	265.8721497	2004	Zuidgors
NA	265.8721497	2004	Zuidgors
NA	265.8721497	2004	Zuidgors
NA	265.8721497	2004	Zuidgors
NA	265.8721497	2004	Zuidgors
NA	268.7005769	2004	Zuidgors
NA	268.7005769	2004	Zuidgors
NA	268.7005769	2004	Zuidgors
NA	268.7005769	2004	Zuidgors
NA	268.7005769	2004	Zuidgors
NA	271.529004	2004	Zuidgors
NA	271.529004	2004	Zuidgors
NA	271.529004	2004	Zuidgors
NA	271.529004	2004	Zuidgors
NA	271.529004	2004	Zuidgors
NA	271.529004	2004	Zuidgors
NA	274.3574311	2004	Zuidgors
NA	274.3574311	2004	Zuidgors
NA	274.3574311	2004	Zuidgors
NA	274.3574311	2004	Zuidgors
NA	274.3574311	2004	Zuidgors
NA	277.1858582	2004	Zuidgors
NA	277.1858582	2004	Zuidgors
NA	277.1858582	2004	Zuidgors
NA	277.1858582	2004	Zuidgors
NA	277.1858582	2004	Zuidgors
NA	280.0142853	2004	Zuidgors
NA	280.0142853	2004	Zuidgors
NA	280.0142853	2004	Zuidgors
NA	280.0142853	2004	Zuidgors
NA	280.0142853	2004	Zuidgors
NA	282.8427125	2004	Zuidgors
NA	282.8427125	2004	Zuidgors
NA	282.8427125	2004	Zuidgors
NA	282.8427125	2004	Zuidgors
NA	282.8427125	2004	Zuidgors
NA	282.8427125	2004	Zuidgors
NA	285.6711396	2004	Zuidgors
NA	285.6711396	2004	Zuidgors
NA	285.6711396	2004	Zuidgors
NA	285.6711396	2004	Zuidgors
NA	285.6711396	2004	Zuidgors
NA	288.4995667	2004	Zuidgors
NA	288.4995667	2004	Zuidgors
NA	288.4995667	2004	Zuidgors
NA	288.4995667	2004	Zuidgors
NA	288.4995667	2004	Zuidgors
NA	291.3279938	2004	Zuidgors
NA	291.3279938	2004	Zuidgors
NA	291.3279938	2004	Zuidgors
NA	291.3279938	2004	Zuidgors
NA	291.3279938	2004	Zuidgors
NA	291.3279938	2004	Zuidgors
NA	294.156421	2004	Zuidgors
NA	294.156421	2004	Zuidgors
NA	294.156421	2004	Zuidgors
NA	294.156421	2004	Zuidgors
NA	294.156421	2004	Zuidgors
NA	296.9848481	2004	Zuidgors
NA	296.9848481	2004	Zuidgors
NA	296.9848481	2004	Zuidgors
NA	296.9848481	2004	Zuidgors
NA	296.9848481	2004	Zuidgors
NA	299.8132752	2004	Zuidgors
NA	299.8132752	2004	Zuidgors
NA	299.8132752	2004	Zuidgors
NA	299.8132752	2004	Zuidgors
NA	299.8132752	2004	Zuidgors
NA	302.6417023	2004	Zuidgors
NA	302.6417023	2004	Zuidgors
NA	302.6417023	2004	Zuidgors
NA	302.6417023	2004	Zuidgors
NA	302.6417023	2004	Zuidgors
NA	302.6417023	2004	Zuidgors
NA	305.4701295	2004	Zuidgors
NA	305.4701295	2004	Zuidgors
NA	305.4701295	2004	Zuidgors
NA	305.4701295	2004	Zuidgors
NA	305.4701295	2004	Zuidgors
NA	308.2985566	2004	Zuidgors
NA	308.2985566	2004	Zuidgors
NA	308.2985566	2004	Zuidgors
NA	308.2985566	2004	Zuidgors
NA	308.2985566	2004	Zuidgors
NA	311.1269837	2004	Zuidgors
NA	311.1269837	2004	Zuidgors
NA	311.1269837	2004	Zuidgors
NA	311.1269837	2004	Zuidgors
NA	311.1269837	2004	Zuidgors
NA	313.9554108	2004	Zuidgors
NA	313.9554108	2004	Zuidgors
NA	313.9554108	2004	Zuidgors
NA	313.9554108	2004	Zuidgors
NA	313.9554108	2004	Zuidgors
NA	313.9554108	2004	Zuidgors
NA	316.783838	2004	Zuidgors
NA	316.783838	2004	Zuidgors
NA	316.783838	2004	Zuidgors
NA	316.783838	2004	Zuidgors
NA	316.783838	2004	Zuidgors
NA	319.6122651	2004	Zuidgors
NA	319.6122651	2004	Zuidgors
NA	319.6122651	2004	Zuidgors
NA	319.6122651	2004	Zuidgors
NA	319.6122651	2004	Zuidgors
NA	322.4406922	2004	Zuidgors
NA	322.4406922	2004	Zuidgors
NA	322.4406922	2004	Zuidgors
NA	322.4406922	2004	Zuidgors
NA	322.4406922	2004	Zuidgors
NA	325.2691193	2004	Zuidgors
NA	325.2691193	2004	Zuidgors
NA	325.2691193	2004	Zuidgors
NA	325.2691193	2004	Zuidgors
NA	325.2691193	2004	Zuidgors
NA	325.2691193	2004	Zuidgors
NA	328.0975465	2004	Zuidgors
NA	328.0975465	2004	Zuidgors
NA	328.0975465	2004	Zuidgors
NA	328.0975465	2004	Zuidgors
NA	328.0975465	2004	Zuidgors
NA	330.9259736	2004	Zuidgors
NA	330.9259736	2004	Zuidgors
NA	330.9259736	2004	Zuidgors
NA	330.9259736	2004	Zuidgors
NA	330.9259736	2004	Zuidgors
NA	333.7544007	2004	Zuidgors
NA	333.7544007	2004	Zuidgors
NA	333.7544007	2004	Zuidgors
NA	333.7544007	2004	Zuidgors
NA	333.7544007	2004	Zuidgors
NA	333.7544007	2004	Zuidgors
NA	336.5828278	2004	Zuidgors
NA	336.5828278	2004	Zuidgors
NA	336.5828278	2004	Zuidgors
NA	336.5828278	2004	Zuidgors
NA	336.5828278	2004	Zuidgors
NA	339.411255	2004	Zuidgors
NA	339.411255	2004	Zuidgors
NA	339.411255	2004	Zuidgors
NA	339.411255	2004	Zuidgors
NA	339.411255	2004	Zuidgors
NA	342.2396821	2004	Zuidgors
NA	342.2396821	2004	Zuidgors
NA	342.2396821	2004	Zuidgors
NA	342.2396821	2004	Zuidgors
NA	342.2396821	2004	Zuidgors
NA	345.0681092	2004	Zuidgors
NA	345.0681092	2004	Zuidgors
NA	345.0681092	2004	Zuidgors
NA	345.0681092	2004	Zuidgors
NA	345.0681092	2004	Zuidgors
NA	345.0681092	2004	Zuidgors
NA	347.8965363	2004	Zuidgors
NA	347.8965363	2004	Zuidgors
NA	347.8965363	2004	Zuidgors
NA	347.8965363	2004	Zuidgors
NA	347.8965363	2004	Zuidgors
NA	350.7249635	2004	Zuidgors
NA	350.7249635	2004	Zuidgors
NA	350.7249635	2004	Zuidgors
NA	350.7249635	2004	Zuidgors
NA	350.7249635	2004	Zuidgors
NA	353.5533906	2004	Zuidgors
NA	353.5533906	2004	Zuidgors
NA	353.5533906	2004	Zuidgors
NA	353.5533906	2004	Zuidgors
NA	353.5533906	2004	Zuidgors
NA	356.3818177	2004	Zuidgors
NA	356.3818177	2004	Zuidgors
NA	0	2004	Zuidgors
NA	0	2004	Zuidgors
2.464700012	0	2004	Zuidgors
2.511499939	0	2004	Zuidgors
2.558300018	0	2004	Zuidgors
2.561600037	2.828427125	2004	Zuidgors
2.572999878	2.828427125	2004	Zuidgors
2.577000122	2.828427125	2004	Zuidgors
2.58019989	2.828427125	2004	Zuidgors
2.581000061	2.828427125	2004	Zuidgors
2.568999939	5.656854249	2004	Zuidgors
2.56019989	5.656854249	2004	Zuidgors
2.572999878	5.656854249	2004	Zuidgors
2.592999878	5.656854249	2004	Zuidgors
2.598699951	5.656854249	2004	Zuidgors
2.607000122	8.485281374	2004	Zuidgors
2.562999878	8.485281374	2004	Zuidgors
2.518999939	8.485281374	2004	Zuidgors
2.523899994	8.485281374	2004	Zuidgors
2.545099945	8.485281374	2004	Zuidgors
2.5575	11.3137085	2004	Zuidgors
2.570499878	11.3137085	2004	Zuidgors
2.5925	11.3137085	2004	Zuidgors
2.614500122	11.3137085	2004	Zuidgors
2.6425	11.3137085	2004	Zuidgors
2.6725	11.3137085	2004	Zuidgors
2.654500122	14.14213562	2004	Zuidgors
2.678599854	14.14213562	2004	Zuidgors
2.661000061	14.14213562	2004	Zuidgors
2.643399963	14.14213562	2004	Zuidgors
2.64230011	14.14213562	2004	Zuidgors
2.65769989	16.97056275	2004	Zuidgors
2.665299988	16.97056275	2004	Zuidgors
2.656199951	16.97056275	2004	Zuidgors
2.597000122	16.97056275	2004	Zuidgors
2.537799988	16.97056275	2004	Zuidgors
2.472200165	19.79898987	2004	Zuidgors
2.495900116	19.79898987	2004	Zuidgors
2.561100159	19.79898987	2004	Zuidgors
2.605499878	19.79898987	2004	Zuidgors
2.5875	19.79898987	2004	Zuidgors
2.569500122	19.79898987	2004	Zuidgors
2.5925	22.627417	2004	Zuidgors
2.600799866	22.627417	2004	Zuidgors
2.619200134	22.627417	2004	Zuidgors
2.63269989	22.627417	2004	Zuidgors
2.631499939	22.627417	2004	Zuidgors
2.6375	25.45584412	2004	Zuidgors
2.631499939	25.45584412	2004	Zuidgors
2.6075	25.45584412	2004	Zuidgors
2.5775	25.45584412	2004	Zuidgors
2.566499939	25.45584412	2004	Zuidgors
2.550099945	28.28427125	2004	Zuidgors
2.610499878	28.28427125	2004	Zuidgors
2.670899963	28.28427125	2004	Zuidgors
2.677600098	28.28427125	2004	Zuidgors
2.666400146	28.28427125	2004	Zuidgors
2.635	31.11269837	2004	Zuidgors
2.629500122	31.11269837	2004	Zuidgors
2.583500061	31.11269837	2004	Zuidgors
2.5375	31.11269837	2004	Zuidgors
2.537400055	31.11269837	2004	Zuidgors
2.552599945	31.11269837	2004	Zuidgors
2.549400024	33.9411255	2004	Zuidgors
2.558300018	33.9411255	2004	Zuidgors
2.5675	33.9411255	2004	Zuidgors
2.576700134	33.9411255	2004	Zuidgors
2.571199951	33.9411255	2004	Zuidgors
2.562399902	36.76955262	2004	Zuidgors
2.553600006	36.76955262	2004	Zuidgors
2.546699982	36.76955262	2004	Zuidgors
2.545500031	36.76955262	2004	Zuidgors
2.544299927	36.76955262	2004	Zuidgors
2.5575	39.59797975	2004	Zuidgors
2.541999969	39.59797975	2004	Zuidgors
2.518000031	39.59797975	2004	Zuidgors
2.5075	39.59797975	2004	Zuidgors
2.5375	39.59797975	2004	Zuidgors
2.5475	42.42640687	2004	Zuidgors
2.585499878	42.42640687	2004	Zuidgors
2.579700012	42.42640687	2004	Zuidgors
2.559299927	42.42640687	2004	Zuidgors
2.547799988	42.42640687	2004	Zuidgors
2.562999878	42.42640687	2004	Zuidgors
2.573500061	45.254834	2004	Zuidgors
2.581099854	45.254834	2004	Zuidgors
2.593200073	45.254834	2004	Zuidgors
2.606799927	45.254834	2004	Zuidgors
2.614200134	45.254834	2004	Zuidgors
2.647799988	48.08326112	2004	Zuidgors
2.627000122	48.08326112	2004	Zuidgors
2.606199951	48.08326112	2004	Zuidgors
2.585700073	48.08326112	2004	Zuidgors
2.565299988	48.08326112	2004	Zuidgors
2.5725	50.91168825	2004	Zuidgors
2.556499939	50.91168825	2004	Zuidgors
2.558500061	50.91168825	2004	Zuidgors
2.560499878	50.91168825	2004	Zuidgors
2.559499969	50.91168825	2004	Zuidgors
2.569500122	53.74011537	2004	Zuidgors
2.575499878	53.74011537	2004	Zuidgors
2.5775	53.74011537	2004	Zuidgors
2.5675	53.74011537	2004	Zuidgors
2.5575	53.74011537	2004	Zuidgors
2.544499969	53.74011537	2004	Zuidgors
2.557700043	56.56854249	2004	Zuidgors
2.545299988	56.56854249	2004	Zuidgors
2.533600006	56.56854249	2004	Zuidgors
2.523999939	56.56854249	2004	Zuidgors
2.514400024	56.56854249	2004	Zuidgors
2.517200012	59.39696962	2004	Zuidgors
2.507899933	59.39696962	2004	Zuidgors
2.497100067	59.39696962	2004	Zuidgors
2.492299957	59.39696962	2004	Zuidgors
2.505500031	59.39696962	2004	Zuidgors
2.519499969	62.22539674	2004	Zuidgors
2.534299927	62.22539674	2004	Zuidgors
2.519700012	62.22539674	2004	Zuidgors
2.495299988	62.22539674	2004	Zuidgors
2.493999939	62.22539674	2004	Zuidgors
2.562000122	62.22539674	2004	Zuidgors
2.600499878	65.05382387	2004	Zuidgors
2.696099854	65.05382387	2004	Zuidgors
2.661199951	65.05382387	2004	Zuidgors
2.582799988	65.05382387	2004	Zuidgors
2.537400055	65.05382387	2004	Zuidgors
2.551000061	67.88225099	2004	Zuidgors
2.595	67.88225099	2004	Zuidgors
2.638999939	67.88225099	2004	Zuidgors
2.666499939	67.88225099	2004	Zuidgors
2.688500061	67.88225099	2004	Zuidgors
2.694500122	70.71067812	2004	Zuidgors
2.685100098	70.71067812	2004	Zuidgors
2.5575	70.71067812	2004	Zuidgors
2.429899902	70.71067812	2004	Zuidgors
2.268999939	70.71067812	2004	Zuidgors
2.184299927	73.53910524	2004	Zuidgors
2.036699982	73.53910524	2004	Zuidgors
1.909600067	73.53910524	2004	Zuidgors
1.843999939	73.53910524	2004	Zuidgors
1.778399963	73.53910524	2004	Zuidgors
1.745200043	73.53910524	2004	Zuidgors
1.718800049	76.36753237	2004	Zuidgors
1.693200073	76.36753237	2004	Zuidgors
1.666799927	76.36753237	2004	Zuidgors
1.638000031	76.36753237	2004	Zuidgors
1.609199982	76.36753237	2004	Zuidgors
1.618200073	79.19595949	2004	Zuidgors
1.615299988	79.19595949	2004	Zuidgors
1.615700073	79.19595949	2004	Zuidgors
1.616399994	79.19595949	2004	Zuidgors
1.618000031	79.19595949	2004	Zuidgors
1.59	82.02438662	2004	Zuidgors
1.581999969	82.02438662	2004	Zuidgors
1.583000031	82.02438662	2004	Zuidgors
1.586999969	82.02438662	2004	Zuidgors
1.571499939	82.02438662	2004	Zuidgors
1.491100006	84.85281374	2004	Zuidgors
1.4475	84.85281374	2004	Zuidgors
1.403899994	84.85281374	2004	Zuidgors
1.377400055	84.85281374	2004	Zuidgors
1.356600037	84.85281374	2004	Zuidgors
1.341999969	84.85281374	2004	Zuidgors
1.348500061	87.68124087	2004	Zuidgors
1.346499939	87.68124087	2004	Zuidgors
1.344499969	87.68124087	2004	Zuidgors
1.346699982	87.68124087	2004	Zuidgors
1.350299988	87.68124087	2004	Zuidgors
1.350700073	90.50966799	2004	Zuidgors
1.356999969	90.50966799	2004	Zuidgors
1.356999969	90.50966799	2004	Zuidgors
1.356999969	90.50966799	2004	Zuidgors
1.346499939	90.50966799	2004	Zuidgors
1.344100037	93.33809512	2004	Zuidgors
1.326900024	93.33809512	2004	Zuidgors
1.317599945	93.33809512	2004	Zuidgors
1.331999969	93.33809512	2004	Zuidgors
1.346399994	93.33809512	2004	Zuidgors
1.335599976	93.33809512	2004	Zuidgors
1.338000031	96.16652224	2004	Zuidgors
1.321999969	96.16652224	2004	Zuidgors
1.313500061	96.16652224	2004	Zuidgors
1.3275	96.16652224	2004	Zuidgors
1.341499939	96.16652224	2004	Zuidgors
1.338699951	98.99494937	2004	Zuidgors
1.337700043	98.99494937	2004	Zuidgors
1.333300018	98.99494937	2004	Zuidgors
1.329100037	98.99494937	2004	Zuidgors
1.325500031	98.99494937	2004	Zuidgors
1.323500061	101.8233765	2004	Zuidgors
1.318300018	101.8233765	2004	Zuidgors
1.318800049	101.8233765	2004	Zuidgors
1.321199951	101.8233765	2004	Zuidgors
1.322200012	101.8233765	2004	Zuidgors
1.327799988	104.6518036	2004	Zuidgors
1.331000061	104.6518036	2004	Zuidgors
1.334199982	104.6518036	2004	Zuidgors
1.327200012	104.6518036	2004	Zuidgors
1.316799927	104.6518036	2004	Zuidgors
1.309799957	104.6518036	2004	Zuidgors
1.304799957	107.4802307	2004	Zuidgors
1.311999969	107.4802307	2004	Zuidgors
1.319199982	107.4802307	2004	Zuidgors
1.314700012	107.4802307	2004	Zuidgors
1.306300049	107.4802307	2004	Zuidgors
1.3075	110.3086579	2004	Zuidgors
1.298999939	110.3086579	2004	Zuidgors
1.295	110.3086579	2004	Zuidgors
1.291000061	110.3086579	2004	Zuidgors
1.288500061	110.3086579	2004	Zuidgors
1.292100067	113.137085	2004	Zuidgors
1.294900055	113.137085	2004	Zuidgors
1.295399933	113.137085	2004	Zuidgors
1.288999939	113.137085	2004	Zuidgors
1.282599945	113.137085	2004	Zuidgors
1.279000015	115.9655121	2004	Zuidgors
1.275800018	115.9655121	2004	Zuidgors
1.274199982	115.9655121	2004	Zuidgors
1.273099976	115.9655121	2004	Zuidgors
1.273499985	115.9655121	2004	Zuidgors
1.273899994	115.9655121	2004	Zuidgors
1.267099991	118.7939392	2004	Zuidgors
1.257300034	118.7939392	2004	Zuidgors
1.245699997	118.7939392	2004	Zuidgors
1.235699997	118.7939392	2004	Zuidgors
1.230500031	118.7939392	2004	Zuidgors
1.233499985	121.6223664	2004	Zuidgors
1.229100037	121.6223664	2004	Zuidgors
1.227699966	121.6223664	2004	Zuidgors
1.227300034	121.6223664	2004	Zuidgors
1.225299988	121.6223664	2004	Zuidgors
1.214500046	124.4507935	2004	Zuidgors
1.2125	124.4507935	2004	Zuidgors
1.210500031	124.4507935	2004	Zuidgors
1.215999985	124.4507935	2004	Zuidgors
1.224000015	124.4507935	2004	Zuidgors
1.224500046	124.4507935	2004	Zuidgors
1.252900009	127.2792206	2004	Zuidgors
1.216499939	127.2792206	2004	Zuidgors
1.180099945	127.2792206	2004	Zuidgors
1.16409996	127.2792206	2004	Zuidgors
1.154899979	127.2792206	2004	Zuidgors
1.148799973	130.1076477	2004	Zuidgors
1.136800003	130.1076477	2004	Zuidgors
1.12	130.1076477	2004	Zuidgors
1.103199997	130.1076477	2004	Zuidgors
1.094199982	130.1076477	2004	Zuidgors
1.103799973	132.9360749	2004	Zuidgors
1.094199982	132.9360749	2004	Zuidgors
1.081300049	132.9360749	2004	Zuidgors
1.058499985	132.9360749	2004	Zuidgors
1.035699997	132.9360749	2004	Zuidgors
1.036699982	135.764502	2004	Zuidgors
1.024100037	135.764502	2004	Zuidgors
1.014899979	135.764502	2004	Zuidgors
1.002200012	135.764502	2004	Zuidgors
0.979000015	135.764502	2004	Zuidgors
0.955800018	135.764502	2004	Zuidgors
0.955	138.5929291	2004	Zuidgors
0.931999969	138.5929291	2004	Zuidgors
0.908000031	138.5929291	2004	Zuidgors
0.8825	138.5929291	2004	Zuidgors
0.8525	138.5929291	2004	Zuidgors
0.846500015	141.4213562	2004	Zuidgors
0.811699982	141.4213562	2004	Zuidgors
0.767600021	141.4213562	2004	Zuidgors
0.720400009	141.4213562	2004	Zuidgors
0.678799973	141.4213562	2004	Zuidgors
0.667399979	144.2497834	2004	Zuidgors
0.640999985	144.2497834	2004	Zuidgors
0.614599991	144.2497834	2004	Zuidgors
0.580400009	144.2497834	2004	Zuidgors
0.543600006	144.2497834	2004	Zuidgors
0.544399986	147.0782105	2004	Zuidgors
0.519199982	147.0782105	2004	Zuidgors
0.5	147.0782105	2004	Zuidgors
0.48079998	147.0782105	2004	Zuidgors
0.458899994	147.0782105	2004	Zuidgors
0.436100006	147.0782105	2004	Zuidgors
0.426399994	149.9066376	2004	Zuidgors
0.402799988	149.9066376	2004	Zuidgors
0.377999992	149.9066376	2004	Zuidgors
0.353199997	149.9066376	2004	Zuidgors
0.326300011	149.9066376	2004	Zuidgors
0.315499992	152.7350647	2004	Zuidgors
0.289500008	152.7350647	2004	Zuidgors
0.265499992	152.7350647	2004	Zuidgors
0.2475	152.7350647	2004	Zuidgors
0.229500008	152.7350647	2004	Zuidgors
0.239500008	155.5634919	2004	Zuidgors
0.209400005	155.5634919	2004	Zuidgors
0.172600002	155.5634919	2004	Zuidgors
0.136099997	155.5634919	2004	Zuidgors
0.100500002	155.5634919	2004	Zuidgors
0.064899998	155.5634919	2004	Zuidgors
0.063499999	158.391919	2004	Zuidgors
0.0473	158.391919	2004	Zuidgors
0.035699999	158.391919	2004	Zuidgors
0.0196	158.391919	2004	Zuidgors
-0.01	158.391919	2004	Zuidgors
-0.01	161.2203461	2004	Zuidgors
-0.036400001	161.2203461	2004	Zuidgors
-0.055	161.2203461	2004	Zuidgors
-0.070999999	161.2203461	2004	Zuidgors
-0.088400002	161.2203461	2004	Zuidgors
-0.086999998	164.0487732	2004	Zuidgors
-0.111000004	164.0487732	2004	Zuidgors
-0.135	164.0487732	2004	Zuidgors
-0.153000002	164.0487732	2004	Zuidgors
-0.168999996	164.0487732	2004	Zuidgors
-0.172999992	166.8772004	2004	Zuidgors
-0.189500008	166.8772004	2004	Zuidgors
-0.2075	166.8772004	2004	Zuidgors
-0.225499992	166.8772004	2004	Zuidgors
-0.246500015	166.8772004	2004	Zuidgors
-0.268500023	166.8772004	2004	Zuidgors
-0.276900005	169.7056275	2004	Zuidgors
-0.303300018	169.7056275	2004	Zuidgors
-0.328500023	169.7056275	2004	Zuidgors
-0.353699989	169.7056275	2004	Zuidgors
-0.374700012	169.7056275	2004	Zuidgors
-0.375900002	172.5340546	2004	Zuidgors
-0.397099991	172.5340546	2004	Zuidgors
-0.416899986	172.5340546	2004	Zuidgors
-0.4325	172.5340546	2004	Zuidgors
-0.448100014	172.5340546	2004	Zuidgors
-0.462900009	175.3624817	2004	Zuidgors
-0.472799988	175.3624817	2004	Zuidgors
-0.479199982	175.3624817	2004	Zuidgors
-0.489300003	175.3624817	2004	Zuidgors
-0.510499992	175.3624817	2004	Zuidgors
-0.515500031	178.1909089	2004	Zuidgors
-0.534300041	178.1909089	2004	Zuidgors
-0.551900024	178.1909089	2004	Zuidgors
-0.569099998	178.1909089	2004	Zuidgors
-0.584799995	178.1909089	2004	Zuidgors
-0.595999985	178.1909089	2004	Zuidgors
-0.6	181.019336	2004	Zuidgors
-0.607999992	181.019336	2004	Zuidgors
-0.625	181.019336	2004	Zuidgors
-0.645	181.019336	2004	Zuidgors
-0.663000031	181.019336	2004	Zuidgors
-0.678199997	183.8477631	2004	Zuidgors
-0.686999969	183.8477631	2004	Zuidgors
-0.695800018	183.8477631	2004	Zuidgors
-0.705199966	183.8477631	2004	Zuidgors
-0.714800034	183.8477631	2004	Zuidgors
-0.725999985	186.6761902	2004	Zuidgors
-0.735999985	186.6761902	2004	Zuidgors
-0.751999969	186.6761902	2004	Zuidgors
-0.768000031	186.6761902	2004	Zuidgors
-0.777399979	186.6761902	2004	Zuidgors
-0.788600006	189.5046174	2004	Zuidgors
-0.789400024	189.5046174	2004	Zuidgors
-0.794300003	189.5046174	2004	Zuidgors
-0.811500015	189.5046174	2004	Zuidgors
-0.828700027	189.5046174	2004	Zuidgors
-0.841999969	189.5046174	2004	Zuidgors
-0.839199982	192.3330445	2004	Zuidgors
-0.852799988	192.3330445	2004	Zuidgors
-0.864800034	192.3330445	2004	Zuidgors
-0.871999969	192.3330445	2004	Zuidgors
-0.879199982	192.3330445	2004	Zuidgors
-0.884000015	195.1614716	2004	Zuidgors
-0.8925	195.1614716	2004	Zuidgors
-0.9025	195.1614716	2004	Zuidgors
-0.914499969	195.1614716	2004	Zuidgors
-0.9325	195.1614716	2004	Zuidgors
-0.930500031	197.9898987	2004	Zuidgors
-0.946900024	197.9898987	2004	Zuidgors
-0.956100006	197.9898987	2004	Zuidgors
-0.962900009	197.9898987	2004	Zuidgors
-0.971800003	197.9898987	2004	Zuidgors
-0.986999969	197.9898987	2004	Zuidgors
-0.986999969	200.8183259	2004	Zuidgors
-0.998199997	200.8183259	2004	Zuidgors
-1.000100021	200.8183259	2004	Zuidgors
-0.998899994	200.8183259	2004	Zuidgors
-1.001699982	200.8183259	2004	Zuidgors
-0.985299988	203.646753	2004	Zuidgors
-0.998499985	203.646753	2004	Zuidgors
-1.011699982	203.646753	2004	Zuidgors
-1.006899948	203.646753	2004	Zuidgors
-0.996100006	203.646753	2004	Zuidgors
-0.981100006	206.4751801	2004	Zuidgors
-0.97	206.4751801	2004	Zuidgors
NA	206.4751801	2004	Zuidgors
NA	206.4751801	2004	Zuidgors
NA	206.4751801	2004	Zuidgors
NA	209.3036072	2004	Zuidgors
NA	209.3036072	2004	Zuidgors
NA	209.3036072	2004	Zuidgors
NA	209.3036072	2004	Zuidgors
NA	209.3036072	2004	Zuidgors
NA	209.3036072	2004	Zuidgors
NA	212.1320344	2004	Zuidgors
NA	212.1320344	2004	Zuidgors
NA	212.1320344	2004	Zuidgors
NA	212.1320344	2004	Zuidgors
NA	212.1320344	2004	Zuidgors
NA	214.9604615	2004	Zuidgors
NA	214.9604615	2004	Zuidgors
NA	214.9604615	2004	Zuidgors
NA	214.9604615	2004	Zuidgors
NA	214.9604615	2004	Zuidgors
NA	217.7888886	2004	Zuidgors
NA	217.7888886	2004	Zuidgors
NA	217.7888886	2004	Zuidgors
NA	217.7888886	2004	Zuidgors
NA	217.7888886	2004	Zuidgors
NA	220.6173157	2004	Zuidgors
NA	220.6173157	2004	Zuidgors
NA	220.6173157	2004	Zuidgors
NA	220.6173157	2004	Zuidgors
NA	220.6173157	2004	Zuidgors
NA	220.6173157	2004	Zuidgors
NA	223.4457429	2004	Zuidgors
NA	223.4457429	2004	Zuidgors
NA	223.4457429	2004	Zuidgors
NA	223.4457429	2004	Zuidgors
NA	223.4457429	2004	Zuidgors
NA	226.27417	2004	Zuidgors
NA	226.27417	2004	Zuidgors
NA	226.27417	2004	Zuidgors
NA	226.27417	2004	Zuidgors
NA	226.27417	2004	Zuidgors
NA	229.1025971	2004	Zuidgors
NA	229.1025971	2004	Zuidgors
NA	229.1025971	2004	Zuidgors
NA	229.1025971	2004	Zuidgors
NA	229.1025971	2004	Zuidgors
NA	229.1025971	2004	Zuidgors
NA	231.9310242	2004	Zuidgors
NA	231.9310242	2004	Zuidgors
NA	231.9310242	2004	Zuidgors
NA	231.9310242	2004	Zuidgors
NA	231.9310242	2004	Zuidgors
NA	234.7594514	2004	Zuidgors
NA	234.7594514	2004	Zuidgors
NA	234.7594514	2004	Zuidgors
NA	234.7594514	2004	Zuidgors
NA	234.7594514	2004	Zuidgors
NA	237.5878785	2004	Zuidgors
NA	237.5878785	2004	Zuidgors
NA	237.5878785	2004	Zuidgors
NA	237.5878785	2004	Zuidgors
NA	237.5878785	2004	Zuidgors
NA	240.4163056	2004	Zuidgors
NA	240.4163056	2004	Zuidgors
NA	240.4163056	2004	Zuidgors
NA	240.4163056	2004	Zuidgors
NA	240.4163056	2004	Zuidgors
NA	240.4163056	2004	Zuidgors
NA	243.2447327	2004	Zuidgors
NA	243.2447327	2004	Zuidgors
NA	243.2447327	2004	Zuidgors
NA	243.2447327	2004	Zuidgors
NA	243.2447327	2004	Zuidgors
NA	246.0731599	2004	Zuidgors
NA	246.0731599	2004	Zuidgors
NA	246.0731599	2004	Zuidgors
NA	246.0731599	2004	Zuidgors
NA	246.0731599	2004	Zuidgors
NA	248.901587	2004	Zuidgors
NA	248.901587	2004	Zuidgors
NA	248.901587	2004	Zuidgors
NA	248.901587	2004	Zuidgors
NA	248.901587	2004	Zuidgors
NA	251.7300141	2004	Zuidgors
NA	251.7300141	2004	Zuidgors
NA	251.7300141	2004	Zuidgors
NA	251.7300141	2004	Zuidgors
NA	251.7300141	2004	Zuidgors
NA	251.7300141	2004	Zuidgors
NA	254.5584412	2004	Zuidgors
NA	254.5584412	2004	Zuidgors
NA	254.5584412	2004	Zuidgors
NA	254.5584412	2004	Zuidgors
NA	254.5584412	2004	Zuidgors
NA	257.3868684	2004	Zuidgors
NA	257.3868684	2004	Zuidgors
NA	257.3868684	2004	Zuidgors
NA	257.3868684	2004	Zuidgors
NA	257.3868684	2004	Zuidgors
NA	260.2152955	2004	Zuidgors
NA	260.2152955	2004	Zuidgors
NA	260.2152955	2004	Zuidgors
NA	260.2152955	2004	Zuidgors
NA	260.2152955	2004	Zuidgors
NA	260.2152955	2004	Zuidgors
NA	263.0437226	2004	Zuidgors
NA	263.0437226	2004	Zuidgors
NA	263.0437226	2004	Zuidgors
NA	263.0437226	2004	Zuidgors
NA	263.0437226	2004	Zuidgors
NA	265.8721497	2004	Zuidgors
NA	265.8721497	2004	Zuidgors
NA	265.8721497	2004	Zuidgors
NA	265.8721497	2004	Zuidgors
NA	265.8721497	2004	Zuidgors
NA	268.7005769	2004	Zuidgors
NA	268.7005769	2004	Zuidgors
NA	268.7005769	2004	Zuidgors
NA	268.7005769	2004	Zuidgors
NA	268.7005769	2004	Zuidgors
NA	271.529004	2004	Zuidgors
NA	271.529004	2004	Zuidgors
NA	271.529004	2004	Zuidgors
NA	271.529004	2004	Zuidgors
NA	271.529004	2004	Zuidgors
NA	271.529004	2004	Zuidgors
NA	274.3574311	2004	Zuidgors
NA	274.3574311	2004	Zuidgors
NA	274.3574311	2004	Zuidgors
NA	274.3574311	2004	Zuidgors
NA	274.3574311	2004	Zuidgors
NA	277.1858582	2004	Zuidgors
NA	277.1858582	2004	Zuidgors
NA	277.1858582	2004	Zuidgors
NA	277.1858582	2004	Zuidgors
NA	277.1858582	2004	Zuidgors
NA	280.0142853	2004	Zuidgors
NA	280.0142853	2004	Zuidgors
NA	280.0142853	2004	Zuidgors
NA	280.0142853	2004	Zuidgors
NA	280.0142853	2004	Zuidgors
NA	282.8427125	2004	Zuidgors
NA	282.8427125	2004	Zuidgors
NA	282.8427125	2004	Zuidgors
NA	282.8427125	2004	Zuidgors
NA	282.8427125	2004	Zuidgors
NA	282.8427125	2004	Zuidgors
NA	285.6711396	2004	Zuidgors
NA	285.6711396	2004	Zuidgors
NA	285.6711396	2004	Zuidgors
NA	285.6711396	2004	Zuidgors
NA	285.6711396	2004	Zuidgors
NA	288.4995667	2004	Zuidgors
NA	288.4995667	2004	Zuidgors
NA	288.4995667	2004	Zuidgors
NA	288.4995667	2004	Zuidgors
NA	288.4995667	2004	Zuidgors
NA	291.3279938	2004	Zuidgors
NA	291.3279938	2004	Zuidgors
NA	291.3279938	2004	Zuidgors
NA	291.3279938	2004	Zuidgors
NA	291.3279938	2004	Zuidgors
NA	291.3279938	2004	Zuidgors
NA	294.156421	2004	Zuidgors
NA	294.156421	2004	Zuidgors
NA	294.156421	2004	Zuidgors
NA	294.156421	2004	Zuidgors
NA	294.156421	2004	Zuidgors
NA	296.9848481	2004	Zuidgors
NA	296.9848481	2004	Zuidgors
NA	296.9848481	2004	Zuidgors
NA	296.9848481	2004	Zuidgors
NA	296.9848481	2004	Zuidgors
NA	299.8132752	2004	Zuidgors
NA	299.8132752	2004	Zuidgors
NA	299.8132752	2004	Zuidgors
NA	299.8132752	2004	Zuidgors
NA	299.8132752	2004	Zuidgors
NA	302.6417023	2004	Zuidgors
NA	302.6417023	2004	Zuidgors
NA	302.6417023	2004	Zuidgors
NA	302.6417023	2004	Zuidgors
NA	302.6417023	2004	Zuidgors
NA	302.6417023	2004	Zuidgors
NA	305.4701295	2004	Zuidgors
NA	305.4701295	2004	Zuidgors
NA	305.4701295	2004	Zuidgors
NA	305.4701295	2004	Zuidgors
NA	305.4701295	2004	Zuidgors
NA	308.2985566	2004	Zuidgors
NA	308.2985566	2004	Zuidgors
NA	308.2985566	2004	Zuidgors
NA	308.2985566	2004	Zuidgors
NA	308.2985566	2004	Zuidgors
NA	311.1269837	2004	Zuidgors
NA	311.1269837	2004	Zuidgors
NA	311.1269837	2004	Zuidgors
NA	311.1269837	2004	Zuidgors
NA	311.1269837	2004	Zuidgors
NA	313.9554108	2004	Zuidgors
NA	313.9554108	2004	Zuidgors
NA	313.9554108	2004	Zuidgors
NA	313.9554108	2004	Zuidgors
NA	313.9554108	2004	Zuidgors
NA	313.9554108	2004	Zuidgors
NA	316.783838	2004	Zuidgors
NA	316.783838	2004	Zuidgors
NA	316.783838	2004	Zuidgors
NA	316.783838	2004	Zuidgors
NA	316.783838	2004	Zuidgors
NA	319.6122651	2004	Zuidgors
NA	319.6122651	2004	Zuidgors
NA	319.6122651	2004	Zuidgors
NA	319.6122651	2004	Zuidgors
NA	319.6122651	2004	Zuidgors
NA	322.4406922	2004	Zuidgors
NA	322.4406922	2004	Zuidgors
NA	322.4406922	2004	Zuidgors
NA	322.4406922	2004	Zuidgors
NA	322.4406922	2004	Zuidgors
NA	325.2691193	2004	Zuidgors
NA	325.2691193	2004	Zuidgors
NA	325.2691193	2004	Zuidgors
NA	325.2691193	2004	Zuidgors
NA	325.2691193	2004	Zuidgors
NA	325.2691193	2004	Zuidgors
NA	328.0975465	2004	Zuidgors
NA	328.0975465	2004	Zuidgors
NA	328.0975465	2004	Zuidgors
NA	328.0975465	2004	Zuidgors
NA	328.0975465	2004	Zuidgors
NA	330.9259736	2004	Zuidgors
NA	330.9259736	2004	Zuidgors
NA	330.9259736	2004	Zuidgors
NA	330.9259736	2004	Zuidgors
NA	330.9259736	2004	Zuidgors
NA	333.7544007	2004	Zuidgors
NA	333.7544007	2004	Zuidgors
NA	333.7544007	2004	Zuidgors
NA	333.7544007	2004	Zuidgors
NA	333.7544007	2004	Zuidgors
NA	333.7544007	2004	Zuidgors
NA	336.5828278	2004	Zuidgors
NA	336.5828278	2004	Zuidgors
NA	336.5828278	2004	Zuidgors
NA	336.5828278	2004	Zuidgors
NA	336.5828278	2004	Zuidgors
NA	339.411255	2004	Zuidgors
NA	339.411255	2004	Zuidgors
NA	339.411255	2004	Zuidgors
NA	339.411255	2004	Zuidgors
NA	339.411255	2004	Zuidgors
NA	342.2396821	2004	Zuidgors
NA	342.2396821	2004	Zuidgors
NA	342.2396821	2004	Zuidgors
NA	342.2396821	2004	Zuidgors
NA	342.2396821	2004	Zuidgors
NA	345.0681092	2004	Zuidgors
NA	345.0681092	2004	Zuidgors
NA	345.0681092	2004	Zuidgors
NA	345.0681092	2004	Zuidgors
NA	345.0681092	2004	Zuidgors
NA	345.0681092	2004	Zuidgors
NA	347.8965363	2004	Zuidgors
NA	347.8965363	2004	Zuidgors
NA	347.8965363	2004	Zuidgors
NA	347.8965363	2004	Zuidgors
NA	347.8965363	2004	Zuidgors
NA	350.7249635	2004	Zuidgors
NA	350.7249635	2004	Zuidgors
NA	350.7249635	2004	Zuidgors
NA	350.7249635	2004	Zuidgors
NA	350.7249635	2004	Zuidgors
NA	353.5533906	2004	Zuidgors
NA	353.5533906	2004	Zuidgors
NA	353.5533906	2004	Zuidgors
NA	353.5533906	2004	Zuidgors
NA	353.5533906	2004	Zuidgors
NA	356.3818177	2004	Zuidgors
NA	356.3818177	2004	Zuidgors
NA	0	2006	Zuidgors
NA	0	2006	Zuidgors
2.69	0	2006	Zuidgors
2.91	0	2006	Zuidgors
2.54	0	2006	Zuidgors
2.75	2.828427125	2006	Zuidgors
2.81	2.828427125	2006	Zuidgors
2.68	2.828427125	2006	Zuidgors
2.72	2.828427125	2006	Zuidgors
2.84	2.828427125	2006	Zuidgors
2.86	5.656854249	2006	Zuidgors
2.81	5.656854249	2006	Zuidgors
2.84	5.656854249	2006	Zuidgors
2.84	5.656854249	2006	Zuidgors
2.82	5.656854249	2006	Zuidgors
2.83	8.485281374	2006	Zuidgors
2.74	8.485281374	2006	Zuidgors
2.75	8.485281374	2006	Zuidgors
2.72	8.485281374	2006	Zuidgors
2.72	8.485281374	2006	Zuidgors
2.71	11.3137085	2006	Zuidgors
2.85	11.3137085	2006	Zuidgors
2.74	11.3137085	2006	Zuidgors
2.96	11.3137085	2006	Zuidgors
2.99	11.3137085	2006	Zuidgors
2.96	11.3137085	2006	Zuidgors
3.02	14.14213562	2006	Zuidgors
3.02	14.14213562	2006	Zuidgors
2.99	14.14213562	2006	Zuidgors
2.78	14.14213562	2006	Zuidgors
2.82	14.14213562	2006	Zuidgors
3	16.97056275	2006	Zuidgors
2.94	16.97056275	2006	Zuidgors
2.54	16.97056275	2006	Zuidgors
2.93	16.97056275	2006	Zuidgors
2.99	16.97056275	2006	Zuidgors
3.03	19.79898987	2006	Zuidgors
2.94	19.79898987	2006	Zuidgors
2.92	19.79898987	2006	Zuidgors
2.87	19.79898987	2006	Zuidgors
2.84	19.79898987	2006	Zuidgors
2.83	19.79898987	2006	Zuidgors
2.92	22.627417	2006	Zuidgors
3.09	22.627417	2006	Zuidgors
2.99	22.627417	2006	Zuidgors
2.98	22.627417	2006	Zuidgors
2.98	22.627417	2006	Zuidgors
3	25.45584412	2006	Zuidgors
2.91	25.45584412	2006	Zuidgors
3.05	25.45584412	2006	Zuidgors
3.06	25.45584412	2006	Zuidgors
3.01	25.45584412	2006	Zuidgors
2.62	28.28427125	2006	Zuidgors
2.97	28.28427125	2006	Zuidgors
2.97	28.28427125	2006	Zuidgors
2.71	28.28427125	2006	Zuidgors
2.9	28.28427125	2006	Zuidgors
2.99	31.11269837	2006	Zuidgors
2.88	31.11269837	2006	Zuidgors
2.9	31.11269837	2006	Zuidgors
2.86	31.11269837	2006	Zuidgors
2.93	31.11269837	2006	Zuidgors
3.06	31.11269837	2006	Zuidgors
2.93	33.9411255	2006	Zuidgors
2.89	33.9411255	2006	Zuidgors
2.95	33.9411255	2006	Zuidgors
2.85	33.9411255	2006	Zuidgors
2.88	33.9411255	2006	Zuidgors
2.74	36.76955262	2006	Zuidgors
2.74	36.76955262	2006	Zuidgors
2.7	36.76955262	2006	Zuidgors
2.68	36.76955262	2006	Zuidgors
2.72	36.76955262	2006	Zuidgors
2.67	39.59797975	2006	Zuidgors
2.72	39.59797975	2006	Zuidgors
2.74	39.59797975	2006	Zuidgors
2.73	39.59797975	2006	Zuidgors
2.69	39.59797975	2006	Zuidgors
2.7	42.42640687	2006	Zuidgors
2.81	42.42640687	2006	Zuidgors
2.87	42.42640687	2006	Zuidgors
2.82	42.42640687	2006	Zuidgors
2.92	42.42640687	2006	Zuidgors
2.9	42.42640687	2006	Zuidgors
2.88	45.254834	2006	Zuidgors
2.82	45.254834	2006	Zuidgors
2.93	45.254834	2006	Zuidgors
2.87	45.254834	2006	Zuidgors
2.9	45.254834	2006	Zuidgors
2.91	48.08326112	2006	Zuidgors
2.94	48.08326112	2006	Zuidgors
2.99	48.08326112	2006	Zuidgors
3.09	48.08326112	2006	Zuidgors
2.97	48.08326112	2006	Zuidgors
2.93	50.91168825	2006	Zuidgors
2.92	50.91168825	2006	Zuidgors
2.83	50.91168825	2006	Zuidgors
2.86	50.91168825	2006	Zuidgors
2.84	50.91168825	2006	Zuidgors
2.88	53.74011537	2006	Zuidgors
2.84	53.74011537	2006	Zuidgors
2.85	53.74011537	2006	Zuidgors
2.94	53.74011537	2006	Zuidgors
2.91	53.74011537	2006	Zuidgors
2.88	53.74011537	2006	Zuidgors
2.75	56.56854249	2006	Zuidgors
2.75	56.56854249	2006	Zuidgors
2.9	56.56854249	2006	Zuidgors
2.84	56.56854249	2006	Zuidgors
2.83	56.56854249	2006	Zuidgors
2.73	59.39696962	2006	Zuidgors
2.82	59.39696962	2006	Zuidgors
2.82	59.39696962	2006	Zuidgors
2.76	59.39696962	2006	Zuidgors
2.75	59.39696962	2006	Zuidgors
2.75	62.22539674	2006	Zuidgors
2.76	62.22539674	2006	Zuidgors
2.79	62.22539674	2006	Zuidgors
2.83	62.22539674	2006	Zuidgors
2.8	62.22539674	2006	Zuidgors
2.85	62.22539674	2006	Zuidgors
2.97	65.05382387	2006	Zuidgors
2.99	65.05382387	2006	Zuidgors
2.98	65.05382387	2006	Zuidgors
2.89	65.05382387	2006	Zuidgors
2.96	65.05382387	2006	Zuidgors
2.94	67.88225099	2006	Zuidgors
3.08	67.88225099	2006	Zuidgors
3.13	67.88225099	2006	Zuidgors
3.04	67.88225099	2006	Zuidgors
3.13	67.88225099	2006	Zuidgors
3.12	70.71067812	2006	Zuidgors
3.01	70.71067812	2006	Zuidgors
2.96	70.71067812	2006	Zuidgors
2.119999847	70.71067812	2006	Zuidgors
2.02	70.71067812	2006	Zuidgors
2.06	73.53910524	2006	Zuidgors
2	73.53910524	2006	Zuidgors
1.9	73.53910524	2006	Zuidgors
1.85	73.53910524	2006	Zuidgors
1.81	73.53910524	2006	Zuidgors
1.79	73.53910524	2006	Zuidgors
1.82	76.36753237	2006	Zuidgors
1.83	76.36753237	2006	Zuidgors
1.52	76.36753237	2006	Zuidgors
1.8	76.36753237	2006	Zuidgors
1.74	76.36753237	2006	Zuidgors
1.74	79.19595949	2006	Zuidgors
1.71	79.19595949	2006	Zuidgors
1.71	79.19595949	2006	Zuidgors
1.74	79.19595949	2006	Zuidgors
1.77	79.19595949	2006	Zuidgors
1.76	82.02438662	2006	Zuidgors
1.68	82.02438662	2006	Zuidgors
1.74	82.02438662	2006	Zuidgors
1.9	82.02438662	2006	Zuidgors
1.67	82.02438662	2006	Zuidgors
1.57	84.85281374	2006	Zuidgors
1.49	84.85281374	2006	Zuidgors
1.48	84.85281374	2006	Zuidgors
1.48	84.85281374	2006	Zuidgors
1.41	84.85281374	2006	Zuidgors
1.41	84.85281374	2006	Zuidgors
1.52	87.68124087	2006	Zuidgors
1.51	87.68124087	2006	Zuidgors
1.49	87.68124087	2006	Zuidgors
1.49	87.68124087	2006	Zuidgors
1.51	87.68124087	2006	Zuidgors
1.48	90.50966799	2006	Zuidgors
1.4	90.50966799	2006	Zuidgors
1.56	90.50966799	2006	Zuidgors
1.52	90.50966799	2006	Zuidgors
1.49	90.50966799	2006	Zuidgors
1.44	93.33809512	2006	Zuidgors
1.43	93.33809512	2006	Zuidgors
1.47	93.33809512	2006	Zuidgors
1.5	93.33809512	2006	Zuidgors
1.51	93.33809512	2006	Zuidgors
1.43	93.33809512	2006	Zuidgors
1.48	96.16652224	2006	Zuidgors
1.45	96.16652224	2006	Zuidgors
1.48	96.16652224	2006	Zuidgors
1.48	96.16652224	2006	Zuidgors
1.43	96.16652224	2006	Zuidgors
1.42	98.99494937	2006	Zuidgors
1.37	98.99494937	2006	Zuidgors
1.35	98.99494937	2006	Zuidgors
1.31	98.99494937	2006	Zuidgors
1.39	98.99494937	2006	Zuidgors
1.39	101.8233765	2006	Zuidgors
1.36	101.8233765	2006	Zuidgors
1.43	101.8233765	2006	Zuidgors
1.5	101.8233765	2006	Zuidgors
1.45	101.8233765	2006	Zuidgors
1.45	104.6518036	2006	Zuidgors
1.43	104.6518036	2006	Zuidgors
1.44	104.6518036	2006	Zuidgors
NA	104.6518036	2006	Zuidgors
1.45	104.6518036	2006	Zuidgors
1.38	104.6518036	2006	Zuidgors
1.38	107.4802307	2006	Zuidgors
1.37	107.4802307	2006	Zuidgors
1.34	107.4802307	2006	Zuidgors
1.36	107.4802307	2006	Zuidgors
1.4	107.4802307	2006	Zuidgors
1.46	110.3086579	2006	Zuidgors
1.36	110.3086579	2006	Zuidgors
1.38	110.3086579	2006	Zuidgors
1.39	110.3086579	2006	Zuidgors
1.32	110.3086579	2006	Zuidgors
1.33	113.137085	2006	Zuidgors
1.28	113.137085	2006	Zuidgors
1.4	113.137085	2006	Zuidgors
1.39	113.137085	2006	Zuidgors
1.38	113.137085	2006	Zuidgors
1.37	115.9655121	2006	Zuidgors
1.35	115.9655121	2006	Zuidgors
1.31	115.9655121	2006	Zuidgors
1.33	115.9655121	2006	Zuidgors
1.27	115.9655121	2006	Zuidgors
1.35	115.9655121	2006	Zuidgors
1.35	118.7939392	2006	Zuidgors
1.32	118.7939392	2006	Zuidgors
1.29	118.7939392	2006	Zuidgors
1.27	118.7939392	2006	Zuidgors
1.29	118.7939392	2006	Zuidgors
1.32	121.6223664	2006	Zuidgors
1.35	121.6223664	2006	Zuidgors
1.31	121.6223664	2006	Zuidgors
1.25	121.6223664	2006	Zuidgors
1.27	121.6223664	2006	Zuidgors
1.179999924	124.4507935	2006	Zuidgors
1.26	124.4507935	2006	Zuidgors
1.24	124.4507935	2006	Zuidgors
1.25	124.4507935	2006	Zuidgors
1.25	124.4507935	2006	Zuidgors
1.27	124.4507935	2006	Zuidgors
1.25	127.2792206	2006	Zuidgors
1.28	127.2792206	2006	Zuidgors
1.25	127.2792206	2006	Zuidgors
1.21	127.2792206	2006	Zuidgors
1.12	127.2792206	2006	Zuidgors
1.21	130.1076477	2006	Zuidgors
1.190000076	130.1076477	2006	Zuidgors
1.22	130.1076477	2006	Zuidgors
1.22	130.1076477	2006	Zuidgors
1.16	130.1076477	2006	Zuidgors
1.15	132.9360749	2006	Zuidgors
1.16	132.9360749	2006	Zuidgors
1.169999924	132.9360749	2006	Zuidgors
1.1	132.9360749	2006	Zuidgors
1.1	132.9360749	2006	Zuidgors
1.13	135.764502	2006	Zuidgors
1.12	135.764502	2006	Zuidgors
1.11	135.764502	2006	Zuidgors
1.059999924	135.764502	2006	Zuidgors
1.070000076	135.764502	2006	Zuidgors
1.09	135.764502	2006	Zuidgors
1.04	138.5929291	2006	Zuidgors
1.03	138.5929291	2006	Zuidgors
1.049999924	138.5929291	2006	Zuidgors
1.01	138.5929291	2006	Zuidgors
1	138.5929291	2006	Zuidgors
0.99	141.4213562	2006	Zuidgors
0.93	141.4213562	2006	Zuidgors
0.92	141.4213562	2006	Zuidgors
0.92	141.4213562	2006	Zuidgors
0.92	141.4213562	2006	Zuidgors
0.94	144.2497834	2006	Zuidgors
0.9	144.2497834	2006	Zuidgors
0.87	144.2497834	2006	Zuidgors
0.83	144.2497834	2006	Zuidgors
0.76	144.2497834	2006	Zuidgors
0.86	147.0782105	2006	Zuidgors
0.82	147.0782105	2006	Zuidgors
0.8	147.0782105	2006	Zuidgors
0.81	147.0782105	2006	Zuidgors
0.8	147.0782105	2006	Zuidgors
0.72	147.0782105	2006	Zuidgors
0.7	149.9066376	2006	Zuidgors
0.7	149.9066376	2006	Zuidgors
0.69	149.9066376	2006	Zuidgors
0.65	149.9066376	2006	Zuidgors
0.64	149.9066376	2006	Zuidgors
0.64	152.7350647	2006	Zuidgors
0.63	152.7350647	2006	Zuidgors
NA	152.7350647	2006	Zuidgors
0.589999962	152.7350647	2006	Zuidgors
0.58	152.7350647	2006	Zuidgors
0.58	155.5634919	2006	Zuidgors
0.529999962	155.5634919	2006	Zuidgors
0.529999962	155.5634919	2006	Zuidgors
0.51	155.5634919	2006	Zuidgors
0.5	155.5634919	2006	Zuidgors
0.47	155.5634919	2006	Zuidgors
0.47	158.391919	2006	Zuidgors
0.45	158.391919	2006	Zuidgors
0.44	158.391919	2006	Zuidgors
0.41	158.391919	2006	Zuidgors
0.38	158.391919	2006	Zuidgors
0.37	161.2203461	2006	Zuidgors
0.38	161.2203461	2006	Zuidgors
0.35	161.2203461	2006	Zuidgors
0.33	161.2203461	2006	Zuidgors
0.33	161.2203461	2006	Zuidgors
0.28	164.0487732	2006	Zuidgors
0.29	164.0487732	2006	Zuidgors
0.270000019	164.0487732	2006	Zuidgors
0.25	164.0487732	2006	Zuidgors
0.23	164.0487732	2006	Zuidgors
0.23	166.8772004	2006	Zuidgors
0.21	166.8772004	2006	Zuidgors
0.21	166.8772004	2006	Zuidgors
0.19	166.8772004	2006	Zuidgors
0.17	166.8772004	2006	Zuidgors
0.18	166.8772004	2006	Zuidgors
0.15000001	169.7056275	2006	Zuidgors
0.14	169.7056275	2006	Zuidgors
0.11	169.7056275	2006	Zuidgors
0.08	169.7056275	2006	Zuidgors
0.07	169.7056275	2006	Zuidgors
0.08	172.5340546	2006	Zuidgors
0.07	172.5340546	2006	Zuidgors
0.05	172.5340546	2006	Zuidgors
0.06	172.5340546	2006	Zuidgors
0.04	172.5340546	2006	Zuidgors
0.03	175.3624817	2006	Zuidgors
0.02	175.3624817	2006	Zuidgors
0	175.3624817	2006	Zuidgors
0	175.3624817	2006	Zuidgors
-0.01	175.3624817	2006	Zuidgors
-0.03	178.1909089	2006	Zuidgors
-0.02	178.1909089	2006	Zuidgors
-0.02	178.1909089	2006	Zuidgors
-0.05	178.1909089	2006	Zuidgors
-0.05	178.1909089	2006	Zuidgors
-0.07	178.1909089	2006	Zuidgors
-0.07	181.019336	2006	Zuidgors
-0.09	181.019336	2006	Zuidgors
-0.09	181.019336	2006	Zuidgors
-0.1	181.019336	2006	Zuidgors
-0.14	181.019336	2006	Zuidgors
-0.07	183.8477631	2006	Zuidgors
-0.16	183.8477631	2006	Zuidgors
-0.17	183.8477631	2006	Zuidgors
-0.23	183.8477631	2006	Zuidgors
-0.19	183.8477631	2006	Zuidgors
-0.21	186.6761902	2006	Zuidgors
-0.23	186.6761902	2006	Zuidgors
-0.09	186.6761902	2006	Zuidgors
-0.24	186.6761902	2006	Zuidgors
-0.21	186.6761902	2006	Zuidgors
-0.24	189.5046174	2006	Zuidgors
-0.24	189.5046174	2006	Zuidgors
-0.36	189.5046174	2006	Zuidgors
-0.32	189.5046174	2006	Zuidgors
-0.270000019	189.5046174	2006	Zuidgors
-0.29	189.5046174	2006	Zuidgors
-0.39	192.3330445	2006	Zuidgors
-0.36	192.3330445	2006	Zuidgors
-0.4	192.3330445	2006	Zuidgors
-0.45	192.3330445	2006	Zuidgors
-0.42	192.3330445	2006	Zuidgors
-0.4	195.1614716	2006	Zuidgors
-0.38	195.1614716	2006	Zuidgors
-0.38	195.1614716	2006	Zuidgors
-0.44	195.1614716	2006	Zuidgors
-0.35	195.1614716	2006	Zuidgors
-0.45	197.9898987	2006	Zuidgors
-0.46	197.9898987	2006	Zuidgors
-0.43	197.9898987	2006	Zuidgors
-0.52	197.9898987	2006	Zuidgors
-0.47	197.9898987	2006	Zuidgors
-0.600000038	197.9898987	2006	Zuidgors
-0.600000038	200.8183259	2006	Zuidgors
-0.63	200.8183259	2006	Zuidgors
-0.63	200.8183259	2006	Zuidgors
-0.589999962	200.8183259	2006	Zuidgors
-0.62	200.8183259	2006	Zuidgors
-0.589999962	203.646753	2006	Zuidgors
-0.62	203.646753	2006	Zuidgors
-0.61	203.646753	2006	Zuidgors
-0.589999962	203.646753	2006	Zuidgors
-0.69	203.646753	2006	Zuidgors
-0.72	206.4751801	2006	Zuidgors
-0.73	206.4751801	2006	Zuidgors
-0.69	206.4751801	2006	Zuidgors
-0.75	206.4751801	2006	Zuidgors
-0.77	206.4751801	2006	Zuidgors
-0.77	209.3036072	2006	Zuidgors
-0.88	209.3036072	2006	Zuidgors
-0.89	209.3036072	2006	Zuidgors
-0.9	209.3036072	2006	Zuidgors
-0.87	209.3036072	2006	Zuidgors
-0.87	209.3036072	2006	Zuidgors
-0.96	212.1320344	2006	Zuidgors
-1.01	212.1320344	2006	Zuidgors
-1.02	212.1320344	2006	Zuidgors
-1.03	212.1320344	2006	Zuidgors
-1.049999924	212.1320344	2006	Zuidgors
-1.049999924	214.9604615	2006	Zuidgors
-1.080000076	214.9604615	2006	Zuidgors
-1.070000076	214.9604615	2006	Zuidgors
-1.14	214.9604615	2006	Zuidgors
-1.14	214.9604615	2006	Zuidgors
-1.1	217.7888886	2006	Zuidgors
-1.080000076	217.7888886	2006	Zuidgors
-1.11	217.7888886	2006	Zuidgors
-1.200000076	217.7888886	2006	Zuidgors
-1.46	217.7888886	2006	Zuidgors
-1.33	220.6173157	2006	Zuidgors
-1.46	220.6173157	2006	Zuidgors
NA	220.6173157	2006	Zuidgors
NA	220.6173157	2006	Zuidgors
NA	220.6173157	2006	Zuidgors
NA	220.6173157	2006	Zuidgors
NA	223.4457429	2006	Zuidgors
NA	223.4457429	2006	Zuidgors
NA	223.4457429	2006	Zuidgors
NA	223.4457429	2006	Zuidgors
NA	223.4457429	2006	Zuidgors
NA	226.27417	2006	Zuidgors
NA	226.27417	2006	Zuidgors
NA	226.27417	2006	Zuidgors
NA	226.27417	2006	Zuidgors
NA	226.27417	2006	Zuidgors
NA	229.1025971	2006	Zuidgors
-1.38	229.1025971	2006	Zuidgors
-1.4	229.1025971	2006	Zuidgors
-1.35	229.1025971	2006	Zuidgors
-1.36	229.1025971	2006	Zuidgors
-1.27	229.1025971	2006	Zuidgors
-1.15	231.9310242	2006	Zuidgors
-1.16	231.9310242	2006	Zuidgors
-1.15	231.9310242	2006	Zuidgors
-1.25	231.9310242	2006	Zuidgors
-1.4	231.9310242	2006	Zuidgors
-1.39	234.7594514	2006	Zuidgors
-1.37	234.7594514	2006	Zuidgors
-1.27	234.7594514	2006	Zuidgors
-1.26	234.7594514	2006	Zuidgors
-1.35	234.7594514	2006	Zuidgors
-1.11	237.5878785	2006	Zuidgors
-1.11	237.5878785	2006	Zuidgors
-1.15	237.5878785	2006	Zuidgors
-1.14	237.5878785	2006	Zuidgors
-1.080000076	237.5878785	2006	Zuidgors
-1.059999924	240.4163056	2006	Zuidgors
-1.03	240.4163056	2006	Zuidgors
-1.14	240.4163056	2006	Zuidgors
-1.25	240.4163056	2006	Zuidgors
-1.27	240.4163056	2006	Zuidgors
-1.13	240.4163056	2006	Zuidgors
-1.049999924	243.2447327	2006	Zuidgors
-1.080000076	243.2447327	2006	Zuidgors
-1.01	243.2447327	2006	Zuidgors
-0.98	243.2447327	2006	Zuidgors
-0.92	243.2447327	2006	Zuidgors
-0.76	246.0731599	2006	Zuidgors
-0.78	246.0731599	2006	Zuidgors
-0.72	246.0731599	2006	Zuidgors
-0.67	246.0731599	2006	Zuidgors
-0.68	246.0731599	2006	Zuidgors
-0.61	248.901587	2006	Zuidgors
-0.56	248.901587	2006	Zuidgors
-0.52	248.901587	2006	Zuidgors
-0.600000038	248.901587	2006	Zuidgors
-0.55	248.901587	2006	Zuidgors
-0.45	251.7300141	2006	Zuidgors
-0.45	251.7300141	2006	Zuidgors
-0.49	251.7300141	2006	Zuidgors
-0.35	251.7300141	2006	Zuidgors
-0.34	251.7300141	2006	Zuidgors
-0.35	251.7300141	2006	Zuidgors
-0.24	254.5584412	2006	Zuidgors
-0.29	254.5584412	2006	Zuidgors
-0.32	254.5584412	2006	Zuidgors
-0.26	254.5584412	2006	Zuidgors
-0.21	254.5584412	2006	Zuidgors
-0.19	257.3868684	2006	Zuidgors
-0.21	257.3868684	2006	Zuidgors
-0.21	257.3868684	2006	Zuidgors
-0.23	257.3868684	2006	Zuidgors
-0.19	257.3868684	2006	Zuidgors
-0.2	260.2152955	2006	Zuidgors
-0.16	260.2152955	2006	Zuidgors
-0.16	260.2152955	2006	Zuidgors
-0.11	260.2152955	2006	Zuidgors
-0.09	260.2152955	2006	Zuidgors
-0.07	260.2152955	2006	Zuidgors
-0.09	263.0437226	2006	Zuidgors
-0.06	263.0437226	2006	Zuidgors
-0.09	263.0437226	2006	Zuidgors
-0.13	263.0437226	2006	Zuidgors
-0.12	263.0437226	2006	Zuidgors
-0.13	265.8721497	2006	Zuidgors
-0.2	265.8721497	2006	Zuidgors
-0.35	265.8721497	2006	Zuidgors
-0.540000038	265.8721497	2006	Zuidgors
-0.65	265.8721497	2006	Zuidgors
-0.67	268.7005769	2006	Zuidgors
-0.79	268.7005769	2006	Zuidgors
-0.92	268.7005769	2006	Zuidgors
-1	268.7005769	2006	Zuidgors
-1.04	268.7005769	2006	Zuidgors
-1.049999924	271.529004	2006	Zuidgors
NA	271.529004	2006	Zuidgors
NA	271.529004	2006	Zuidgors
NA	271.529004	2006	Zuidgors
NA	271.529004	2006	Zuidgors
NA	271.529004	2006	Zuidgors
NA	274.3574311	2006	Zuidgors
NA	274.3574311	2006	Zuidgors
NA	274.3574311	2006	Zuidgors
NA	274.3574311	2006	Zuidgors
NA	274.3574311	2006	Zuidgors
NA	277.1858582	2006	Zuidgors
NA	277.1858582	2006	Zuidgors
NA	277.1858582	2006	Zuidgors
NA	277.1858582	2006	Zuidgors
NA	277.1858582	2006	Zuidgors
NA	280.0142853	2006	Zuidgors
NA	280.0142853	2006	Zuidgors
NA	280.0142853	2006	Zuidgors
NA	280.0142853	2006	Zuidgors
NA	280.0142853	2006	Zuidgors
NA	282.8427125	2006	Zuidgors
NA	282.8427125	2006	Zuidgors
NA	282.8427125	2006	Zuidgors
NA	282.8427125	2006	Zuidgors
NA	282.8427125	2006	Zuidgors
NA	282.8427125	2006	Zuidgors
NA	285.6711396	2006	Zuidgors
NA	285.6711396	2006	Zuidgors
NA	285.6711396	2006	Zuidgors
NA	285.6711396	2006	Zuidgors
NA	285.6711396	2006	Zuidgors
NA	288.4995667	2006	Zuidgors
NA	288.4995667	2006	Zuidgors
NA	288.4995667	2006	Zuidgors
NA	288.4995667	2006	Zuidgors
NA	288.4995667	2006	Zuidgors
NA	291.3279938	2006	Zuidgors
NA	291.3279938	2006	Zuidgors
NA	291.3279938	2006	Zuidgors
NA	291.3279938	2006	Zuidgors
NA	291.3279938	2006	Zuidgors
NA	291.3279938	2006	Zuidgors
NA	294.156421	2006	Zuidgors
NA	294.156421	2006	Zuidgors
NA	294.156421	2006	Zuidgors
NA	294.156421	2006	Zuidgors
NA	294.156421	2006	Zuidgors
NA	296.9848481	2006	Zuidgors
NA	296.9848481	2006	Zuidgors
NA	296.9848481	2006	Zuidgors
NA	296.9848481	2006	Zuidgors
NA	296.9848481	2006	Zuidgors
NA	299.8132752	2006	Zuidgors
NA	299.8132752	2006	Zuidgors
NA	299.8132752	2006	Zuidgors
NA	299.8132752	2006	Zuidgors
NA	299.8132752	2006	Zuidgors
NA	302.6417023	2006	Zuidgors
NA	302.6417023	2006	Zuidgors
NA	302.6417023	2006	Zuidgors
NA	302.6417023	2006	Zuidgors
NA	302.6417023	2006	Zuidgors
NA	302.6417023	2006	Zuidgors
NA	305.4701295	2006	Zuidgors
NA	305.4701295	2006	Zuidgors
NA	305.4701295	2006	Zuidgors
NA	305.4701295	2006	Zuidgors
NA	305.4701295	2006	Zuidgors
NA	308.2985566	2006	Zuidgors
NA	308.2985566	2006	Zuidgors
NA	308.2985566	2006	Zuidgors
NA	308.2985566	2006	Zuidgors
NA	308.2985566	2006	Zuidgors
NA	311.1269837	2006	Zuidgors
NA	311.1269837	2006	Zuidgors
NA	311.1269837	2006	Zuidgors
NA	311.1269837	2006	Zuidgors
NA	311.1269837	2006	Zuidgors
NA	313.9554108	2006	Zuidgors
NA	313.9554108	2006	Zuidgors
NA	313.9554108	2006	Zuidgors
NA	313.9554108	2006	Zuidgors
NA	313.9554108	2006	Zuidgors
NA	313.9554108	2006	Zuidgors
NA	316.783838	2006	Zuidgors
NA	316.783838	2006	Zuidgors
NA	316.783838	2006	Zuidgors
NA	316.783838	2006	Zuidgors
NA	316.783838	2006	Zuidgors
-1.12	319.6122651	2006	Zuidgors
-0.98	319.6122651	2006	Zuidgors
-0.93	319.6122651	2006	Zuidgors
-1.080000076	319.6122651	2006	Zuidgors
-1.21	319.6122651	2006	Zuidgors
-1.32	322.4406922	2006	Zuidgors
-1.35	322.4406922	2006	Zuidgors
NA	322.4406922	2006	Zuidgors
NA	322.4406922	2006	Zuidgors
NA	322.4406922	2006	Zuidgors
NA	325.2691193	2006	Zuidgors
NA	325.2691193	2006	Zuidgors
NA	325.2691193	2006	Zuidgors
NA	325.2691193	2006	Zuidgors
NA	325.2691193	2006	Zuidgors
NA	325.2691193	2006	Zuidgors
NA	328.0975465	2006	Zuidgors
NA	328.0975465	2006	Zuidgors
NA	328.0975465	2006	Zuidgors
NA	328.0975465	2006	Zuidgors
NA	328.0975465	2006	Zuidgors
NA	330.9259736	2006	Zuidgors
NA	330.9259736	2006	Zuidgors
NA	330.9259736	2006	Zuidgors
NA	330.9259736	2006	Zuidgors
NA	330.9259736	2006	Zuidgors
NA	333.7544007	2006	Zuidgors
NA	333.7544007	2006	Zuidgors
NA	333.7544007	2006	Zuidgors
NA	333.7544007	2006	Zuidgors
NA	333.7544007	2006	Zuidgors
NA	333.7544007	2006	Zuidgors
NA	336.5828278	2006	Zuidgors
NA	336.5828278	2006	Zuidgors
NA	336.5828278	2006	Zuidgors
NA	336.5828278	2006	Zuidgors
NA	336.5828278	2006	Zuidgors
NA	339.411255	2006	Zuidgors
NA	339.411255	2006	Zuidgors
NA	339.411255	2006	Zuidgors
NA	339.411255	2006	Zuidgors
NA	339.411255	2006	Zuidgors
NA	342.2396821	2006	Zuidgors
NA	342.2396821	2006	Zuidgors
NA	342.2396821	2006	Zuidgors
NA	342.2396821	2006	Zuidgors
NA	342.2396821	2006	Zuidgors
NA	345.0681092	2006	Zuidgors
NA	345.0681092	2006	Zuidgors
NA	345.0681092	2006	Zuidgors
NA	345.0681092	2006	Zuidgors
NA	345.0681092	2006	Zuidgors
NA	345.0681092	2006	Zuidgors
NA	347.8965363	2006	Zuidgors
NA	347.8965363	2006	Zuidgors
NA	347.8965363	2006	Zuidgors
NA	347.8965363	2006	Zuidgors
NA	347.8965363	2006	Zuidgors
NA	350.7249635	2006	Zuidgors
NA	350.7249635	2006	Zuidgors
NA	350.7249635	2006	Zuidgors
NA	350.7249635	2006	Zuidgors
NA	350.7249635	2006	Zuidgors
NA	353.5533906	2006	Zuidgors
NA	353.5533906	2006	Zuidgors
NA	353.5533906	2006	Zuidgors
NA	353.5533906	2006	Zuidgors
NA	353.5533906	2006	Zuidgors
[truncated: 18,482 more rows]
