# Supplementary material for: Early indicators of tidal ecosystem shifts in estuaries
Source: Nat Commun. 2023 Apr 6;14:1911. doi: 10.1038/s41467-023-37444-6 (PMC10079839; doi:10.1038/s41467-023-37444-6)
Supplement: Supplementary file 4 — Source Data [file 41467_2023_37444_MOESM4_ESM.zip › Source Data/Figure S5/FigureS5a_SourceData.csv]

Supplementary Figure 5a. The frequency of different NDVI values over the upper intertidal (above neap high water level) [Western Scheldt, 2008]
	DESCRIPTION
ROWS	Normalized Differential Vegetation Index (NDVI), the row names in the first collumn indicate a 1D array of values between -1 and 1.
COLUMNS	Tidal inundations skipped (%), the names in the first row indicate a 1D array of values between 0 and 1.
VALUES	The probability density of the specified NDVI value to occur at the specified tidal position.
	0.01	0.02	0.03	0.04	0.05	0.06	0.07	0.08	0.09	0.1	0.11	0.12	0.13	0.14	0.15	0.16	0.17	0.18	0.19	0.2	0.21	0.22	0.23	0.24	0.25	0.26	0.27	0.28	0.29	0.3	0.31	0.32	0.33	0.34	0.35	0.36	0.37	0.38	0.39	0.4	0.41	0.42	0.43	0.44	0.45	0.46	0.47	0.48	0.49
-1	0	0	0	0	0	0	0	0	0	0	0	0	0	0	0	0	0	0	0	0	0	0	0	0	0	0	0	0	0	0	0	0	0	0	0	0	0	0	0	0	0	0	0	0	0	0	0	0	0
-0.99	0	0	0	0	0	0	0	0	0	0	0	0	0	0	0	0	0	0	0	0	0	0	0	0	0	0	0	0	0	0	0	0	0	0	0	0	0	0	0	0	0	0	0	0	0	0	0	0	0
-0.98	0	0	0	0	0	0	0	0	0	0	0	0	0	0	0	0	0	0	0	0	0	0	0	0	0	0	0	0	0	0	0	0	0	0	0	0	0	0	0	0	0	0	0	0	0	0	0	0	0
-0.97	0	0	0	0	0	0	0	0	0	0	0	0	0	0	0	0	0	0	0	0	0	0	0	0	0	0	0	0	0	0	0	0	0	0	0	0	0	0	0	0	0	0	0	0	0	0	0	0	0
-0.96	0	0	0	0	0	0	0	0	0	0	0	0	0	0	0	0	0	0	0	0	0	0	0	0	0	0	0	0	0	0	0	0	0	0	0	0	0	0	0	0	0	0	0	0	0	0	0	0	0
-0.95	0	0	0	0	0	0	0	0	0	0	0	0	0	0	0	0	0	0	0	0	0	0	0	0	0	0	0	0	0	0	0	0	0	0	0	0	0	0	0	0	0	0	0	0	0	0	0	0	0
-0.94	0	0	0	0	0	0	0	0	0	0	0	0	0	0	0	0	0	0	0	0	0	0	0	0	0	0	0	0	0	0	0	0	0	0	0	0	0	0	0	0	0	0	0	0	0	0	0	0	0
-0.93	0	0	0	0	0	0	0	0	0	0	0	0	0	0	0	0	0	0	0	0	0	0	0	0	0	0	0	0	0	0	0	0	0	0	0	0	0	0	0	0	0	0	0	0	0	0	0	0	0
-0.92	0	0	0	0	0	0	0	0	0	0	0	0	0	0	0	0	0	0	0	0	0	0	0	0	0	0	0	0	0	0	0	0	0	0	0	0	0	0	0	0	0	0	0	0	0	0	0	0	0
-0.91	0	0	0	0	0	0	0	0	0	0	0	0	0	0	0	0	0	0	0	0	0	0	0	0	0	0	0	0	0	0	0	0	0	0	0	0	0	0	0	0	0	0	0	0	0	0	0	0	0
-0.9	0	0	0	0	0	0	0	0	0	0	0	0	0	0	0	0	0	0	0	0	0	0	0	0	0	0	0	0	0	0	0	0	0	0	0	0	0	0	0	0	0	0	0	0	0	0	0	0	0
-0.89	0.002744463	0	0	0	0	0	0	0	0	0	0	0	0	0	0	0	0	0	0	0	0	0	0	0	0	0	0	0	0	0	0	0	0	0	0	0	0	0	0	0	0	0	0	0	0	0	0	0	0
-0.88	0	0	0	0	0	0	0	0	0	0	0	0	0	0	0	0	0	0	0	0	0	0	0	0	0	0	0	0	0	0	0	0	0	0	0	0	0	0	0	0	0	0	0	0	0	0	0	0	0
-0.87	0	0	0	0	0	0	0	0	0	0	0	0	0	0	0	0	0	0	0	0	0	0	0	0	0	0	0	0	0	0	0	0	0	0	0	0	0	0	0	0	0	0	0	0	0	0	0	0	0
-0.86	0	0	0	0	0	0	0	0	0	0	0	0	0	0	0	0	0	0	0	0	0	0	0	0	0	0	0	0	0	0	0	0	0	0	0	0	0	0	0	0	0	0	0	0	0	0	0	0	0
-0.85	0	0	0	0	0	0	0	0	0	0	0	0	0	0	0	0	0	0	0	0	0	0	0	0	0	0	0	0	0	0	0	0	0	0	0	0	0	0	0	0	0	0	0	0	0	0	0	0	0
-0.84	0	0	0	0	0	0	0	0	0	0	0	0	0	0	0	0	0	0	0	0	0	0	0	0	0	0	0	0	0	0	0	0	0	0	0	0	0	0	0	0	0	0	0	0	0	0	0	0	0
-0.83	0	0	0	0	0	0	0	0	0	0	0	0	0	0	0	0	0	0	0	0	0	0	0	0	0	0	0	0	0	0	0	0	0	0	0	0	0	0	0	0	0	0	0	0	0	0	0	0	0
-0.82	0	0	0	0	0	0	0	0	0	0	0	0	0	0	0	0	0	0	0	0	0	0	0	0	0	0	0	0	0	0	0	0	0	0	0	0	0	0	0	0	0	0	0	0	0	0	0	0	0
-0.81	0	0	0	0	0	0	0	0	0	0	0	0	0	0	0	0	0	0	0	0	0	0	0	0	0	0	0	0	0	0	0	0	0	0	0	0	0	0	0	0	0	0	0	0	0	0	0	0	0
-0.8	0	0	0	0	0	0	0	0	0	0	0	0	0	0	0	0	0	0	0	0	0	0	0	0	0	0	0	0	0	0	0	0	0	0	0	0	0	0	0	0	0	0	0	0	0	0	0	0	0
-0.79	0	0	0	0	0	0	0	0	0	0	0	0	0	0	0	0	0	0	0	0	0	0	0	0	0	0	0	0	0	0	0	0	0	0	0	0	0	0	0	0	0	0	0	0	0	0	0	0	0
-0.78	0	0	0	0	0	0	0	0	0	0	0	0	0.024563989	0	0	0	0	0	0	0	0	0	0	0	0	0	0	0	0	0	0	0	0	0	0	0	0	0	0	0	0	0	0	0	0	0	0	0	0
-0.77	0	0	0	0	0	0	0	0	0	0	0	0	0	0	0	0	0	0	0	0	0	0	0	0	0	0	0	0	0	0	0	0	0	0	0	0	0	0	0	0	0	0	0	0	0	0	0	0	0
-0.76	0.002744463	0	0	0	0	0	0	0	0	0	0	0	0	0	0	0	0	0	0	0	0	0	0	0	0	0	0	0	0	0	0	0	0	0	0	0	0	0	0	0	0	0	0	0	0	0	0	0	0
-0.75	0	0	0	0	0	0	0	0	0	0	0	0	0	0	0	0	0	0	0	0	0	0	0	0	0	0	0	0	0	0	0	0	0	0	0	0	0	0	0	0	0	0	0	0	0	0	0	0	0
-0.74	0.002744463	0	0	0	0	0	0	0	0	0	0	0	0	0	0	0	0	0	0	0	0	0	0	0	0	0	0	0	0	0	0	0	0	0	0	0	0	0	0	0	0	0	0	0	0	0	0	0	0
-0.73	0	0	0	0	0	0	0	0	0	0	0	0	0	0	0	0	0	0	0	0	0	0	0	0	0	0	0	0	0	0	0	0	0	0	0	0	0	0	0	0	0	0	0	0	0	0	0	0	0
-0.72	0	0	0.006817097	0	0	0	0	0	0	0	0	0	0	0	0	0	0	0	0	0	0	0	0	0	0	0	0	0	0	0	0	0	0	0	0	0	0	0	0	0	0	0	0	0	0	0	0	0	0
-0.71	0	0.004925866	0	0	0	0	0	0	0	0	0	0	0	0	0	0	0	0	0	0	0	0	0	0	0	0	0	0	0	0	0	0	0	0	0	0	0	0	0	0	0	0	0	0	0	0	0	0	0
-0.7	0	0	0	0	0	0	0.016249594	0	0	0	0	0	0	0	0	0	0	0	0	0	0	0	0	0	0	0	0	0	0	0	0	0	0	0	0	0	0	0	0	0	0	0	0	0	0	0	0	0	0
-0.69	0	0	0	0	0	0	0	0	0	0	0	0	0	0	0	0	0	0	0	0	0	0	0	0	0	0	0	0	0	0	0	0	0	0	0	0	0	0	0	0	0	0	0	0	0	0	0	0	0
-0.68	0.002744463	0	0	0	0	0	0	0	0	0	0	0	0	0	0	0	0	0	0	0	0	0	0	0	0	0	0	0	0	0	0	0	0	0	0	0	0	0	0	0	0	0	0	0	0	0	0	0	0
-0.67	0	0	0	0	0	0	0	0	0	0	0	0	0	0	0	0	0	0	0	0	0	0	0	0	0	0	0	0	0	0	0	0	0	0	0	0	0	0	0	0	0	0	0	0	0	0	0	0	0
-0.66	0.002744463	0	0	0	0	0	0	0	0	0	0	0.022951572	0	0	0	0	0	0	0	0	0	0	0	0	0	0	0	0	0	0	0	0	0	0	0	0	0	0	0	0	0	0	0	0	0	0	0	0	0
-0.65	0	0.014777597	0	0	0	0	0	0	0	0	0	0	0	0	0	0	0	0	0	0	0	0	0	0	0	0	0	0	0	0	0	0	0	0	0	0	0	0	0	0	0	0	0	0	0	0	0	0	0
-0.64	0.002744463	0	0	0	0	0	0	0	0	0	0	0.045903144	0	0	0	0	0	0	0.035248502	0	0	0	0	0	0	0	0	0	0	0	0	0	0	0	0	0	0	0	0	0	0	0	0	0	0	0	0	0	0
-0.63	0	0	0.006817097	0	0	0	0	0	0	0	0	0.022951572	0	0	0	0	0	0	0	0	0	0	0	0	0	0	0	0	0	0	0	0	0	0	0	0	0	0	0	0	0	0	0	0	0	0	0	0	0
-0.62	0	0	0.006817097	0	0	0	0	0	0	0	0	0	0	0	0	0	0	0	0	0	0	0	0	0	0	0	0	0	0	0	0	0	0	0	0	0	0	0	0	0	0	0	0	0	0	0	0	0	0
-0.61	0.002744463	0	0.013634195	0.009940358	0	0	0	0	0	0	0	0.022951572	0	0	0	0	0	0	0	0	0	0	0	0	0	0	0	0	0	0	0	0	0	0	0	0	0	0	0	0	0	0	0.092678406	0	0	0	0	0	0
-0.6	0	0.009851731	0.006817097	0.009940358	0	0	0.016249594	0	0	0	0	0	0.024563989	0	0	0	0	0	0	0	0	0	0	0	0	0	0	0	0	0	0	0	0	0	0	0	0	0	0	0	0	0	0	0	0	0	0	0	0
-0.59	0.002744463	0.004925866	0	0	0	0	0	0	0	0	0	0	0	0	0	0	0	0	0	0	0	0	0	0	0	0	0	0	0	0	0	0	0	0	0	0	0	0	0	0	0	0	0	0	0	0	0	0	0
-0.58	0.002744463	0.004925866	0	0.009940358	0	0	0	0	0	0	0	0	0	0	0	0	0	0	0	0	0	0	0	0	0	0	0	0	0	0	0	0	0	0	0	0	0	0	0	0	0	0	0	0	0	0	0	0	0
-0.57	0.010977852	0	0	0	0	0	0	0	0	0	0	0	0	0	0	0	0	0	0	0	0	0	0	0	0	0	0	0	0	0	0	0	0	0	0	0	0	0	0	0	0	0	0	0	0	0.101522843	0	0	0
-0.56	0	0.004925866	0	0	0	0.014267371	0	0	0	0	0	0	0	0.023781213	0	0	0	0	0	0	0	0	0	0	0	0	0	0	0	0	0	0	0	0	0	0	0	0	0	0	0	0	0	0	0.099800399	0	0	0	0
-0.55	0.008233389	0.009851731	0	0	0	0	0	0	0	0	0	0	0	0	0	0	0	0	0	0	0	0	0	0	0	0	0	0.056148231	0	0	0	0	0	0	0	0	0	0	0	0	0	0	0	0	0	0.101522843	0	0	0
-0.54	0.002744463	0.004925866	0.013634195	0	0	0	0	0	0	0	0	0	0	0	0	0	0	0	0	0	0	0	0	0	0	0	0.053248136	0.056148231	0	0	0	0	0	0	0	0	0	0	0	0	0.097370983	0	0	0	0	0	0	0	0
-0.53	0.002744463	0.004925866	0	0	0	0	0	0.017982377	0	0.020251114	0	0	0	0	0	0	0	0.030845157	0	0.035637919	0	0	0.043421624	0	0.048169557	0.051894136	0	0	0	0	0	0	0	0	0	0	0	0	0	0	0	0	0	0	0	0	0.108813928	0	0
-0.52	0.005488926	0.004925866	0	0.009940358	0	0	0	0	0	0	0	0	0	0	0	0	0	0	0	0	0	0	0	0	0	0	0	0	0	0	0	0	0	0	0	0	0	0	0	0	0	0	0	0	0	0	0	0	0
-0.51	0.005488926	0.004925866	0.006817097	0	0.012611931	0	0	0	0	0	0	0	0	0	0	0	0	0	0	0	0	0.04091653	0	0	0	0	0	0	0	0	0	0	0	0	0	0	0	0	0	0	0	0	0	0	0	0	0	0	0
-0.5	0.005488926	0.004925866	0.006817097	0.009940358	0.012611931	0	0	0	0	0	0	0	0	0	0	0	0	0	0	0	0	0	0	0	0	0	0	0	0	0	0	0	0	0	0	0	0.086355786	0	0	0	0	0	0	0	0	0	0	0	0
-0.49	0.002744463	0.004925866	0	0	0.012611931	0	0	0	0	0	0	0	0	0	0	0	0	0	0	0	0	0	0	0	0	0	0	0	0	0	0	0	0	0	0	0	0	0	0	0	0	0	0	0	0	0	0	0	0
-0.48	0.010977852	0.004925866	0.013634195	0	0	0	0	0	0	0.040502228	0	0	0	0	0	0	0	0	0	0	0	0	0	0	0	0.051894136	0	0	0	0	0	0	0	0	0	0	0	0	0	0	0	0	0	0	0	0	0	0.111982083	0
-0.47	0.008233389	0.004925866	0.013634195	0.009940358	0	0.014267371	0	0	0.059159929	0.020251114	0	0	0	0	0	0	0	0	0	0	0	0	0	0	0	0	0.053248136	0	0	0.065445026	0	0	0	0	0	0	0	0	0	0	0	0	0	0	0	0	0.108813928	0	0
-0.46	0.013722315	0.004925866	0.006817097	0	0	0.014267371	0.016249594	0.017982377	0.019719976	0.020251114	0	0	0	0	0	0	0	0	0	0.035637919	0.038372985	0	0	0.047824008	0	0	0	0	0	0	0	0	0	0	0	0	0	0	0	0	0	0	0	0	0	0	0	0.111982083	0
-0.45	0.010977852	0	0.013634195	0.039761431	0.025223862	0.014267371	0	0	0.019719976	0.060753341	0.045798031	0.022951572	0	0	0	0	0	0	0	0	0	0	0	0	0	0	0	0	0	0	0	0	0.072202166	0	0	0	0	0	0	0	0	0	0	0	0	0	0	0	0.113122172
-0.44	0.013722315	0	0	0	0.025223862	0.028534741	0	0.017982377	0.019719976	0.060753341	0.045798031	0	0	0	0	0	0	0	0	0	0	0	0	0	0	0	0	0	0	0.065445026	0	0	0	0.077220077	0	0	0	0.085034014	0	0	0	0	0	0	0	0	0	0	0
-0.43	0.008233389	0	0.006817097	0	0.037835793	0.028534741	0.016249594	0	0	0.040502228	0	0	0	0	0	0	0	0	0	0	0	0	0	0.047824008	0	0	0	0.056148231	0	0	0.065616798	0	0	0	0	0	0	0	0	0	0	0	0	0	0	0	0	0	0
-0.42	0.008233389	0.014777597	0.013634195	0.029821074	0.050447724	0.042802112	0	0	0.019719976	0.020251114	0.022899015	0.045903144	0	0	0	0.027100271	0	0	0	0	0	0	0	0	0	0	0	0	0	0	0	0	0	0	0	0	0	0	0	0	0.097370983	0	0	0	0	0	0	0	0
-0.41	0.010977852	0	0.013634195	0	0.037835793	0.014267371	0	0.017982377	0.039439953	0.020251114	0.045798031	0.022951572	0.024563989	0	0	0	0	0	0	0	0	0.04091653	0.086843248	0	0	0.051894136	0	0	0.058823529	0	0	0	0	0	0	0	0	0	0	0	0	0	0	0.104931794	0	0	0	0	0
-0.4	0.010977852	0.004925866	0	0	0.025223862	0.057069482	0.016249594	0	0.039439953	0.020251114	0.022899015	0	0	0.023781213	0	0.027100271	0	0.030845157	0.035248502	0	0	0	0	0	0	0	0	0	0	0	0	0	0	0.077220077	0	0	0	0	0	0	0	0	0	0	0	0	0	0	0
-0.39	0.002744463	0.009851731	0.006817097	0.029821074	0.037835793	0.014267371	0.016249594	0.035964755	0	0.081004455	0.022899015	0.022951572	0	0	0	0	0.029824038	0	0	0.035637919	0	0	0	0.047824008	0	0	0	0	0	0.065445026	0	0.071787509	0	0	0	0	0	0	0.086355786	0	0	0	0	0	0	0	0	0	0
-0.38	0.010977852	0.014777597	0	0	0.012611931	0.028534741	0.016249594	0.017982377	0	0.081004455	0.045798031	0	0	0	0	0	0	0.030845157	0	0	0	0	0.043421624	0.047824008	0	0	0	0	0	0	0	0	0	0	0	0	0	0	0	0	0	0	0	0	0	0	0.108813928	0	0
-0.37	0.02744463	0.004925866	0.020451292	0	0.025223862	0.028534741	0.016249594	0.017982377	0.039439953	0.040502228	0.022899015	0.022951572	0	0.023781213	0	0	0	0.030845157	0.035248502	0	0.038372985	0	0	0	0	0	0	0	0	0	0	0	0	0.077220077	0	0	0	0	0	0	0	0.103519669	0	0	0	0	0	0	0
-0.36	0.041166946	0.009851731	0.013634195	0.029821074	0.075671585	0.042802112	0.081247969	0.053947132	0.059159929	0.040502228	0.068697046	0.022951572	0	0.023781213	0	0	0	0	0.035248502	0.035637919	0.038372985	0	0	0.047824008	0	0	0	0	0	0	0	0.071787509	0	0	0.082101806	0	0	0	0	0	0	0.103519669	0	0	0	0	0.108813928	0	0
-0.35	0.019211241	0.024629329	0.034085486	0.039761431	0.012611931	0.057069482	0.081247969	0.071929509	0.019719976	0	0.022899015	0	0.024563989	0	0	0	0	0.030845157	0	0.035637919	0	0.04091653	0.043421624	0.047824008	0	0	0	0	0.058823529	0	0	0	0	0.154440154	0	0	0	0	0	0	0	0	0	0	0	0.101522843	0	0	0
-0.34	0.016466778	0.014777597	0.013634195	0.019880716	0.037835793	0.028534741	0.016249594	0	0.118319858	0.121506683	0.022899015	0	0	0.023781213	0.024090581	0.027100271	0.029824038	0.030845157	0	0	0	0	0.043421624	0	0	0.103788272	0	0	0	0.065445026	0	0.143575018	0.072202166	0	0	0	0.086355786	0.085034014	0	0	0	0	0.092678406	0	0.099800399	0	0	0	0.113122172
-0.33	0.02744463	0.024629329	0.013634195	0.029821074	0.012611931	0.042802112	0.048748781	0.035964755	0.039439953	0.040502228	0.022899015	0	0	0	0	0.027100271	0.029824038	0	0	0	0.038372985	0	0	0.047824008	0	0	0	0	0.117647059	0	0	0.071787509	0.072202166	0	0	0	0	0	0.086355786	0.183654729	0.097370983	0	0	0	0.099800399	0	0.108813928	0.111982083	0.113122172
-0.32	0.038422483	0.029555194	0.027268389	0	0.037835793	0.071336853	0.016249594	0.071929509	0.078879905	0.020251114	0.068697046	0.045903144	0	0	0	0	0.029824038	0	0.070497004	0	0	0.081833061	0.086843248	0	0.048169557	0	0.053248136	0	0.058823529	0.065445026	0	0	0.072202166	0	0.082101806	0.081168831	0.086355786	0	0.086355786	0.091827365	0	0	0	0	0.099800399	0	0	0	0.113122172
-0.31	0.03567802	0.029555194	0.027268389	0.039761431	0.025223862	0.042802112	0.064998375	0.053947132	0.157759811	0.081004455	0.068697046	0	0.098255957	0.023781213	0.024090581	0	0	0	0	0	0	0.081833061	0	0	0	0	0	0.056148231	0	0	0	0	0	0	0.082101806	0	0	0.085034014	0	0.091827365	0	0	0.092678406	0	0	0	0	0	0.113122172
-0.3	0.054889261	0.019703463	0.068170973	0.059642147	0.025223862	0.057069482	0.048748781	0.053947132	0.039439953	0	0.137394092	0.045903144	0	0.047562426	0	0.027100271	0	0.030845157	0	0.035637919	0.038372985	0.04091653	0	0	0.048169557	0	0	0.168444694	0.058823529	0	0.065616798	0	0.072202166	0	0	0	0.086355786	0	0.259067358	0.091827365	0	0	0	0	0	0	0	0.111982083	0.226244344
-0.29	0.071356039	0.03448106	0.047719681	0.019880716	0.025223862	0.028534741	0.032499188	0	0.138039834	0.060753341	0.068697046	0.022951572	0.024563989	0	0.096362322	0.054200542	0	0	0.035248502	0	0.115118956	0.081833061	0.043421624	0	0	0	0	0.056148231	0	0	0	0.071787509	0.072202166	0	0.164203612	0	0.086355786	0.085034014	0	0	0	0.103519669	0	0.104931794	0.099800399	0.101522843	0.108813928	0	0.113122172
-0.28	0.087822817	0.049258657	0.034085486	0.059642147	0.050447724	0.042802112	0.12999675	0.071929509	0.078879905	0.040502228	0.091596061	0.068854717	0.073691968	0	0.024090581	0	0.029824038	0.030845157	0.070497004	0.035637919	0.115118956	0	0.086843248	0.047824008	0.048169557	0.051894136	0	0	0.058823529	0.130890052	0.131233596	0	0	0.154440154	0	0	0.086355786	0	0	0.091827365	0	0.103519669	0	0	0	0	0	0	0
-0.27	0.109778522	0.064036254	0.040902584	0.13916501	0.113507378	0.085604223	0.097497563	0.071929509	0.21691974	0.141757797	0.137394092	0.022951572	0.024563989	0	0.024090581	0.027100271	0.059648076	0	0	0.071275837	0	0.04091653	0	0.047824008	0	0	0.106496273	0	0	0.065445026	0.131233596	0	0.072202166	0.077220077	0	0	0	0	0.259067358	0	0	0	0.092678406	0.104931794	0.299401198	0.101522843	0.217627856	0	0
-0.26	0.194856876	0.083739717	0.034085486	0.069582505	0.13873124	0.171208446	0.048748781	0.107894264	0.059159929	0.222762252	0.091596061	0.20656415	0.024563989	0.023781213	0	0.027100271	0.089472115	0.030845157	0.070497004	0	0	0.04091653	0.043421624	0.047824008	0.096339114	0.051894136	0	0.056148231	0	0	0	0.215362527	0	0	0.082101806	0.081168831	0.172711572	0.170068027	0	0.091827365	0	0	0	0.209863589	0	0.101522843	0.108813928	0	0.113122172
-0.25	0.205834728	0.093591449	0.115890654	0.109343936	0.126119309	0.156941076	0.081247969	0.125876641	0.138039834	0.202511138	0.206091138	0.229515722	0.049127978	0.023781213	0.024090581	0.054200542	0.119296153	0.061690315	0.035248502	0	0.038372985	0.04091653	0.043421624	0.047824008	0	0.155682408	0.053248136	0.056148231	0	0	0	0.143575018	0.144404332	0.154440154	0	0.081168831	0.086355786	0.085034014	0.259067358	0.275482094	0.097370983	0.207039337	0	0.104931794	0.099800399	0.203045685	0	0	0.226244344
-0.24	0.373246974	0.152701837	0.136341946	0.198807157	0.27746248	0.199743187	0.211244719	0.161841395	0.256359692	0.182260024	0.320586215	0.114757861	0.147383935	0.047562426	0.120452903	0.054200542	0.059648076	0.061690315	0.070497004	0.035637919	0.038372985	0	0.260529744	0.191296031	0.144508671	0.155682408	0.053248136	0.112296463	0.235294118	0.130890052	0.131233596	0	0.216606498	0.077220077	0.082101806	0.162337662	0.431778929	0.340136054	0.259067358	0.091827365	0.194741967	0	0.185356812	0.314795383	0	0.304568528	0.326441785	0	0.226244344
-0.23	0.614759722	0.364514063	0.190878724	0.268389662	0.340522134	0.27108004	0.194995125	0.143859018	0.433839479	0.243013366	0.34348523	0.160661005	0.073691968	0.023781213	0.096362322	0.108401084	0.119296153	0.092535472	0.070497004	0.071275837	0.153491942	0	0.260529744	0.047824008	0.048169557	0	0.053248136	0	0.117647059	0.130890052	0	0.143575018	0.216606498	0.077220077	0	0.162337662	0.345423143	0.255102041	0.259067358	0.826446281	0.194741967	0.207039337	0.278035218	0.314795383	0.199600798	0.507614213	0.217627856	0.335946249	0.113122172
-0.22	0.782171968	0.655140141	0.593087463	0.586481113	0.454029512	0.313882152	0.357491063	0.3956123	0.394399527	0.364520049	0.480879322	0.252467294	0.270203881	0.118906064	0.168634064	0.108401084	0.149120191	0.246761258	0.070497004	0.178189594	0.076745971	0.163666121	0.260529744	0.191296031	0	0.051894136	0.266240682	0.224592925	0.176470588	0.065445026	0.131233596	0.071787509	0.144404332	0.308880309	0.082101806	0.162337662	0.172711572	0.170068027	0.172711572	0.459136823	0.584225901	0.207039337	0.185356812	0.314795383	0.499001996	1.218274112	0.217627856	0.111982083	0
-0.21	0.913906194	1.098468056	0.899856841	1.133200795	0.971118678	0.841774861	0.747481313	0.755259845	0.59159929	0.749291211	0.526677353	0.711498738	0.687791697	0.356718193	0.168634064	0.189701897	0.268416344	0.061690315	0.070497004	0.142551675	0.153491942	0.245499182	0.260529744	0.573888092	0.144508671	0.103788272	0.372736954	0.224592925	0.235294118	0.065445026	0.131233596	0.071787509	0.144404332	0.154440154	0.328407225	0.243506494	0.604490501	0.680272109	1.03626943	0.367309458	0.973709834	0.724637681	0.370713624	0.839454355	0.399201597	1.52284264	0.761697497	0.223964166	0
-0.2	1.344786892	1.014728339	1.40432204	1.510934394	1.639551015	0.998715937	1.234969126	0.98903075	1.045158746	1.174564601	1.099152736	0.963966032	1.056251535	0.546967895	0.264996386	0.298102981	0.417536534	0.33929673	0.387733521	0.356379187	0.230237913	0.245499182	0.564481112	0.286944046	0.144508671	0.155682408	0.106496273	0.168444694	0.058823529	0.196335079	0.131233596	0.215362527	0.505415162	1.003861004	0.903119869	0.811688312	0.863557858	0.595238095	0.777202073	0.826446281	0.681596884	0.724637681	0.278035218	0.209863589	0.898203593	1.92893401	0.979325354	0.335946249	0.452488688
-0.19	1.844279167	1.896458303	1.765628196	2.31610338	2.194475974	1.926095021	1.624959376	1.402625427	1.222638533	1.53908465	1.442637967	1.721367914	1.277327438	0.66587396	0.578173934	0.433604336	0.357888458	0.370141888	0.281988016	0.427655025	0.537221796	0.531914894	0.477637864	0.334768054	0.385356455	0.51894136	0.212992545	0.561482313	0.294117647	0.458115183	0.459317585	0.646087581	0.577617329	0.694980695	0.903119869	0.811688312	1.03626943	1.530612245	1.381692573	0.734618916	0.584225901	0.724637681	0.556070436	1.049317943	0.998003992	3.654822335	1.849836779	1.231802912	1.696832579
-0.18	2.631940061	2.398896606	2.283727589	2.216699801	2.080968596	2.18290769	2.014949626	1.636396332	1.755077894	1.782098015	1.694527135	1.170530181	1.080815524	1.379310345	0.794989159	0.704607046	0.894721145	0.709438618	0.775467043	0.997861725	0.729086723	0.654664484	0.781589231	0.81300813	0.385356455	0.467047224	0.638977636	0.729927007	0.647058824	0.261780105	0.393700787	0.861450108	0.938628159	0.772200772	0.903119869	0.649350649	0.777202073	1.19047619	1.03626943	0.826446281	0.778967868	1.242236025	0.926784059	0.73452256	1.696606786	2.842639594	1.741022851	1.343784994	1.131221719
-0.17	2.733485194	2.413674203	2.433703729	2.296222664	2.244923698	2.682265658	1.917452064	1.996043877	2.248077302	2.004860267	1.625830089	1.285288042	1.080815524	1.070154578	1.180438449	1.165311653	1.163137489	1.14127082	1.233697568	1.033499644	1.151189563	1.43207856	1.432913591	1.195600191	0.626204239	0.622729632	0.319488818	0.617630545	0.764705882	0.85078534	0.524934383	0.861450108	0.938628159	1.235521236	1.3136289	1.055194805	1.813471503	1.445578231	0.863557858	0.918273646	1.363193768	1.345755694	1.853568119	3.043022036	3.293413174	2.335025381	1.958650707	2.015677492	1.696832579
-0.16	3.040865055	2.576227772	2.597314064	2.584493042	2.27014756	2.710800399	3.087422814	2.553497572	2.464997042	2.146618064	1.67162812	1.239384898	1.375583395	1.093935791	1.469525416	1.382113821	1.133313451	1.388032079	1.656679591	1.354240912	1.765157329	2.373158756	1.693443335	1.43472023	1.204238921	0.778412039	1.277955272	1.235261089	1	1.308900524	1.377952756	2.656137832	1.588447653	2.471042471	1.97044335	2.516233766	2.245250432	2.12585034	1.295336788	2.112029385	2.921129503	2.48447205	3.985171455	4.616998951	3.69261477	1.725888325	1.414581066	1.791713326	1.018099548
-0.15	3.831270412	4.049061623	3.701683823	3.956262425	3.241266238	3.324297332	2.729931752	2.57147995	3.155196214	2.450384771	2.335699565	2.364011935	2.43183493	2.639714625	1.999518188	2.059620596	1.759618252	1.974090068	2.255904124	2.601568068	2.110514198	2.250409165	2.214502822	1.865136298	1.589595376	1.401141671	1.384451544	1.403705783	1.411764706	1.897905759	1.706036745	1.722900215	1.949458484	2.084942085	2.873563218	2.353896104	2.677029361	3.656462585	2.849740933	2.754820937	4.673807205	4.037267081	4.077849861	2.833158447	1.097804391	1.116751269	1.632208923	1.231802912	1.244343891
-0.14	4.961989187	5.073641693	3.967550617	3.588469185	3.758355404	4.223141675	4.891127722	4.963136127	4.377834747	4.921020656	3.892832608	3.373881111	3.586342422	3.472057075	3.565405926	3.983739837	3.75782881	3.362122147	3.348607684	2.601568068	3.722179586	3.477905074	3.343465046	3.347680536	3.179190751	1.764400623	2.129925453	1.796743403	1.764705882	2.814136126	1.837270341	2.368987796	3.032490975	2.625482625	2.380952381	2.353896104	2.936096718	3.231292517	3.799654577	3.673094582	3.992210321	4.451345756	3.985171455	2.41343127	0.499001996	0.507614213	0.979325354	0.671892497	0.791855204
-0.13	5.966462662	6.413477169	6.11493626	4.483101392	4.641190566	5.036381795	5.83360416	6.887250495	6.231512522	5.893074119	6.617815434	5.370667891	5.895357406	6.135552913	5.709467598	6.74796748	5.636743215	4.780999383	4.54705675	3.777619387	4.374520338	4.828150573	5.080330004	4.973696796	4.672447013	3.165542294	3.03514377	2.302077485	2.529411765	2.552356021	2.82152231	3.230437904	2.671480144	2.471042471	1.477832512	1.785714286	1.468048359	2.465986395	1.640759931	2.02020202	1.752677702	1.552795031	2.50231696	2.098635887	0.698602794	1.725888325	1.19695321	0.671892497	0.791855204
-0.12	7.077970195	6.876508546	7.226123117	5.894632207	5.97805524	6.933942074	6.987325317	5.844272613	5.679353185	6.90562981	7.465079002	7.665825109	7.393760747	9.583828775	8.311250301	8.157181572	6.949000895	6.816779766	5.111032781	6.022808268	6.523407521	7.733224223	5.948762484	6.121472979	4.624277457	3.892060197	3.514376997	4.323413812	4.411764706	3.403141361	4.002624672	3.589375449	2.527075812	2.162162162	1.888341544	1.217532468	1.727115717	1.955782313	1.554404145	1.561065197	1.460564752	1.759834369	1.482854495	1.154249738	1.19760479	0.304568528	0.761697497	0.895856663	0.791855204
-0.11	7.322227406	7.886311019	9.59847297	8.260437376	7.415815361	7.476102154	6.48358791	8.002157885	7.138631434	7.533414338	8.381039615	8.951113151	9.088676001	9.131985731	9.708503975	8.401084011	8.8279153	7.618753856	8.635882975	7.94725588	6.907137375	7.610474632	8.163265306	7.651841224	6.936416185	6.642449403	4.47284345	6.232453678	5.647058824	3.992146597	4.98687664	4.020100503	3.971119134	2.239382239	2.545155993	2.597402597	1.554404145	2.12585034	1.727115717	2.203856749	1.850048685	1.759834369	1.204819277	1.154249738	0.998003992	1.116751269	0.870511425	1.343784994	1.244343891
-0.1	6.726678925	7.896162751	9.039470993	8.479125249	9.358052718	9.145384506	8.287292818	8.937241503	9.012029186	9.133252329	9.777879551	10.05278862	10.29231147	9.916765755	10.40713081	11.0298103	9.991052789	10.3331277	11.06802961	11.11903065	8.940905602	8.346972177	8.293530178	7.412721186	7.225433526	7.368967307	6.869009585	4.772599663	4.176470588	4.123036649	3.346456693	3.804737976	3.176895307	2.471042471	2.052545156	1.866883117	1.813471503	1.870748299	1.813471503	2.02020202	1.850048685	1.863354037	1.204819277	0.419727177	0.798403194	0.609137056	1.414581066	1.119820829	0.678733032
-0.09	6.962702747	7.359243387	7.812393483	8.250497018	8.096859629	8.103866457	8.937276568	8.03812264	8.617629659	8.667476711	8.541332723	9.226532017	8.621960206	9.298454221	10.09395326	9.891598916	10.43841336	10.91918569	10.71554459	9.194583036	7.444359171	7.569558101	7.425097699	7.651841224	7.610789981	8.718214842	6.336528222	3.930376193	4.529411765	2.683246073	2.624671916	3.015075377	3.032490975	2.77992278	1.806239737	1.461038961	2.504317789	1.530612245	1.986183074	1.744719927	2.044790652	2.173913043	1.668211307	1.783840504	0.698602794	1.624365482	1.632208923	1.231802912	1.018099548
-0.08	7.761341494	7.989754199	7.962369623	8.51888668	7.781561357	7.033813668	7.881052974	8.379787808	8.361269966	7.49291211	8.060453401	8.193711269	8.49914026	9.655172414	9.732594556	9.159891599	10.0805249	9.592843924	7.930912936	8.125445474	7.175748273	6.628477905	5.601389492	6.599713056	6.936416185	7.317073171	7.987220447	6.007860752	5.235294118	4.057591623	4.002624672	3.804737976	4.0433213	3.243243243	2.463054187	3.165584416	2.936096718	1.445578231	1.899827288	1.377410468	1.752677702	2.587991718	2.594995366	2.518363064	1.696606786	1.624365482	1.305767138	1.343784994	1.018099548
-0.07	8.612125038	8.413378651	8.405480946	9.174950298	8.563501072	7.233556855	7.117322067	6.419708685	6.527312167	7.391656541	6.205633158	7.688776681	7.639400639	6.658739596	6.673090821	6.802168022	7.068297047	8.235657002	6.838209376	6.557377049	6.600153492	5.237315876	5.644811116	5.930176949	6.599229287	7.213284899	7.454739084	6.34475014	4.529411765	5.30104712	4.002624672	4.091888011	3.898916968	4.092664093	3.612479475	3.246753247	2.590673575	2.295918367	2.158894646	1.744719927	1.363193768	1.552795031	2.873030584	2.098635887	2.095808383	1.218274112	1.523394995	1.791713326	1.018099548
-0.06	9.627576365	8.950298015	8.364578363	8.747514911	7.983352251	8.018262234	7.377315567	7.516633699	7.099191481	5.204536249	4.946187314	4.131282993	5.011053795	4.137931034	3.950855216	3.658536585	3.936773039	4.47254781	3.947832217	5.452601568	4.873369148	3.150572831	4.602692141	4.495456719	4.768786127	5.241307732	6.123535676	4.716451432	4.352941176	3.403141361	3.674540682	3.876525485	4.332129964	5.019305019	5.254515599	5.194805195	2.849740933	2.976190476	3.281519862	1.836547291	2.82375852	1.759834369	2.316960148	1.783840504	1.696606786	0.609137056	0.870511425	1.007838746	1.131221719
-0.05	5.980184977	6.4233289	5.5150317	6.083499006	7.087905158	6.077899843	5.638609035	5.754360726	5.1666338	5.467800729	4.717197161	5.554280468	4.765413903	4.399524376	3.878583474	3.414634146	3.787652848	3.67057372	3.665844202	3.741981468	4.10590944	2.98690671	3.256621798	2.821616451	3.564547206	4.929942916	4.153354633	3.425042111	4.294117647	4.188481675	4.396325459	4.88155061	3.321299639	4.247104247	4.597701149	3.571428571	3.886010363	3.06122449	3.195164076	2.754820937	2.239532619	2.587991718	1.760889713	2.308499475	2.794411178	1.015228426	1.414581066	0.671892497	1.018099548
-0.04	3.093009853	3.320033496	3.094962165	3.419483101	3.632236095	3.738051077	3.688657784	3.88419349	3.194636166	3.24017821	3.732539501	3.442735827	3.66003439	3.067776457	2.770416767	3.279132791	3.608708619	2.159161012	3.137116673	2.530292231	3.6838066	3.191489362	2.605297438	3.299856528	1.782273603	2.283341982	3.301384452	3.312745649	3.705882353	4.712041885	4.330708661	4.809763101	4.620938628	4.478764479	4.187192118	3.409090909	3.626943005	3.146258503	2.158894646	2.754820937	2.434274586	1.6563147	1.575532901	1.888772298	3.79241517	2.030456853	1.958650707	1.903695409	1.583710407
-0.03	1.295386558	1.068912861	1.363419456	1.312127237	1.500819776	1.583678128	1.852453689	1.564466823	1.99171761	1.660591333	1.648729105	1.560706908	1.375583395	1.498216409	1.66225006	1.89701897	1.78944229	1.758173967	1.691928093	1.99572345	2.225633154	2.332242226	1.867129831	2.056432329	1.83044316	1.764400623	2.768903088	3.425042111	3.588235294	3.730366492	3.937007874	3.445800431	3.682310469	2.702702703	3.694581281	3.896103896	3.540587219	4.166666667	2.849740933	2.571166208	1.947419669	2.380952381	1.482854495	1.364113326	1.596806387	1.421319797	2.067464635	1.343784994	1.809954751
-0.02	0.548892609	0.561548692	0.456745518	0.656063618	1.072014125	1.09858753	1.007474813	1.204819277	1.163478604	1.377075739	1.373940921	1.239384898	0.957995578	1.189060642	1.25271019	1.138211382	1.103489412	1.449722394	1.057455058	1.282965075	1.189562548	1.391162029	1.997394703	1.912960306	2.119460501	2.43902439	2.396166134	2.245929253	2.647058824	3.272251309	3.543307087	3.589375449	2.527075812	2.934362934	3.28407225	4.383116883	3.195164076	3.401360544	3.022452504	3.03030303	2.239532619	1.449275362	1.668211307	1.049317943	2.395209581	1.319796954	1.19695321	1.791713326	1.583710407
-0.01	0.436369624	0.369439929	0.381757448	0.457256461	0.756715853	0.784705379	0.747481313	0.7912246	1.045158746	0.789793439	0.98465766	1.239384898	0.687791697	1.022592152	0.987713804	1.056910569	0.805249031	0.863664405	1.127952062	1.211689237	1.074443592	1.309328969	1.172383847	1.43472023	1.589595376	1.712506487	1.703940362	3.032004492	2.882352941	3.141361257	3.083989501	2.584350323	2.815884477	2.316602317	2.463054187	3.003246753	1.986183074	2.465986395	2.590673575	3.581267218	2.239532619	1.138716356	1.482854495	1.364113326	0.898203593	1.725888325	1.414581066	1.903695409	1.470588235
0	1.042895957	0.871878233	0.722612312	0.666003976	0.681044268	0.699101156	1.104972376	1.078942636	1.064878722	0.789793439	0.893061598	1.009869176	0.957995578	1.070154578	1.059985546	0.758807588	0.98419326	1.110425663	1.233697568	0.85531005	1.189562548	1.309328969	1.346070343	1.147776184	1.541425819	1.868188895	1.970181044	2.189781022	2.235294118	1.963350785	2.034120735	2.153625269	2.238267148	2.471042471	1.724137931	2.516233766	2.936096718	3.231292517	2.331606218	1.836547291	1.947419669	1.759834369	2.131603336	2.518363064	2.694610778	2.233502538	2.39390642	1.791713326	1.470588235
0.01	0.345802344	0.330033003	0.231781308	0.377733598	0.466641443	0.356684263	0.796230094	0.647365582	0.650759219	0.951802349	1.007556675	0.872159743	0.957995578	0.689655172	1.035894965	0.840108401	0.685952878	0.740283775	1.26894607	0.890947969	1.381427475	1.268412439	1.563178463	1.243424199	1.204238921	0.985988583	1.544195953	1.796743403	2.352941176	1.767015707	1.509186352	1.36396267	1.805054152	1.467181467	2.134646962	1.623376623	1.122625216	1.530612245	1.468048359	1.744719927	2.142161636	2.277432712	1.760889713	1.678908709	2.395209581	1.827411168	1.523394995	2.463605823	1.470588235
0.02	0.329335565	0.20688636	0.218147113	0.238568588	0.27746248	0.499357968	0.64998375	0.845171732	0.631039243	0.708788983	0.709869476	0.895111315	0.884303611	0.808561237	0.84317032	0.596205962	0.954369222	0.894509562	1.409940078	0.819672131	1.41980046	1.595744681	1.085540599	1.147776184	1.396917148	1.297353399	1.171458999	2.358225716	1.882352941	1.636125654	2.755905512	1.722900215	1.227436823	1.38996139	1.477832512	1.298701299	1.03626943	0.93537415	1.813471503	1.836547291	1.752677702	1.345755694	1.575532901	1.888772298	1.796407186	1.218274112	2.39390642	1.455767077	2.149321267
0.03	0.22504597	0.226589823	0.122707751	0.208747515	0.416193719	0.28534741	0.324991875	0.449559432	0.650759219	0.810044552	0.664071445	0.73445031	0.9088676	0.618311534	0.770898579	1.029810298	0.715776916	0.863664405	1.127952062	1.1404134	0.959324635	0.818330606	0.955275727	1.243424199	1.541425819	2.075765439	1.224707135	1.852891634	1.823529412	2.486910995	1.837270341	2.512562814	1.516245487	1.467181467	2.298850575	1.298701299	1.640759931	1.955782313	1.554404145	2.295684114	1.460564752	1.863354037	1.853568119	2.203567681	1.497005988	2.741116751	2.937976061	1.679731243	1.583710407
0.04	0.227790433	0.157627703	0.136341946	0.159045726	0.378357927	0.485090598	0.487487813	0.539471318	0.315519621	0.627784528	0.618273414	0.642644021	0.761483665	0.594530321	0.84317032	0.731707317	0.745600954	0.832819247	0.845964047	0.962223806	1.151189563	1.186579378	1.215805471	1.43472023	0.91522158	1.141670991	1.863684771	1.122964627	1.411764706	2.094240838	1.640419948	1.579325197	1.371841155	1.467181467	1.231527094	1.37987013	1.640759931	1.020408163	1.986183074	1.285583104	2.044790652	1.759834369	2.316960148	1.154249738	2.095808383	1.218274112	1.414581066	1.119820829	1.357466063
0.05	0.197601339	0.177331166	0.14997614	0.288270378	0.252238618	0.413753745	0.324991875	0.305700414	0.611319266	0.42527339	0.34348523	0.918062887	0.638663719	0.546967895	0.578173934	0.840108401	0.805249031	0.616903146	0.740218541	1.104775481	1.151189563	0.981996727	1.085540599	1.195600191	1.396917148	1.245459263	1.544195953	1.68444694	1.941176471	1.767015707	1.968503937	1.36396267	1.444043321	1.235521236	2.052545156	1.623376623	1.640759931	1.19047619	1.640759931	1.836547291	1.071080818	1.966873706	1.112140871	0.839454355	1.596806387	1.725888325	1.523394995	1.343784994	1.809954751
0.06	0.181134561	0.162553569	0.143159043	0.198807157	0.239626687	0.356684263	0.308742281	0.449559432	0.414119503	0.526528959	0.664071445	0.413128299	0.491279784	0.642092747	0.529992773	0.677506775	0.566656725	0.925354719	0.563976031	0.926585887	1.074443592	0.818330606	1.085540599	0.908656145	1.734104046	1.245459263	1.384451544	1.235261089	1.882352941	1.701570681	1.640419948	1.866475233	1.371841155	2.084942085	2.298850575	2.11038961	1.468048359	1.020408163	1.727115717	1.836547291	1.655306719	1.449275362	1.482854495	1.259181532	1.097804391	1.92893401	1.19695321	1.791713326	1.696832579
0.07	0.145456541	0.142850106	0.204512918	0.218687873	0.163955102	0.256812669	0.211244719	0.3956123	0.295799645	0.243013366	0.526677353	0.367225155	0.564971751	0.642092747	0.529992773	0.569105691	0.536832687	0.956199877	1.163200564	0.997861725	0.882578665	0.981996727	1.085540599	0.956480153	1.685934489	0.985988583	0.905218317	1.516002246	1.352941176	1.963350785	1.771653543	0.861450108	1.299638989	1.776061776	1.395730706	2.191558442	1.899827288	1.360544218	1.554404145	1.469237833	1.947419669	1.345755694	1.946246525	1.259181532	1.896207585	1.52284264	1.523394995	2.239641657	1.583710407
0.08	0.134478689	0.13792424	0.143159043	0.159045726	0.201790894	0.199743187	0.341241469	0.341665168	0.256359692	0.42527339	0.297687199	0.344273583	0.393023827	0.642092747	0.626355095	0.785907859	0.715776916	0.894509562	0.599224533	0.926585887	0.729086723	1.104746318	1.128962223	0.669536107	1.107899807	1.193565127	1.118210863	2.021336328	1.823529412	1.505235602	1.24671916	1.651112706	1.949458484	1.930501931	2.298850575	1.785714286	1.640759931	1.360544218	1.899827288	1.744719927	1.557935735	2.070393375	1.853568119	1.993704092	2.195608782	1.92893401	1.741022851	1.903695409	1.470588235
0.09	0.120756374	0.118220777	0.177244529	0.218687873	0.163955102	0.428021116	0.357491063	0.179823773	0.276079669	0.445524504	0.34348523	0.459031444	0.687791697	0.285374554	0.794989159	0.162601626	0.596480763	0.586057989	1.022206556	0.677120456	1.036070606	1.022913257	0.955275727	1.195600191	1.107899807	1.037882719	1.277955272	1.459854015	1.294117647	1.37434555	0.984251969	0.861450108	1.805054152	1.853281853	1.559934319	1.542207792	1.899827288	1.785714286	1.813471503	2.02020202	1.752677702	1.863354037	2.131603336	2.41343127	2.395209581	1.725888325	2.611534276	3.023516237	2.488687783
0.1	0.071356039	0.157627703	0.122707751	0.099403579	0.27746248	0.242545299	0.211244719	0.287718036	0.21691974	0.384771162	0.183192123	0.367225155	0.343895849	0.33293698	0.602264515	0.623306233	0.715776916	0.709438618	0.634473035	0.534568781	0.805832694	1.595744681	0.65132436	0.669536107	0.91522158	1.504929943	1.277955272	1.179112858	2	1.505235602	2.690288714	1.220387653	1.516245487	1.621621622	1.395730706	1.785714286	1.813471503	1.870748299	1.381692573	2.203856749	1.947419669	2.277432712	2.594995366	2.623294858	1.996007984	2.030456853	2.611534276	2.239641657	1.583710407
0.11	0.123500837	0.078813852	0.102256459	0.149105368	0.176567032	0.185475817	0.243743906	0.19780615	0.236639716	0.243013366	0.274788184	0.298370438	0.442151805	0.380499405	0.481811612	0.460704607	0.447360573	0.493522517	0.669721537	0.819672131	0.652340752	0.981996727	0.998697351	0.81300813	0.867052023	0.934094447	0.958466454	1.235261089	1.294117647	1.308900524	1.312335958	1.36396267	1.588447653	1.621621622	2.052545156	2.353896104	1.813471503	2.12585034	2.245250432	1.836547291	2.239532619	2.070393375	2.409638554	1.364113326	2.095808383	1.421319797	1.632208923	1.56774916	3.054298643
0.12	0.09880067	0.147775972	0.156793237	0.159045726	0.163955102	0.171208446	0.211244719	0.233770905	0.276079669	0.222762252	0.366384245	0.367225155	0.368459838	0.380499405	0.264996386	0.379403794	0.387712496	0.524367674	0.528727529	0.605844619	1.189562548	0.981996727	0.65132436	1.052128168	1.300578035	0.830306175	1.490947817	1.122964627	1.117647059	1.636125654	1.443569554	1.220387653	1.732851986	2.239382239	2.216748768	1.542207792	1.640759931	2.295918367	1.899827288	2.02020202	1.363193768	2.277432712	1.482854495	2.098635887	1.996007984	1.827411168	2.611534276	4.143337066	2.488687783
0.13	0.065867113	0.044332791	0.068170973	0.168986083	0.088283516	0.085604223	0.243743906	0.233770905	0.37467955	0.222762252	0.274788184	0.367225155	0.442151805	0.285374554	0.554083353	0.460704607	0.477184611	0.431832202	0.563976031	0.641482537	0.690713738	0.777414075	1.519756839	0.908656145	1.396917148	1.608718215	1.01171459	1.179112858	1.235294118	2.159685864	2.296587927	1.507537688	1.299638989	1.544401544	1.559934319	1.542207792	1.640759931	1.700680272	1.727115717	1.652892562	2.434274586	1.6563147	2.03892493	2.728226653	1.896207585	3.147208122	2.067464635	2.35162374	2.828054299
0.14	0.090567281	0.123146643	0.095439362	0.099403579	0.075671585	0.142673705	0.12999675	0.251753282	0.236639716	0.243013366	0.320586215	0.298370438	0.417587816	0.49940547	0.529992773	0.433604336	0.298240382	0.616903146	0.599224533	0.427655025	0.767459708	0.695581015	0.955275727	0.860832138	1.011560694	0.934094447	1.064962726	0.898371701	1	0.916230366	1.443569554	1.579325197	1.588447653	1.853281853	1.559934319	0.568181818	1.899827288	1.530612245	1.468048359	1.377410468	2.142161636	1.966873706	2.224281742	2.41343127	2.994011976	1.827411168	2.829162133	2.239641657	2.375565611
0.15	0.101545133	0.064036254	0.095439362	0.149105368	0.126119309	0.242545299	0.12999675	0.071929509	0.177479787	0.141757797	0.274788184	0.252467294	0.417587816	0.33293698	0.40953987	0.379403794	0.715776916	0.586057989	0.599224533	0.427655025	0.537221796	1.063829787	1.128962223	0.908656145	0.867052023	0.830306175	1.064962726	1.291409321	1.176470588	1.308900524	1.312335958	1.220387653	1.877256318	1.312741313	1.395730706	1.542207792	2.677029361	1.360544218	2.936096718	1.285583104	2.53164557	2.898550725	1.853568119	3.88247639	2.49500998	2.131979695	2.937976061	3.471444569	4.185520362
0.16	0.054889261	0.128072509	0.115890654	0.109343936	0.063059654	0.185475817	0.194995125	0.143859018	0.315519621	0.303766707	0.297687199	0.252467294	0.171947924	0.356718193	0.40953987	0.379403794	0.477184611	0.431832202	0.422982023	0.677120456	0.652340752	0.654664484	0.998697351	1.004304161	1.107899807	0.934094447	1.277955272	1.179112858	1.470588235	1.505235602	0.918635171	0.933237617	1.371841155	1.544401544	1.724137931	1.785714286	1.468048359	1.870748299	2.417962003	1.836547291	1.460564752	2.277432712	1.019462465	2.203567681	2.395209581	3.654822335	2.39390642	3.247480403	3.054298643
0.17	0.06312265	0.088665583	0.047719681	0.069582505	0.126119309	0.114138964	0.146246344	0.143859018	0.177479787	0.182260024	0.251889169	0.298370438	0.393023827	0.261593341	0.385449289	0.460704607	0.536832687	0.370141888	0.599224533	0.641482537	0.537221796	0.695581015	0.65132436	0.765184122	1.300578035	0.882200311	0.905218317	0.898371701	0.941176471	1.178010471	1.57480315	1.722900215	1.299638989	1.38996139	1.477832512	1.704545455	2.158894646	2.465986395	1.468048359	2.02020202	2.044790652	2.277432712	1.668211307	1.783840504	2.295409182	2.131979695	2.176278564	4.255319149	2.828054299
0.18	0.057633724	0.088665583	0.095439362	0.109343936	0.13873124	0.199743187	0.211244719	0.107894264	0.21691974	0.324017821	0.412182276	0.229515722	0.245639892	0.237812128	0.240905806	0.325203252	0.32806442	0.308451573	0.493479027	0.677120456	0.690713738	0.450081833	0.477637864	0.573888092	0.674373796	0.830306175	1.118210863	1.122964627	0.529411765	1.047120419	1.706036745	1.076812635	0.866425993	0.849420849	1.642036125	1.623376623	1.468048359	1.615646259	1.813471503	2.295684114	2.142161636	1.552795031	1.760889713	1.469045121	1.896207585	2.842639594	2.067464635	2.575587906	2.714932127
0.19	0.087822817	0.059110389	0.109073556	0.059642147	0.151343171	0.214010558	0.081247969	0.161841395	0.157759811	0.060753341	0.206091138	0.137709433	0.29476787	0.33293698	0.240905806	0.298102981	0.268416344	0.46267736	0.458230525	0.498930862	0.844205679	0.572831424	0.477637864	1.004304161	0.867052023	1.089776855	0.372736954	0.954519933	1.117647059	1.570680628	1.049868766	1.36396267	1.371841155	1.467181467	1.231527094	1.704545455	1.640759931	1.785714286	2.07253886	1.469237833	1.850048685	1.966873706	2.131603336	2.41343127	2.594810379	2.436548223	3.155603917	2.575587906	2.601809955
0.2	0.065867113	0.039406926	0.088622265	0.089463221	0.163955102	0.128406335	0.227494313	0.143859018	0.177479787	0.202511138	0.183192123	0.114757861	0.147383935	0.261593341	0.337268128	0.352303523	0.357888458	0.431832202	0.563976031	0.498930862	0.383729854	0.654664484	0.521059488	0.669536107	0.818882466	0.778412039	0.745473908	1.010668164	0.941176471	1.243455497	1.115485564	1.36396267	2.38267148	1.544401544	1.806239737	2.353896104	2.07253886	2.210884354	1.899827288	2.387511478	1.850048685	0.82815735	1.946246525	1.783840504	2.395209581	2.131979695	2.611534276	2.127659574	2.714932127
0.21	0.054889261	0.059110389	0.054536778	0.079522863	0.063059654	0.099871594	0.081247969	0.053947132	0.197199763	0.121506683	0.137394092	0.229515722	0.073691968	0.261593341	0.216815225	0.379403794	0.238592305	0.524367674	0.317236517	0.819672131	0.49884881	0.531914894	0.564481112	1.099952176	0.529865125	0.726517903	0.851970181	0.617630545	0.882352941	0.916230366	1.443569554	1.435750179	1.516245487	1.544401544	1.231527094	1.866883117	1.727115717	1.445578231	2.245250432	1.744719927	1.752677702	1.759834369	1.297497683	2.728226653	1.796407186	2.944162437	2.39390642	2.239641657	2.262443439
0.22	0.049400335	0.054184523	0.122707751	0.049701789	0.063059654	0.156941076	0.097497563	0.161841395	0.197199763	0.182260024	0.274788184	0.183612577	0.221075903	0.309155767	0.337268128	0.298102981	0.208768267	0.277606416	0.422982023	0.784034212	0.460475825	0.695581015	0.781589231	1.147776184	1.107899807	0.51894136	0.851970181	1.122964627	0.882352941	1.047120419	1.181102362	1.435750179	1.516245487	2.007722008	2.380952381	1.623376623	2.245250432	1.615646259	1.122625216	1.01010101	1.557935735	1.966873706	2.409638554	2.203567681	2.49500998	1.319796954	2.937976061	1.903695409	2.601809955
0.23	0.038422483	0.059110389	0.102256459	0.079522863	0.100895447	0.057069482	0.194995125	0.107894264	0.197199763	0.182260024	0.137394092	0.183612577	0.245639892	0.16646849	0.240905806	0.27100271	0.417536534	0.246761258	0.528727529	0.463292944	0.613967767	0.450081833	0.564481112	0.573888092	0.529865125	0.830306175	0.851970181	1.122964627	1.235294118	1.047120419	0.853018373	1.005025126	1.516245487	1.776061776	1.642036125	1.866883117	1.640759931	1.275510204	2.158894646	2.203856749	1.947419669	2.173913043	2.594995366	2.098635887	1.996007984	2.233502538	1.849836779	2.35162374	2.714932127
0.24	0.057633724	0.049258657	0.047719681	0.119284294	0.088283516	0.071336853	0.048748781	0.125876641	0.177479787	0.081004455	0.183192123	0.137709433	0.171947924	0.237812128	0.120452903	0.243902439	0.178944229	0.370141888	0.352485019	0.605844619	0.460475825	0.531914894	0.564481112	0.573888092	0.818882466	0.830306175	0.585729499	0.786075239	1.176470588	0.719895288	0.524934383	1.005025126	1.227436823	1.235521236	0.65681445	1.136363636	1.208981002	1.530612245	1.899827288	1.836547291	1.655306719	2.691511387	2.131603336	2.203567681	2.095808383	2.639593909	1.741022851	2.687569989	2.714932127
0.25	0.057633724	0.059110389	0.034085486	0.079522863	0.088283516	0.057069482	0.081247969	0.071929509	0.118319858	0.16200891	0.091596061	0.114757861	0.171947924	0.261593341	0.216815225	0.243902439	0.417536534	0.308451573	0.246739514	0.427655025	0.729086723	0.572831424	0.738167607	0.573888092	1.05973025	0.311364816	0.479233227	0.786075239	0.647058824	0.523560209	0.524934383	0.71787509	1.083032491	1.003861004	0.985221675	1.461038961	1.381692573	1.105442177	1.468048359	2.662993572	2.53164557	2.587991718	1.390176089	1.573976915	1.397205589	2.233502538	2.39390642	2.127659574	1.923076923
0.26	0.032933557	0.064036254	0.006817097	0.019880716	0.063059654	0.071336853	0.081247969	0.035964755	0.138039834	0.081004455	0.114495077	0.091806289	0.122819946	0.142687277	0.120452903	0.325203252	0.298240382	0.370141888	0.317236517	0.463292944	0.49884881	0.613747954	0.607902736	0.430416069	0.481695568	0.726517903	0.692225772	0.786075239	0.764705882	0.916230366	0.787401575	0.71787509	0.866425993	0.926640927	0.738916256	0.649350649	0.690846287	1.530612245	0.777202073	2.203856749	1.168451801	1.345755694	1.946246525	1.154249738	1.796407186	1.52284264	1.741022851	1.231802912	2.149321267
0.27	0.02744463	0.029555194	0.027268389	0.029821074	0.050447724	0.071336853	0.064998375	0.071929509	0.138039834	0.121506683	0.137394092	0.160661005	0.073691968	0.142687277	0.120452903	0.135501355	0.32806442	0.400987045	0.422982023	0.356379187	0.613967767	0.409165303	0.477637864	0.430416069	0.385356455	0.51894136	0.585729499	0.449185851	0.705882353	0.719895288	0.590551181	1.005025126	0.722021661	0.463320463	0.410509031	0.730519481	1.381692573	0.93537415	0.690846287	1.101928375	1.265822785	0.82815735	1.204819277	1.469045121	1.19760479	1.52284264	1.523394995	3.13549832	2.036199095
0.28	0.032933557	0.014777597	0.047719681	0.059642147	0.037835793	0.028534741	0.113747156	0.053947132	0.039439953	0.141757797	0.091596061	0.068854717	0.147383935	0.190249703	0.192724645	0.135501355	0.238592305	0.33929673	0.246739514	0.320741269	0.153491942	0.409165303	0.21710812	0.382592061	0.289017341	0.415153088	0.425985091	1.179112858	0.941176471	0.654450262	1.24671916	1.005025126	0.505415162	0.849420849	0.821018062	1.217532468	0.949913644	1.020408163	0.863557858	0.642791552	1.071080818	0.931677019	1.297497683	1.049317943	0.898203593	1.116751269	1.632208923	1.343784994	2.036199095
0.29	0.021955704	0.044332791	0.040902584	0.029821074	0.075671585	0.057069482	0.032499188	0.017982377	0.059159929	0.101255569	0.114495077	0.091806289	0.073691968	0.095124851	0.120452903	0.243902439	0.268416344	0.092535472	0.246739514	0.249465431	0.230237913	0.409165303	0.347372992	0.286944046	0.337186898	0.415153088	0.585729499	0.280741157	0.176470588	0.785340314	0.524934383	0.215362527	0.577617329	0.694980695	1.067323481	0.730519481	0.863557858	0.850340136	1.122625216	0.826446281	0.486854917	0.414078675	1.112140871	0.944386149	0.998003992	1.015228426	0.979325354	1.56774916	1.470588235
0.3	0.013722315	0.014777597	0.061353876	0.039761431	0.037835793	0.042802112	0.032499188	0.035964755	0.039439953	0.081004455	0.022899015	0.114757861	0.073691968	0.142687277	0.024090581	0.298102981	0.178944229	0.154225787	0.140994008	0.178189594	0.268610898	0.368248773	0.173686496	0.191296031	0.529865125	0.415153088	0.479233227	0.449185851	0.941176471	0.261780105	0.32808399	0.574300072	0.433212996	0.617760618	0.65681445	0.487012987	0.345423143	0.850340136	0.690846287	0.459136823	0.486854917	0.931677019	0.834105653	1.259181532	0.998003992	0.913705584	1.523394995	0.78387458	1.244343891
0.31	0.030189094	0.024629329	0.027268389	0.039761431	0.025223862	0.028534741	0.032499188	0	0.118319858	0.081004455	0.114495077	0.183612577	0.098255957	0.095124851	0.096362322	0.108401084	0.119296153	0.092535472	0.17624251	0.106913756	0.115118956	0.122749591	0.043421624	0.239120038	0.096339114	0.207576544	0.159744409	0.224592925	0.352941176	0.261780105	0.131233596	0.287150036	0.288808664	0.077220077	0.082101806	0.405844156	0.690846287	0.425170068	0.604490501	0.734618916	0.876338851	0.82815735	0.46339203	0.73452256	0.798403194	1.015228426	0.326441785	0.671892497	1.357466063
0.32	0.021955704	0.019703463	0.013634195	0.039761431	0.037835793	0.028534741	0.032499188	0.125876641	0.059159929	0.060753341	0.045798031	0.045903144	0.024563989	0.16646849	0.144543483	0.135501355	0.089472115	0.030845157	0.140994008	0.071275837	0.076745971	0.163666121	0.21710812	0.047824008	0.096339114	0.051894136	0.319488818	0.336889388	0.176470588	0.261780105	0.32808399	0.358937545	0.36101083	0.077220077	0.410509031	0.405844156	0.345423143	0.170068027	0.345423143	0.734618916	0.389483934	0.517598344	0.370713624	0.524658972	0.598802395	0.710659898	1.305767138	1.231802912	0.791855204
0.33	0.016466778	0.004925866	0.013634195	0.019880716	0	0	0.048748781	0.017982377	0.019719976	0.081004455	0.045798031	0.022951572	0.049127978	0.047562426	0.072271742	0.054200542	0	0.061690315	0	0.035637919	0.076745971	0.122749591	0.086843248	0.095648015	0.048169557	0.103788272	0.212992545	0	0.235294118	0.065445026	0.196850394	0.071787509	0.216606498	0.154440154	0.164203612	0.243506494	0.086355786	0.340136054	0.690846287	0.091827365	0.486854917	0.621118012	0.648748842	0.314795383	0.598802395	0.507614213	0.544069641	0.78387458	0.904977376
0.34	0.013722315	0.009851731	0.013634195	0.009940358	0.050447724	0.028534741	0.12999675	0.107894264	0.019719976	0.040502228	0.045798031	0	0.147383935	0.071343639	0.024090581	0.027100271	0.029824038	0.061690315	0.035248502	0.035637919	0.076745971	0.081833061	0.173686496	0.047824008	0.144508671	0.103788272	0.106496273	0.112296463	0.058823529	0.261780105	0.131233596	0.143575018	0.216606498	0.077220077	0.082101806	0.324675325	0.172711572	0.510204082	0.345423143	0.183654729	0.29211295	0	0.46339203	0.419727177	0.399201597	0.507614213	0.761697497	0.447928331	0.904977376
0.35	0.021955704	0.019703463	0.006817097	0.009940358	0.012611931	0.057069482	0.081247969	0.017982377	0.019719976	0.020251114	0.022899015	0.045903144	0.024563989	0	0	0.027100271	0.029824038	0.061690315	0	0.071275837	0.038372985	0	0.086843248	0.047824008	0.048169557	0.051894136	0.053248136	0	0	0.130890052	0.196850394	0.071787509	0.072202166	0.154440154	0	0.162337662	0	0.425170068	0.345423143	0.183654729	0.29211295	0.621118012	0.46339203	0.209863589	0.199600798	0.507614213	0.326441785	0.335946249	0.339366516
0.36	0.013722315	0.014777597	0.013634195	0.009940358	0.037835793	0.042802112	0.048748781	0.017982377	0	0	0.022899015	0.045903144	0	0.023781213	0	0	0	0	0.035248502	0.071275837	0	0	0	0	0	0.051894136	0	0.168444694	0.058823529	0.065445026	0.131233596	0.071787509	0.144404332	0.077220077	0.164203612	0.081168831	0	0.425170068	0.345423143	0	0.097370983	0.207039337	0.278035218	0	0.199600798	0.101522843	0.108813928	0	0.56561086
0.37	0.008233389	0.009851731	0	0.019880716	0	0.042802112	0.048748781	0.017982377	0.019719976	0.020251114	0.045798031	0.022951572	0	0	0.024090581	0	0	0	0.035248502	0.071275837	0	0	0	0	0	0.103788272	0.053248136	0.168444694	0.058823529	0	0.32808399	0.143575018	0.072202166	0.231660232	0.082101806	0	0.172711572	0.170068027	0.172711572	0	0.389483934	0.207039337	0.092678406	0	0.399201597	0	0.326441785	0.111982083	0.56561086
0.38	0.008233389	0	0.006817097	0	0	0.028534741	0	0.017982377	0	0.020251114	0.022899015	0.022951572	0	0	0	0	0.029824038	0	0	0	0	0	0	0	0.048169557	0	0	0	0	0.065445026	0.065616798	0	0	0	0.082101806	0.081168831	0.086355786	0.170068027	0.086355786	0.550964187	0.194741967	0.207039337	0.46339203	0.104931794	0.399201597	0.101522843	0.108813928	0.335946249	0.226244344
0.39	0.008233389	0	0.006817097	0.009940358	0	0.028534741	0	0.017982377	0.019719976	0.020251114	0.022899015	0	0	0.023781213	0.024090581	0	0	0	0.035248502	0	0.038372985	0	0	0	0	0	0.053248136	0.168444694	0	0	0	0	0	0.077220077	0.164203612	0	0	0.085034014	0	0.183654729	0.097370983	0.207039337	0	0.314795383	0	0.101522843	0	0.111982083	0.113122172
0.4	0.008233389	0.004925866	0.006817097	0.009940358	0	0.028534741	0.032499188	0	0.019719976	0.040502228	0	0	0	0.023781213	0	0.027100271	0	0	0	0	0	0.04091653	0	0	0	0.051894136	0.053248136	0.056148231	0	0.065445026	0	0	0	0.077220077	0	0.162337662	0.259067358	0	0	0	0	0.103519669	0	0.104931794	0.099800399	0.101522843	0.217627856	0.111982083	0.226244344
0.41	0.002744463	0	0.013634195	0.019880716	0.025223862	0.014267371	0	0	0.019719976	0.040502228	0	0	0	0	0.024090581	0	0.029824038	0	0.035248502	0	0.038372985	0	0	0.047824008	0	0	0	0	0.058823529	0.065445026	0.065616798	0	0.072202166	0.077220077	0	0.081168831	0	0.085034014	0.086355786	0	0.097370983	0	0	0.104931794	0.099800399	0.101522843	0.108813928	0.111982083	0.113122172
0.42	0	0.004925866	0.006817097	0	0	0	0.016249594	0	0	0	0	0	0	0.023781213	0.024090581	0.027100271	0.029824038	0	0	0	0	0	0.043421624	0	0.048169557	0.051894136	0.053248136	0.112296463	0.058823529	0.065445026	0	0	0.072202166	0.077220077	0	0	0	0	0	0	0.097370983	0	0	0	0	0	0	0	0.113122172
0.43	0.005488926	0	0	0	0	0	0	0	0.019719976	0	0	0	0	0	0	0.027100271	0.029824038	0.030845157	0	0.035637919	0	0	0	0	0.048169557	0	0	0	0	0.065445026	0.065616798	0	0	0	0	0	0.086355786	0.085034014	0	0.275482094	0	0	0.092678406	0.104931794	0.199600798	0	0	0	0.226244344
0.44	0.005488926	0.004925866	0.013634195	0.009940358	0	0	0.016249594	0	0.019719976	0	0.022899015	0	0	0	0.024090581	0	0	0	0	0	0	0	0	0	0.048169557	0	0	0.056148231	0	0.065445026	0	0	0	0.077220077	0.082101806	0	0	0	0.086355786	0	0	0	0	0	0	0	0	0	0.113122172
0.45	0	0.009851731	0	0.009940358	0	0	0	0	0.019719976	0	0	0	0	0	0	0	0	0	0.035248502	0	0	0	0	0	0	0	0	0	0	0	0	0	0	0.077220077	0	0	0	0	0.086355786	0.183654729	0	0	0.185356812	0.104931794	0.099800399	0	0.108813928	0	0
0.46	0	0.004925866	0.006817097	0	0.012611931	0	0	0.035964755	0	0	0	0	0	0	0	0.027100271	0	0	0	0	0	0	0	0.047824008	0	0.051894136	0	0	0	0	0.065616798	0.071787509	0	0	0	0	0.086355786	0	0	0	0	0	0	0	0	0.101522843	0	0	0
0.47	0.002744463	0.004925866	0	0.009940358	0	0	0.016249594	0	0	0	0	0	0	0	0	0	0	0.030845157	0	0	0	0	0	0.047824008	0.048169557	0	0	0	0	0.065445026	0	0	0	0	0	0.081168831	0	0	0	0	0	0.103519669	0	0	0	0	0	0	0
0.48	0.002744463	0	0	0.009940358	0	0	0	0	0	0	0	0	0	0.023781213	0	0	0	0	0	0	0.038372985	0	0	0	0	0	0	0	0	0	0	0	0.072202166	0	0	0	0	0	0	0	0	0	0	0	0	0	0	0	0
0.49	0	0	0	0.009940358	0	0	0	0	0	0	0	0	0	0	0	0	0	0	0	0	0	0.04091653	0	0.047824008	0.048169557	0	0	0	0.058823529	0	0.065616798	0	0	0	0	0	0	0	0	0.091827365	0	0	0.092678406	0	0	0	0	0	0
0.5	0	0	0	0	0	0	0	0	0	0.020251114	0	0	0	0	0	0	0	0	0	0	0	0	0	0	0	0	0	0	0.058823529	0	0	0	0	0	0	0	0	0	0	0	0.097370983	0	0	0	0	0	0	0	0
0.51	0.002744463	0.004925866	0	0	0	0	0	0	0	0	0	0	0	0	0	0	0	0	0	0	0	0	0	0.047824008	0	0	0	0	0	0	0	0	0	0	0	0	0	0	0	0.091827365	0	0	0	0	0	0.203045685	0	0	0
0.52	0	0.004925866	0	0	0	0	0	0	0.019719976	0	0	0	0	0	0	0	0	0	0	0	0	0	0	0	0	0	0	0	0	0	0	0	0	0	0	0	0	0	0	0	0	0	0	0	0	0	0	0	0
0.53	0.002744463	0	0	0	0	0	0	0	0	0	0	0	0	0	0	0	0	0	0	0	0	0	0	0.047824008	0.048169557	0	0	0	0	0	0	0	0	0	0	0	0	0	0	0	0	0	0	0	0	0	0	0	0
0.54	0	0	0	0	0	0	0	0	0	0	0	0	0	0	0	0	0	0	0	0	0	0	0	0	0	0	0	0	0	0	0	0	0	0	0	0	0	0	0	0	0	0	0	0	0	0	0	0	0
0.55	0	0.004925866	0	0	0	0	0	0	0	0	0	0	0	0	0	0	0	0	0	0	0	0	0	0	0	0	0	0	0	0	0	0	0	0	0	0	0	0	0	0	0	0	0	0	0	0	0	0	0
0.56	0.002744463	0	0	0.009940358	0	0	0	0	0	0	0	0	0	0	0	0	0	0	0	0	0	0	0	0	0	0	0	0	0	0	0	0	0	0	0	0	0	0	0	0	0	0	0	0	0	0	0	0	0
0.57	0	0	0	0	0	0	0	0.017982377	0	0	0	0	0	0	0	0	0	0	0	0	0	0	0	0	0	0	0	0	0	0	0	0	0	0	0	0	0	0	0	0	0	0	0	0	0	0	0	0	0
0.58	0	0	0	0	0	0	0	0	0	0	0	0	0	0	0	0	0	0	0	0	0	0	0	0	0	0	0	0	0	0	0	0	0	0	0	0	0	0	0	0	0	0	0	0	0	0	0	0	0
0.59	0	0	0	0	0	0	0	0	0	0	0	0	0	0	0	0	0	0	0	0	0	0	0	0	0	0	0	0	0	0	0	0	0	0	0	0	0	0	0	0	0	0	0	0	0	0	0	0	0
0.6	0.002744463	0	0	0	0	0	0	0	0	0	0	0	0	0	0	0	0	0	0	0	0	0	0	0	0	0	0	0	0	0	0	0	0	0	0	0	0	0	0	0	0	0	0	0	0	0	0	0	0
0.61	0.002744463	0	0	0	0	0	0	0	0	0	0	0	0	0	0	0	0	0	0	0	0	0	0	0	0	0	0	0	0	0	0	0	0	0	0	0	0	0	0	0	0	0	0	0	0	0	0	0	0
0.62	0	0	0	0	0	0	0	0	0	0	0	0	0	0	0	0	0	0	0	0	0	0	0	0	0	0	0	0	0	0	0	0	0	0	0	0	0	0	0	0	0	0	0	0	0	0	0	0	0
0.63	0	0	0	0	0	0	0	0	0	0	0	0	0	0	0	0	0	0	0	0	0	0	0	0	0	0	0	0	0	0	0	0	0	0	0	0	0	0	0	0	0	0	0	0	0	0	0	0	0
0.64	0	0	0	0	0	0	0	0	0	0	0	0	0	0	0	0	0	0	0	0	0	0	0	0	0	0	0	0	0	0	0	0	0	0	0	0	0	0	0	0	0	0	0	0	0	0	0	0	0
0.65	0	0	0	0	0	0	0	0	0	0	0	0	0	0	0	0	0	0	0	0	0	0	0	0	0	0	0	0	0	0	0	0	0	0	0	0	0	0	0	0	0	0	0	0	0	0	0	0	0
0.66	0	0	0	0	0	0	0	0	0	0	0	0	0	0	0	0	0	0	0	0	0	0	0	0	0	0	0	0	0	0	0	0	0	0	0	0	0	0	0	0	0	0	0	0	0	0	0	0	0
0.67	0	0	0	0	0	0	0	0	0	0	0	0	0	0	0	0	0	0	0	0	0	0	0	0	0	0	0	0	0	0	0	0	0	0	0	0	0	0	0	0	0	0	0	0	0	0	0	0	0
0.68	0	0	0	0	0	0	0	0	0	0	0	0	0	0	0	0	0	0	0	0	0	0	0	0	0	0	0	0	0	0	0	0	0	0	0	0	0	0	0	0	0	0	0	0	0	0	0	0	0
0.69	0.002744463	0	0	0	0	0	0	0	0	0	0	0	0	0	0	0	0	0	0	0	0	0	0	0	0	0	0	0	0	0	0	0	0	0	0	0	0	0	0	0	0	0	0	0	0	0	0	0	0
0.7	0	0	0	0	0	0	0	0	0	0	0	0	0	0	0	0	0	0	0	0	0	0	0	0	0	0	0	0	0	0	0	0	0	0	0	0	0	0	0	0	0	0	0	0	0	0	0	0	0
0.71	0	0	0	0	0	0	0	0	0	0	0	0	0	0	0	0	0	0	0	0	0	0	0	0	0	0	0	0	0	0	0	0	0	0	0	0	0	0	0	0	0	0	0	0	0	0	0	0	0
0.72	0	0	0	0	0	0	0	0	0	0	0	0	0	0	0	0	0	0	0	0	0	0	0	0	0	0	0	0	0	0	0	0	0	0	0	0	0	0	0	0	0	0	0	0	0	0	0	0	0
0.73	0	0	0	0	0	0	0	0	0	0	0	0	0	0	0	0	0	0	0	0	0	0	0	0	0	0	0	0	0	0	0	0	0	0	0	0	0	0	0	0	0	0	0	0	0	0	0	0	0
0.74	0	0	0	0	0	0	0	0	0	0	0	0	0	0	0	0	0	0	0	0	0	0	0	0	0	0	0	0	0	0	0	0	0	0	0	0	0	0	0	0	0	0	0	0	0	0	0	0	0
0.75	0	0	0	0	0	0	0	0	0	0	0	0	0	0	0	0	0	0	0	0	0	0	0	0	0	0	0	0	0	0	0	0	0	0	0	0	0	0	0	0	0	0	0	0	0	0	0	0	0
0.76	0	0	0	0	0	0	0	0	0	0	0	0	0	0	0	0	0	0	0	0	0	0	0	0	0	0	0	0	0	0	0	0	0	0	0	0	0	0	0	0	0	0	0	0	0	0	0	0	0
0.77	0.002744463	0	0	0	0	0	0	0	0	0	0	0	0	0	0	0	0	0	0	0	0	0	0	0	0	0	0	0	0	0	0	0	0	0	0	0	0	0	0	0	0	0	0	0	0	0	0	0	0
0.78	0	0	0	0	0	0	0	0	0	0	0	0	0	0	0	0	0	0	0	0	0	0	0	0	0	0	0	0	0	0	0	0	0	0	0	0	0	0	0	0	0	0	0	0	0	0	0	0	0
0.79	0	0	0	0	0	0	0	0	0	0	0	0	0	0	0	0	0	0	0	0	0	0	0	0	0	0	0	0	0	0	0	0	0	0	0	0	0	0	0	0	0	0	0	0	0	0	0	0	0
0.8	0	0	0	0	0	0	0	0	0	0	0	0	0	0	0	0	0	0	0	0	0	0	0	0	0	0	0	0	0	0	0	0	0	0	0	0	0	0	0	0	0	0	0	0	0	0	0	0	0
0.81	0	0	0	0	0	0	0	0	0	0	0	0	0	0	0	0	0	0	0	0	0	0	0	0	0	0	0	0	0	0	0	0	0	0	0	0	0	0	0	0	0	0	0	0	0	0	0	0	0
0.82	0	0	0	0	0	0	0	0	0	0	0	0	0	0	0	0	0	0	0	0	0	0	0	0	0	0	0	0	0	0	0	0	0	0	0	0	0	0	0	0	0	0	0	0	0	0	0	0	0
0.83	0	0	0	0	0	0	0	0	0	0	0	0	0	0	0	0	0	0	0	0	0	0	0	0	0	0	0	0	0	0	0	0	0	0	0	0	0	0	0	0	0	0	0	0	0	0	0	0	0
0.84	0	0	0	0	0	0	0	0	0	0	0	0	0	0	0	0	0	0	0	0	0	0	0	0	0	0	0	0	0	0	0	0	0	0	0	0	0	0	0	0	0	0	0	0	0	0	0	0	0
0.85	0	0	0	0	0	0	0	0	0	0	0	0	0	0	0	0	0	0	0	0	0	0	0	0	0	0	0	0	0	0	0	0	0	0	0	0	0	0	0	0	0	0	0	0	0	0	0	0	0
0.86	0	0	0	0	0	0	0	0	0	0	0	0	0	0	0	0	0	0	0	0	0	0	0	0	0	0	0	0	0	0	0	0	0	0	0	0	0	0	0	0	0	0	0	0	0	0	0	0	0
0.87	0	0	0	0	0	0	0	0	0	0	0	0	0	0	0	0	0	0	0	0	0	0	0	0	0	0	0	0	0	0	0	0	0	0	0	0	0	0	0	0	0	0	0	0	0	0	0	0	0
0.88	0	0	0	0	0	0	0	0	0	0	0	0	0	0	0	0	0	0	0	0	0	0	0	0	0	0	0	0	0	0	0	0	0	0	0	0	0	0	0	0	0	0	0	0	0	0	0	0	0
0.89	0	0	0	0	0	0	0	0	0	0	0	0	0	0	0	0	0	0	0	0	0	0	0	0	0	0	0	0	0	0	0	0	0	0	0	0	0	0	0	0	0	0	0	0	0	0	0	0	0
0.9	0	0	0	0	0	0	0	0	0	0	0	0	0	0	0	0	0	0	0	0	0	0	0	0	0	0	0	0	0	0	0	0	0	0	0	0	0	0	0	0	0	0	0	0	0	0	0	0	0
0.91	0	0	0	0	0	0	0	0	0	0	0	0	0	0	0	0	0	0	0	0	0	0	0	0	0	0	0	0	0	0	0	0	0	0	0	0	0	0	0	0	0	0	0	0	0	0	0	0	0
0.92	0	0	0	0	0	0	0	0	0	0	0	0	0	0	0	0	0	0	0	0	0	0	0	0	0	0	0	0	0	0	0	0	0	0	0	0	0	0	0	0	0	0	0	0	0	0	0	0	0
0.93	0	0	0	0	0	0	0	0	0	0	0	0	0	0	0	0	0	0	0	0	0	0	0	0	0	0	0	0	0	0	0	0	0	0	0	0	0	0	0	0	0	0	0	0	0	0	0	0	0
0.94	0	0	0	0	0	0	0	0	0	0	0	0	0	0	0	0	0	0	0	0	0	0	0	0	0	0	0	0	0	0	0	0	0	0	0	0	0	0	0	0	0	0	0	0	0	0	0	0	0
0.95	0	0	0	0	0	0	0	0	0	0	0	0	0	0	0	0	0	0	0	0	0	0	0	0	0	0	0	0	0	0	0	0	0	0	0	0	0	0	0	0	0	0	0	0	0	0	0	0	0
0.96	0	0	0	0	0	0	0	0	0	0	0	0	0	0	0	0	0	0	0	0	0	0	0	0	0	0	0	0	0	0	0	0	0	0	0	0	0	0	0	0	0	0	0	0	0	0	0	0	0
0.97	0	0	0	0	0	0	0	0	0	0	0	0	0	0	0	0	0	0	0	0	0	0	0	0	0	0	0	0	0	0	0	0	0	0	0	0	0	0	0	0	0	0	0	0	0	0	0	0	0
0.98	0	0	0	0	0	0	0	0	0	0	0	0	0	0	0	0	0	0	0	0	0	0	0	0	0	0	0	0	0	0	0	0	0	0	0	0	0	0	0	0	0	0	0	0	0	0	0	0	0
0.99	0	0	0	0	0	0	0	0	0	0	0	0	0	0	0	0	0	0	0	0	0	0	0	0	0	0	0	0	0	0	0	0	0	0	0	0	0	0	0	0	0	0	0	0	0	0	0	0	0
1	0	0	0	0	0	0	0	0	0	0	0	0	0	0	0	0	0	0	0	0	0	0	0	0	0	0	0	0	0	0	0	0	0	0	0	0	0	0	0	0	0	0	0	0	0	0	0	0	0
[truncated: 49 more columns]
