# Supplementary material for: Early indicators of tidal ecosystem shifts in estuaries
Source: Nat Commun. 2023 Apr 6;14:1911. doi: 10.1038/s41467-023-37444-6 (PMC10079839; doi:10.1038/s41467-023-37444-6)
Supplement: Supplementary file 4 — Source Data [file 41467_2023_37444_MOESM4_ESM.zip › Source Data/Figure S5/FigureS5b_SourceData.csv]

Supplementary Figure 5b. The frequency of different NDVI values over the upper intertidal (above neap high water level) [Western Scheldt, 2020]
	DESCRIPTION
ROWS	Normalized Differential Vegetation Index (NDVI), the row names in the first collumn indicate a 1D array of values between -1 and 1.
COLUMNS	Tidal inundations skipped (%), the names in the first row indicate a 1D array of values between 0 and 1.
VALUES	The probability density of the specified NDVI value to occur at the specified tidal position.
	0.01	0.02	0.03	0.04	0.05	0.06	0.07	0.08	0.09	0.1	0.11	0.12	0.13	0.14	0.15	0.16	0.17	0.18	0.19	0.2	0.21	0.22	0.23	0.24	0.25	0.26	0.27	0.28	0.29	0.3	0.31	0.32	0.33	0.34	0.35	0.36	0.37	0.38	0.39	0.4	0.41	0.42	0.43	0.44	0.45	0.46	0.47	0.48	0.49
-1	0	0	0	0	0	0	0	0	0	0	0	0	0	0	0	0	0	0	0	0	0	0	0	0	0	0	0	0	0	0	0	0	0	0	0	0	0	0	0	0	0	0	0	0	0	0	0	0	0
-0.99	0	0	0	0	0	0	0	0	0	0	0	0	0	0	0	0	0	0	0	0	0	0	0	0	0	0	0	0	0	0	0	0	0	0	0	0	0	0	0	0	0	0	0	0	0	0	0	0	0
-0.98	0	0	0	0	0	0	0	0	0	0	0	0	0	0	0	0	0	0	0	0	0	0	0	0	0	0	0	0	0	0	0	0	0	0	0	0	0	0	0	0	0	0	0	0	0	0	0	0	0
-0.97	0	0	0	0	0	0	0	0	0	0	0	0	0	0	0	0	0	0	0	0	0	0	0	0	0	0	0	0	0	0	0	0	0	0	0	0	0	0	0	0	0	0	0	0	0	0	0	0	0
-0.96	0	0	0	0	0	0	0	0	0	0	0	0	0	0	0	0	0	0	0	0	0	0	0	0	0	0	0	0	0	0	0	0	0	0	0	0	0	0	0	0	0	0	0	0	0	0	0	0	0
-0.95	0	0	0	0	0	0	0	0	0	0	0	0	0	0	0	0	0	0	0	0	0	0	0	0	0	0	0	0	0	0	0	0	0	0	0	0	0	0	0	0	0	0	0	0	0	0	0	0	0
-0.94	0	0	0	0	0	0	0	0	0	0	0	0	0	0	0	0	0	0	0	0	0	0	0	0	0	0	0	0	0	0	0	0	0	0	0	0	0	0	0	0	0	0	0	0	0	0	0	0	0
-0.93	0	0	0	0	0	0	0	0	0	0	0	0	0	0	0	0	0	0	0	0	0	0	0	0	0	0	0	0	0	0	0	0	0	0	0	0	0	0	0	0	0	0	0	0	0	0	0	0	0
-0.92	0	0	0	0	0	0	0	0	0	0	0	0	0	0	0	0	0	0	0	0	0	0	0	0	0	0	0	0	0	0	0	0	0	0	0	0	0	0	0	0	0	0	0	0	0	0	0	0	0
-0.91	0	0	0	0	0	0	0	0	0	0	0	0	0	0	0	0	0	0	0	0	0	0	0	0	0	0	0	0	0	0	0	0	0	0	0	0	0	0	0	0	0	0	0	0	0	0	0	0	0
-0.9	0	0	0	0	0	0	0	0	0	0	0	0	0	0	0	0	0	0	0	0	0	0	0	0	0	0	0	0	0	0	0	0	0	0	0	0	0	0	0	0	0	0	0	0	0	0	0	0	0
-0.89	0	0	0	0	0	0	0	0	0	0	0	0	0	0	0	0	0	0	0	0	0	0	0	0	0	0	0	0	0	0	0	0	0	0	0	0	0	0	0	0	0	0	0	0	0	0	0	0	0
-0.88	0	0	0	0	0	0	0	0	0	0	0	0	0	0	0	0	0	0	0	0	0	0	0	0	0	0	0	0	0	0	0	0	0	0	0	0	0	0	0	0	0	0	0	0	0	0	0	0	0
-0.87	0	0	0	0	0	0	0	0	0	0	0	0	0	0	0	0	0	0	0	0	0	0	0	0	0	0	0	0	0	0	0	0	0	0	0	0	0	0	0	0	0	0	0	0	0	0	0	0	0
-0.86	0	0	0	0	0	0	0	0	0	0	0	0	0	0	0	0	0	0	0	0	0	0	0	0	0	0	0	0	0	0	0	0	0	0	0	0	0	0	0	0	0	0	0	0	0	0	0	0	0
-0.85	0	0	0	0	0	0	0	0	0	0	0	0	0	0	0	0	0	0	0	0	0	0	0	0	0	0	0	0	0	0	0	0	0	0	0	0	0	0	0	0	0	0	0	0	0	0	0	0	0
-0.84	0	0	0	0	0	0	0	0	0	0	0	0	0	0	0	0	0	0	0	0	0	0	0	0	0	0	0	0	0	0	0	0	0	0	0	0	0	0	0	0	0	0	0	0	0	0	0	0	0
-0.83	0	0	0	0	0	0	0	0	0	0	0	0	0	0	0	0	0	0	0	0	0	0	0	0	0	0	0	0	0	0	0	0	0	0	0	0	0	0	0	0	0	0	0	0	0	0	0	0	0
-0.82	0	0	0	0	0	0	0	0	0	0	0	0	0	0	0	0	0	0	0	0	0	0	0	0	0	0	0	0	0	0	0	0	0	0	0	0	0	0	0	0	0	0	0	0	0	0	0	0	0
-0.81	0	0	0	0	0	0	0	0	0	0	0	0	0	0	0	0	0	0	0	0	0	0	0	0	0	0	0	0	0	0	0	0	0	0	0	0	0	0	0	0	0	0	0	0	0	0	0	0	0
-0.8	0	0	0	0	0	0	0	0	0	0	0	0	0	0	0	0	0	0	0	0	0	0	0	0	0	0	0	0	0	0	0	0	0	0	0	0	0	0	0	0	0	0	0	0	0	0	0	0	0
-0.79	0	0	0	0	0	0	0	0	0	0	0	0	0	0	0	0	0	0	0	0	0	0	0	0	0	0	0	0	0	0	0	0	0	0	0	0	0	0	0	0	0	0	0	0	0	0	0	0	0
-0.78	0	0	0	0	0	0	0	0	0	0	0	0	0	0	0	0	0	0	0	0	0	0	0	0	0	0	0	0	0	0	0	0	0	0	0	0	0	0	0	0	0	0	0	0	0	0	0	0	0
-0.77	0	0	0	0	0	0	0	0	0	0	0	0	0	0	0	0	0	0	0	0	0	0	0	0	0	0	0	0	0	0	0	0	0	0	0	0	0	0	0	0	0	0	0	0	0	0	0	0	0
-0.76	0	0	0	0	0	0	0	0	0	0	0	0	0	0	0	0	0	0	0	0	0	0	0	0	0	0	0	0	0	0	0	0	0	0	0	0	0	0	0	0	0	0	0	0	0	0	0	0	0
-0.75	0	0	0	0	0	0	0	0	0	0	0	0	0	0	0	0	0	0	0	0	0	0	0	0	0	0	0	0	0	0	0	0	0	0	0	0	0	0	0	0	0	0	0	0	0	0	0	0	0
-0.74	0	0	0	0	0	0	0	0	0	0	0	0	0	0	0	0	0	0	0	0	0	0	0	0	0	0	0	0	0	0	0	0	0	0	0	0	0	0	0	0	0	0	0	0	0	0	0	0	0
-0.73	0	0	0	0	0	0	0	0	0	0	0	0	0	0	0	0	0	0	0	0	0	0	0	0	0	0	0	0	0	0	0	0	0	0	0	0	0	0	0	0	0	0	0	0	0	0	0	0	0
-0.72	0	0	0	0	0	0	0	0	0	0	0	0	0	0	0	0	0	0	0	0	0	0	0	0	0	0	0	0	0	0	0	0	0	0	0	0	0	0	0	0	0	0	0	0	0	0	0	0	0
-0.71	0	0	0	0	0	0	0	0	0	0	0	0	0	0	0	0	0	0	0	0	0	0	0	0	0	0	0	0	0	0	0	0	0	0	0	0	0	0	0	0	0	0	0	0	0	0	0	0	0
-0.7	0	0	0	0	0	0	0	0	0	0	0	0	0	0	0	0	0	0	0	0	0	0	0	0	0	0	0	0	0	0	0	0	0	0	0	0	0	0	0	0	0	0	0	0	0	0	0	0	0
-0.69	0	0	0	0	0	0	0	0	0	0	0	0	0	0	0	0	0	0	0	0	0	0	0	0	0	0	0	0	0	0	0	0	0	0	0	0	0	0	0	0	0	0	0	0	0	0	0	0	0
-0.68	0	0	0	0	0	0	0	0	0	0	0	0	0	0	0	0	0	0	0	0	0	0	0	0	0	0	0	0	0	0	0	0	0	0	0	0	0	0	0	0	0	0	0	0	0	0	0	0	0
-0.67	0	0	0	0	0	0	0	0	0	0	0	0	0	0	0	0	0	0	0	0	0	0	0	0	0	0	0	0	0	0	0	0	0	0	0	0	0	0	0	0	0	0	0	0	0	0	0	0	0
-0.66	0	0	0	0	0	0	0	0	0	0	0	0	0	0	0	0	0	0	0	0	0	0	0	0	0	0	0	0	0	0	0	0	0	0	0	0	0	0	0	0	0	0	0	0	0	0	0	0	0
-0.65	0	0	0	0	0	0	0	0	0	0	0	0	0	0	0	0	0	0	0	0	0	0	0	0	0	0	0	0	0	0	0	0	0	0	0	0	0	0	0	0	0	0	0	0	0	0	0	0	0
-0.64	0	0	0	0	0	0	0	0	0	0	0	0	0	0	0	0	0	0	0	0	0	0	0	0	0	0	0	0	0	0	0	0	0	0	0	0	0	0	0	0	0	0	0	0	0	0	0	0	0
-0.63	0	0	0	0	0	0	0	0	0	0	0	0	0	0	0	0	0	0	0	0	0	0	0	0	0	0	0	0	0	0	0	0	0	0	0	0	0	0	0	0	0	0	0	0	0	0	0	0	0
-0.62	0	0	0	0	0	0	0	0	0	0	0	0	0	0	0	0	0	0	0	0	0	0	0	0	0	0	0	0	0	0	0	0	0	0	0	0	0	0	0	0	0	0	0	0	0	0	0	0	0
-0.61	0	0	0	0	0	0	0	0	0	0	0	0	0	0	0	0	0	0	0	0	0	0	0	0	0	0	0	0	0	0	0	0	0	0	0	0	0	0	0	0	0	0	0	0	0	0	0	0	0
-0.6	0	0	0	0	0	0	0	0	0	0	0	0	0	0	0	0	0	0	0	0	0	0	0	0	0	0	0	0	0	0	0	0	0	0	0	0	0	0	0	0	0	0	0	0	0	0	0	0	0
-0.59	0	0	0	0	0	0	0	0	0	0	0	0	0	0	0	0	0	0	0	0	0	0	0	0	0	0	0	0	0	0	0	0	0	0	0	0	0	0	0	0	0	0	0	0	0	0	0	0	0
-0.58	0	0	0	0	0	0	0	0	0	0	0	0	0	0	0	0	0	0	0	0	0	0	0	0	0	0	0	0	0	0	0	0	0	0	0	0	0	0	0	0	0	0	0	0	0	0	0	0	0
-0.57	0	0	0	0	0	0	0	0	0	0	0	0	0	0	0	0	0	0	0	0	0	0	0	0	0	0	0	0	0	0	0	0	0	0	0	0	0	0	0	0	0	0	0	0	0	0	0	0	0
-0.56	0	0	0	0	0	0	0	0	0	0	0	0	0	0	0	0	0	0	0	0	0	0	0	0	0	0	0	0	0	0	0	0	0	0	0	0	0	0	0	0	0	0	0	0	0	0	0	0	0
-0.55	0	0	0	0	0	0	0	0	0	0	0	0	0	0	0	0	0	0	0	0	0	0	0	0	0	0	0	0	0	0	0	0	0	0	0	0	0	0	0	0	0	0	0	0	0	0	0	0	0
-0.54	0	0	0	0	0	0	0	0	0	0	0	0	0	0	0	0	0	0	0	0	0	0	0	0	0	0	0	0	0	0	0	0	0	0	0	0	0	0	0	0	0	0	0	0	0	0	0	0	0
-0.53	0	0	0	0	0	0	0	0	0	0	0	0	0	0	0	0	0	0	0	0	0	0	0	0	0	0	0	0	0	0	0	0	0	0	0	0	0	0	0	0	0	0	0	0	0	0	0	0	0
-0.52	0	0	0	0	0	0	0	0	0	0	0	0	0	0	0	0	0	0	0	0	0	0	0	0	0	0	0	0	0	0	0	0	0	0	0	0	0	0	0	0	0	0	0	0	0	0	0	0	0
-0.51	0	0	0	0	0	0	0	0	0	0	0	0	0	0	0	0	0	0	0	0	0	0	0	0	0	0	0	0	0	0	0	0	0	0	0	0	0	0	0	0	0	0	0	0	0	0	0	0	0
-0.5	0	0	0	0	0	0	0	0	0	0	0	0	0	0	0	0	0	0	0	0	0	0	0	0	0	0	0	0	0	0	0	0	0	0	0	0	0	0	0	0	0	0	0	0	0	0	0	0	0
-0.49	0	0	0	0	0	0	0	0	0	0	0	0	0	0	0	0	0	0	0	0	0	0	0	0	0	0	0	0	0	0	0	0	0	0	0	0	0	0	0	0	0	0	0	0	0	0	0	0	0
-0.48	0	0	0	0	0	0	0	0	0	0	0	0	0	0	0	0	0	0	0	0	0	0	0	0	0	0	0	0	0	0	0	0	0	0	0	0	0	0	0	0	0	0	0	0	0	0	0	0	0
-0.47	0	0	0	0	0	0	0	0	0	0	0	0	0	0	0	0	0	0	0	0	0	0	0	0	0	0	0	0	0	0	0	0	0	0	0	0	0	0	0	0	0	0	0	0	0	0	0	0	0
-0.46	0	0	0	0	0	0	0	0	0	0	0	0	0	0	0	0	0	0	0	0	0	0	0	0	0	0	0	0	0	0	0	0	0	0	0	0	0	0	0	0	0	0	0	0	0	0	0	0	0
-0.45	0	0	0	0	0	0	0	0	0	0	0	0	0	0	0	0	0	0	0	0	0	0	0	0	0	0	0	0	0	0	0	0	0	0	0	0	0	0	0	0	0	0	0	0	0	0	0	0	0
-0.44	0	0	0	0	0	0	0	0	0	0	0	0	0	0	0	0	0	0	0	0	0	0	0	0	0	0	0	0	0	0	0	0	0	0	0	0	0	0	0	0	0	0	0	0	0	0	0	0	0
-0.43	0	0	0	0	0	0	0	0	0	0	0	0	0	0	0	0	0	0	0	0	0	0	0	0	0	0	0	0	0	0	0	0	0	0	0	0	0	0	0	0	0	0	0	0	0	0	0	0	0
-0.42	0	0	0	0	0	0	0	0	0	0	0	0	0	0	0	0	0	0	0	0	0	0	0	0	0	0	0	0	0	0	0	0	0	0	0	0	0	0	0	0	0	0	0	0	0	0	0	0	0
-0.41	0	0	0	0	0	0	0	0	0	0	0	0	0	0	0	0	0	0	0	0	0	0	0	0	0	0	0	0	0	0	0	0	0	0	0	0	0	0	0	0	0	0	0	0	0	0	0	0	0
-0.4	0	0	0	0	0	0	0	0	0	0	0	0	0	0	0	0	0	0	0	0	0	0	0	0	0	0	0	0	0	0	0	0	0	0	0	0	0	0	0	0	0	0	0	0	0	0	0	0	0
-0.39	0	0	0	0	0	0	0	0	0	0	0	0	0	0	0	0	0	0	0	0	0	0	0	0	0	0	0	0	0	0	0	0	0	0	0	0	0	0	0	0	0	0	0	0	0	0	0	0	0
-0.38	0	0	0	0	0	0	0	0	0	0	0	0	0	0	0	0	0	0	0	0	0	0	0	0	0	0	0	0	0	0	0	0	0	0	0	0	0	0	0	0	0	0	0	0	0	0	0	0	0
-0.37	0	0	0	0	0	0	0	0	0	0	0	0	0	0	0	0	0	0	0	0	0	0	0	0	0	0	0	0	0	0	0	0	0	0	0	0	0	0	0	0	0	0	0	0	0	0	0	0	0
-0.36	0	0	0	0	0	0	0	0	0	0	0	0	0	0	0	0	0	0	0	0	0	0	0	0	0	0	0	0	0	0	0	0	0	0	0	0	0	0	0	0	0	0	0	0	0	0	0	0	0
-0.35	0	0	0	0	0	0	0	0	0	0	0	0	0	0	0	0	0	0	0	0	0	0	0	0	0	0	0	0	0	0	0	0	0	0	0	0	0	0	0	0	0	0	0	0	0	0	0	0	0
-0.34	0	0	0	0	0	0	0	0	0	0	0	0	0	0	0	0	0	0	0	0	0	0	0	0	0	0	0	0	0	0	0	0	0	0	0	0	0	0	0	0	0	0	0	0	0	0	0	0	0
-0.33	0	0	0	0	0	0	0	0	0	0	0	0	0	0	0	0	0	0	0	0	0	0	0	0	0	0	0	0	0	0	0	0	0	0	0	0	0	0	0	0	0	0	0	0	0	0	0	0	0
-0.32	0	0	0	0	0	0	0	0	0	0	0	0	0	0	0	0	0	0	0	0	0	0	0	0	0	0	0	0	0	0	0	0	0	0	0	0	0	0	0	0	0	0	0	0	0	0	0	0	0
-0.31	0	0	0	0	0	0	0	0	0	0	0	0	0	0	0	0	0	0	0	0	0	0	0	0	0	0	0	0	0	0	0	0	0	0	0	0	0	0	0	0	0	0	0	0	0	0	0	0	0
-0.3	0	0	0	0	0	0	0	0	0	0	0	0	0	0	0	0	0	0	0	0	0	0	0	0	0	0	0	0	0	0	0	0	0	0	0	0	0	0	0	0	0	0	0	0	0	0	0	0	0
-0.29	0	0	0	0	0	0	0	0	0	0	0	0	0	0	0	0	0	0	0	0	0	0	0	0	0	0	0	0	0	0	0	0	0	0	0	0	0	0	0	0	0	0	0	0	0	0	0	0	0
-0.28	0	0	0	0	0	0	0	0	0	0	0	0	0	0	0	0	0	0	0	0	0	0	0	0	0	0	0	0	0	0	0	0	0	0	0	0	0	0	0	0	0	0	0	0	0	0	0	0	0
-0.27	0	0	0	0	0	0	0	0	0	0	0	0	0	0	0	0	0	0	0	0	0	0	0	0	0	0	0	0	0	0	0	0	0	0	0	0	0	0	0	0	0	0	0	0	0	0	0	0	0
-0.26	0	0.005580046	0	0	0	0	0	0	0	0	0	0	0	0	0	0	0	0	0	0	0	0	0	0	0	0	0	0	0	0	0	0	0	0	0	0	0	0	0	0	0	0	0	0	0	0	0	0	0
-0.25	0	0	0	0	0	0	0	0	0	0	0	0	0	0	0	0	0	0	0	0	0	0	0	0	0	0	0	0	0	0	0	0	0	0	0	0	0	0	0	0	0	0	0	0	0	0	0	0	0
-0.24	0	0	0	0	0	0	0	0	0	0	0	0	0	0	0	0	0	0	0	0	0	0	0	0	0	0	0	0	0	0	0	0	0	0	0	0	0	0	0	0	0	0	0	0	0	0	0	0	0
-0.23	0	0	0.00782289	0	0	0	0	0	0	0	0	0	0	0	0	0	0	0	0	0	0	0	0	0	0	0	0	0	0	0	0	0	0	0	0	0	0	0	0	0	0	0	0	0	0	0	0	0	0
-0.22	0	0	0	0	0	0	0	0	0	0	0	0	0	0	0	0	0	0	0	0	0	0	0	0	0	0	0	0	0	0	0	0	0	0	0	0	0	0	0	0	0	0	0	0	0	0	0	0	0
-0.21	0.0029036	0.005580046	0.00782289	0	0	0	0	0	0	0	0	0	0	0	0	0	0	0	0	0	0	0	0	0	0	0	0	0	0	0	0	0	0	0	0	0	0	0	0	0	0	0	0	0	0	0	0	0	0
-0.2	0.005807201	0	0	0	0	0	0	0	0	0	0	0	0	0	0	0	0	0	0	0	0	0	0	0	0	0	0	0	0	0	0	0	0	0	0	0	0	0	0	0	0	0.046061723	0	0	0	0	0	0	0
-0.19	0.005807201	0	0.00782289	0	0	0	0	0	0	0	0	0	0	0	0	0	0	0	0	0	0	0	0	0	0	0	0	0	0	0	0	0	0	0	0	0	0	0	0	0	0	0	0	0	0	0	0	0	0
-0.18	0	0.005580046	0	0.010744601	0	0.015586035	0.017229497	0	0.04054328	0	0.021810251	0	0	0	0	0	0	0	0	0	0	0	0	0	0	0.042354934	0	0	0	0	0	0	0	0	0	0	0	0	0	0	0	0	0	0	0	0	0	0	0
-0.17	0.0029036	0.005580046	0.00782289	0	0.040744262	0	0.034458994	0	0.02027164	0.042016807	0.043620502	0.022401434	0	0.047337278	0.024360536	0	0	0	0	0	0	0	0	0.040016006	0	0	0	0	0	0	0	0	0	0	0	0	0	0	0	0	0	0	0	0	0	0	0	0	0
-0.16	0.008710801	0	0	0	0.013581421	0.046758105	0	0	0	0.021008403	0	0	0.023369946	0	0.024360536	0.023894863	0.026406126	0.027442371	0	0	0.034650035	0	0	0	0.084352594	0	0	0	0	0	0	0	0	0	0	0	0	0	0	0	0	0	0	0	0	0	0	0	0
-0.15	0.011614402	0	0.01564578	0	0.027162841	0	0.034458994	0.019109497	0	0.021008403	0	0	0	0	0.024360536	0	0.026406126	0.054884742	0	0.032690422	0	0.03617945	0	0	0.084352594	0.127064803	0	0	0	0	0	0	0	0	0	0	0	0	0	0	0	0	0	0	0	0	0	0	0
-0.14	0.008710801	0	0.00782289	0.021489202	0.027162841	0.046758105	0.017229497	0	0	0	0.021810251	0	0.023369946	0	0	0	0	0	0.031446541	0	0	0	0	0.040016006	0.042176297	0.084709869	0.041649313	0	0	0	0	0	0	0	0	0	0	0	0	0	0	0	0	0	0	0	0.041963911	0	0
-0.13	0.005807201	0.016740137	0.01564578	0.021489202	0.013581421	0	0	0	0	0.021008403	0.021810251	0	0	0	0	0	0	0	0	0	0	0	0.075700227	0.040016006	0	0.042354934	0.041649313	0	0	0	0	0	0	0	0	0	0	0	0	0	0	0	0	0	0	0	0	0	0
-0.12	0.017421603	0.027900229	0.01564578	0.021489202	0.013581421	0.03117207	0.017229497	0.019109497	0.02027164	0	0.021810251	0	0	0	0.048721072	0	0	0	0.031446541	0	0	0	0	0.040016006	0.042176297	0.042354934	0	0.041666667	0	0	0.046210721	0.051493306	0.052410901	0	0	0	0	0	0	0	0	0.046061723	0	0	0	0	0	0	0
-0.11	0.023228804	0.050220412	0.00782289	0.042978403	0.013581421	0.03117207	0	0.019109497	0	0	0	0	0.023369946	0.023668639	0.048721072	0	0	0	0	0.032690422	0	0.03617945	0	0	0.084352594	0.127064803	0	0	0	0	0.046210721	0	0	0	0	0	0	0	0	0.047664442	0	0	0	0	0	0	0	0	0
-0.1	0.026132404	0.022320183	0.00782289	0.032233803	0.013581421	0.046758105	0.017229497	0.019109497	0	0	0	0.022401434	0.023369946	0.023668639	0	0	0	0	0	0	0	0.03617945	0	0.040016006	0	0	0	0	0	0	0	0	0	0	0	0.052219321	0	0	0	0	0	0	0	0	0	0	0	0	0
-0.09	0.037746806	0.022320183	0.023468669	0.075212206	0.027162841	0	0.017229497	0.057328492	0.04054328	0	0	0	0.023369946	0	0.048721072	0	0	0.027442371	0	0	0	0	0	0.200080032	0.126528891	0.127064803	0	0.041666667	0	0.045207957	0	0	0.052410901	0	0	0	0	0	0	0	0	0	0	0	0	0	0	0	0
-0.08	0.357142857	0.284582334	0.148634906	0.25787042	0.298791254	0.280548628	0.086147484	0.038218995	0.04054328	0.021008403	0.043620502	0.067204301	0.023369946	0	0	0.023894863	0.052812252	0	0	0.032690422	0	0	0	0.160064026	0.084352594	0	0	0	0.045146727	0	0	0	0	0.051948052	0.05005005	0	0	0	0	0	0	0	0	0	0	0	0	0	0
-0.07	1.930894309	1.740974276	1.369005711	1.267862899	0.746978134	0.592269327	0.49965541	0.420408943	0.18244476	0.021008403	0.087241003	0.067204301	0.023369946	0.023668639	0.073081608	0.023894863	0.026406126	0.027442371	0.031446541	0	0	0	0.075700227	0.120048019	0.084352594	0.042354934	0	0	0	0	0.046210721	0	0	0	0	0	0	0	0	0	0	0	0	0	0	0	0	0	0
-0.06	3.266550523	4.770939122	4.271297817	3.481250672	3.069401059	2.66521197	2.636113025	2.88553411	2.817757957	2.521008403	1.984732824	1.500896057	1.425566721	1.372781065	1.120584653	0.931899642	1.003432796	0.987925357	0.849056604	0.686498856	0.623700624	0.434153401	0.416351249	0.600240096	0.337410375	0.169419737	0.041649313	0.166666667	0.180586907	0.27124774	0.092421442	0.051493306	0.209643606	0.051948052	0	0.156657963	0.107816712	0	0.046728972	0	0	0.092123445	0	0	0	0.042372881	0	0.047778309	0
-0.05	5.511033682	4.916020311	4.599859188	4.673901365	4.930055684	4.50436409	5.031013094	4.471622396	3.385363876	2.394957983	2.13740458	2.0609319	2.009815377	1.538461538	1.632155907	1.505376344	1.346712437	1.180021954	1.100628931	1.634521085	1.316701317	1.266280753	1.211203634	2.120848339	1.855757065	1.990681914	1.832569763	1.458333333	1.760722348	1.808318264	2.634011091	1.853759011	0.681341719	0.415584416	0.3003003	0.313315927	0.64690027	0.30565461	0.23364486	0.238322212	0.482625483	0.368493782	0.230520977	0.266785238	0.044642857	0.254237288	0.209819555	0.382226469	0.381315539
-0.04	11.43147503	8.861112661	8.675584761	9.10067691	9.398343067	9.195760599	9.372846313	10.24269062	10.35880803	10.23109244	9.661941112	8.602150538	8.086001402	7.100591716	6.845310597	5.734767025	5.149194613	4.088913282	4.591194969	3.857469761	3.603603604	3.907380608	3.028009084	3.801520608	3.627161535	3.007200339	2.582257393	2.541666667	2.618510158	2.350813743	2.171903882	1.184346035	2.201257862	1.87012987	1.651651652	1.462140992	0.64690027	0.560366786	0.747663551	0.81029552	0.482625483	0.690925841	0.875979714	0.800355714	0.803571429	1.101694915	0.713386488	0.525561395	0.428979981
-0.03	12.85133566	13.69343229	14.07337871	12.22735575	12.06030151	12.60910224	13.47346657	12.80336327	14.31177782	14.53781513	14.19847328	14.18010753	13.90511802	13.60946746	13.86114495	14.64755078	16.92632691	14.51701427	13.33333333	11.31088591	8.905058905	7.778581766	7.607872824	6.842737095	6.537326023	6.52265989	6.289046231	5.5	3.837471783	3.481012658	3.743068392	3.501544799	2.987421384	2.597402597	2.802802803	2.088772846	3.018867925	2.394294447	2.196261682	2.430886559	2.171814672	1.888530631	2.85846012	2.267674522	2.142857143	1.991525424	2.559798573	0.764452938	0.714966635
-0.02	14.43089431	14.72574075	15.51279042	15.14988718	15.37416814	14.63528678	14.21433494	14.50410854	14.47395094	14.83193277	14.89640131	14.4265233	14.13881748	14.55621302	15.22533496	17.37156511	14.81383681	16.46542261	13.55345912	13.01078784	10.3950104	10.56439942	10.59803179	11.00440176	11.09236609	8.513341804	7.663473553	8.375	8.577878104	8.318264014	6.74676525	5.200823893	5.188679245	5.142857143	4.604604605	4.177545692	4.582210243	4.330106979	4.579439252	4.957102002	4.584942085	3.91524643	3.87275242	4.802134282	5.848214286	4.322033898	3.944607637	3.201146679	1.525262154
-0.01	13.66434379	14.84850176	14.02644137	14.17212851	13.25546652	14.23004988	13.52515507	13.18555322	13.01439286	14.3907563	14.28571429	13.55286738	13.97522786	13.25443787	11.64433618	11.58900836	12.14681806	11.99231614	12.48427673	12.06276561	13.23631324	11.97539797	11.43073429	11.52460984	11.72501054	11.56289708	12.91128696	13.41666667	11.96388262	10.53345389	10.3974122	11.68898043	8.700209644	8.571428571	8.158158158	9.921671018	10.51212938	10.44319918	9.813084112	11.01048618	13.12741313	13.45002303	16.68971876	13.29479769	7.455357143	6.86440678	3.399076794	2.962255136	2.287893232
0	11.52729384	9.826460577	10.06805914	8.982486301	9.058807551	10.00623441	9.114403859	8.484616855	7.98702615	8.088235294	8.898582334	10.14784946	11.12409441	10.84023669	10.9135201	10.05973716	8.846052284	7.272228321	7.767295597	8.989865969	8.41995842	9.80463097	9.046177139	6.442577031	5.567271194	6.861499365	8.454810496	10.79166667	11.15124153	9.945750452	8.456561922	7.054582904	5.555555556	4.311688312	3.653653654	4.020887728	3.180592992	3.820682629	3.925233645	4.051477598	3.378378378	4.560110548	4.518211157	4.713205869	7.053571429	7.838983051	10.2811582	2.293358815	1.906577693
0.01	6.959930314	6.617934267	5.992333568	6.02772107	6.586988999	6.000623441	6.357684356	5.751958723	5.838232313	5.441176471	5.212649945	6.474014337	6.286515541	5.680473373	7.235079172	6.260454002	5.73012939	7.409440176	6.194968553	7.518796992	7.9002079	7.054992764	7.872823618	6.202480992	5.946857866	5.040237188	5.789254477	6.125	5.011286682	4.52079566	4.759704251	4.376930999	4.716981132	4.727272727	4.504504505	3.968668407	3.71967655	2.852776363	2.289719626	3.050524309	1.544401544	1.612160295	1.244813278	1.067140952	1.026785714	1.652542373	1.426772975	1.672240803	1.286939943
0.02	4.030197445	3.308967134	3.293436595	3.97550231	4.644845851	4.738154613	4.238456237	3.63080451	3.608351916	3.466386555	3.9912759	3.965053763	4.627249357	4.094674556	3.678440926	3.297491039	3.459202535	3.814489572	3.459119497	4.707420726	5.578655579	5.861070912	5.034065102	4.961984794	5.609447491	5.590851334	4.78967097	3	3.656884876	3.028933092	2.911275416	2.574665294	3.406708595	3.064935065	2.902902903	3.498694517	2.803234501	3.209373408	3.037383178	2.907530982	1.737451737	1.70428374	1.244813278	1.422854602	1.428571429	1.440677966	1.510700797	0.907787864	1.286939943
0.03	2.700348432	2.444060041	2.605022295	3.545718277	3.123726742	2.930174564	2.963473467	2.598891649	2.432596797	2.43697479	2.92257361	2.800179211	2.897873335	3.195266272	3.215590743	2.676224612	2.508581991	2.360043908	2.610062893	2.386400785	2.737352737	2.930535456	3.40651022	4.041616647	4.597216364	3.89665396	3.331945023	3.166666667	2.708803612	2.802893309	2.541589649	3.089598352	3.354297694	2.857142857	2.802802803	2.976501305	2.641509434	3.311258278	1.728971963	2.001906578	1.592664093	1.796407186	1.014292301	1.467318808	1.071428571	1.525423729	1.21695342	1.76779742	1.525262154
0.04	2.270615563	2.310138943	2.675428303	2.933276029	2.6347956	2.6340399	2.584424535	2.36957768	1.885262518	1.848739496	1.657579062	2.105734767	2.266884786	2.627218935	2.21680877	1.959378734	1.874834962	2.442371021	2.86163522	2.549852893	2.356202356	2.785817656	3.141559425	3.00120048	3.163222269	3.60016942	3.456892961	3.666666667	3.115124153	2.667269439	2.726432532	2.729145211	3.19706499	3.844155844	4.504504505	3.498694517	3.450134771	2.547121752	2.803738318	2.716873213	2.027027027	1.658222018	1.567542646	1.156069364	1.071428571	1.016949153	0.923206043	1.098901099	1.2392755
0.05	1.596980256	1.964176106	2.393804271	2.664661008	2.254515822	1.885910224	1.740179187	1.910949742	1.905534158	1.491596639	1.526717557	1.478494624	1.635896237	1.964497041	1.510353228	1.553166069	1.663585952	2.360043908	2.012578616	2.255639098	2.97990298	1.845151954	2.34670704	2.56102441	2.319696331	2.541296061	3.331945023	3.833333333	3.115124153	4.113924051	3.188539741	3.656024717	3.983228512	3.792207792	3.603603604	3.550913838	3.07277628	2.598064187	3.037383178	2.430886559	1.737451737	2.21096269	1.152604887	1.645175634	1.205357143	1.355932203	0.839278221	1.146679408	1.382268827
0.06	1.231126597	1.713074047	1.760150199	1.590200924	1.76558468	1.558603491	1.550654721	1.586088286	1.581187918	1.386554622	1.439476554	1.366487455	1.261977097	1.609467456	1.583434836	1.720430108	1.901241088	1.34467618	2.327044025	1.797973194	2.425502426	1.953690304	2.271006813	2.080832333	2.488401518	1.990681914	1.79092045	2.083333333	2.844243792	2.757685353	2.726432532	2.626158599	2.358490566	3.012987013	3.153153153	2.506527415	3.396226415	2.699949058	3.177570093	1.906577693	1.882239382	2.072777522	1.152604887	1.20053357	1.473214286	0.974576271	1.091061687	0.907787864	1.572926597
0.07	0.963995354	1.434071759	1.525463506	1.40754271	1.344560641	1.449501247	1.137146795	1.70074527	1.824447598	1.323529412	1.308615049	1.232078853	1.12175742	1.301775148	1.291108404	1.290322581	1.373118564	1.481888035	1.761006289	1.471068977	1.593901594	2.062228654	1.854655564	2.360944378	2.024462252	2.117746717	1.79092045	1.666666667	1.354401806	1.627486438	1.848428835	1.905252317	1.991614256	2.025974026	2.052052052	1.82767624	1.886792453	2.649006623	2.523364486	1.286939943	1.544401544	1.335789959	1.060396496	1.289461983	0.848214286	0.720338983	0.79731431	0.860009556	0.857959962
0.08	0.682346109	0.987668099	0.962215442	0.988503277	1.371723482	1.091022444	1.154376292	1.146569845	1.114940199	1.176470588	0.916030534	1.052867384	1.051647581	0.99408284	1.218026797	1.170848268	1.18827568	1.454445664	1.79245283	1.307616868	1.178101178	1.591895803	1.514004542	1.800720288	1.813580768	1.609487505	1.249479384	1.208333333	1.489841986	1.401446655	1.247689464	1.853759011	1.310272537	1.246753247	1.001001001	1.35770235	1.778975741	1.732042792	1.635514019	2.335557674	2.027027027	1.566098572	0.968188105	1.333926189	1.25	1.228813559	0.923206043	0.860009556	1.000953289
0.09	0.589430894	0.664025445	0.970038332	0.988503277	0.842048078	0.9819202	1.016540317	1.031912861	0.912223799	1.218487395	1.199563795	1.299283154	0.584248656	1.278106509	1.071863581	1.409796894	1.557961447	1.427003293	1.477987421	1.274926447	1.247401247	1.447178003	1.362604088	1.640656263	1.391817798	1.524777637	1.874219075	1.666666667	0.993227991	1.582278481	1.802218115	1.390319258	2.096436059	1.194805195	1.401401401	1.984334204	1.347708895	2.088639837	2.61682243	1.811248808	1.833976834	1.70428374	1.337021669	1.645175634	1.428571429	1.398305085	1.300881242	1.290014333	1.477597712
0.1	0.406504065	0.474303889	0.602362513	0.709143655	0.869210919	0.716957606	0.758097864	0.859927384	1.135211839	0.987394958	0.916030534	0.940860215	1.12175742	1.017751479	1.047503045	1.003584229	1.161869554	0.905598244	1.509433962	1.438378555	1.48995149	1.266280753	1.551854656	1.840736295	1.433994095	1.863617111	1.416076635	1.5	1.218961625	1.537070524	1.109057301	1.49330587	1.624737945	1.402597403	1.601601602	1.305483029	1.401617251	1.681100357	1.308411215	1.525262154	1.640926641	1.335789959	1.705855233	2.000889284	1.741071429	1.016949153	1.21695342	0.764452938	0.81029552
0.11	0.31068525	0.290162379	0.469373387	0.719888256	0.719815293	0.82605985	0.861474845	0.745270399	1.013581999	0.840336134	0.916030534	0.985663082	0.514138817	1.041420118	0.901339829	1.218637993	1.109057301	0.850713502	1.226415094	1.601830664	1.247401247	1.591895803	1.968205905	1.320528211	1.518346689	1.863617111	0.999583507	1.416666667	1.805869074	1.853526221	1.340110906	1.390319258	1.467505241	1.766233766	1.201201201	0.783289817	1.347708895	1.273560876	1.401869159	1.620591039	1.351351351	1.70428374	1.844167819	2.000889284	1.651785714	1.271186441	0.713386488	1.290014333	1.191611058
0.12	0.211962834	0.301322471	0.391144489	0.38680563	0.529675404	0.623441397	0.671950379	0.687941907	0.891952159	0.882352941	0.959651036	0.940860215	0.794578172	0.804733728	0.633373934	0.716845878	1.18827568	1.372118551	1.100628931	1.176855181	1.801801802	1.410998553	1.665404996	1.680672269	1.64487558	1.863617111	1.082882132	1.25	1.534988713	1.582278481	1.894639556	1.441812564	1.257861635	1.714285714	1.051051051	1.305483029	1.185983827	1.986754967	1.168224299	1.42993327	1.206563707	1.151543068	1.567542646	1.422854602	1.964285714	1.483050847	0.923206043	1.76779742	0.476644423
0.13	0.180023229	0.22320183	0.305092701	0.333082626	0.353116936	0.436408978	0.361819435	0.687941907	0.668964119	0.819327731	0.588876772	0.716845878	0.420659032	0.568047337	0.925700365	1.003584229	0.871402165	1.097694841	1.509433962	1.438378555	1.282051282	1.483357453	1.362604088	1.44057623	1.813580768	1.778907243	1.49937526	1.25	1.128668172	1.582278481	1.478743068	1.596292482	1.78197065	1.194805195	1.901901902	1.514360313	1.02425876	0.866021396	1.91588785	1.477597712	1.640926641	1.19760479	1.751959428	1.511783015	1.339285714	1.610169492	1.174989509	1.385570951	1.477597712
0.14	0.150987224	0.234361922	0.226863803	0.408294832	0.285209833	0.358478803	0.482425913	0.51595643	0.567605919	0.588235294	0.697928026	0.784050179	0.794578172	0.686390533	0.682095006	0.64516129	1.18827568	0.79582876	1.383647799	1.242236025	1.316701317	1.410998553	1.476154428	1.320528211	1.265288908	1.482422702	1.999167014	1.666666667	1.44469526	1.446654611	2.07948244	1.699279094	1.834381551	1.662337662	2.102102102	1.514360313	1.185983827	1.782985227	1.448598131	2.001906578	1.689189189	1.796407186	2.074688797	1.244997777	1.651785714	1.016949153	1.846412086	1.672240803	1.048617731
0.15	0.142276423	0.178561464	0.140812016	0.247125819	0.23088415	0.467581047	0.447966919	0.611503917	0.445976079	0.483193277	0.588876772	0.560035842	0.584248656	0.828402367	0.487210719	0.764635603	0.686559282	0.960482986	0.849056604	0.915331808	1.03950104	1.157742402	1.324753974	1.480592237	1.476170392	1.185938162	1.332778009	1.208333333	1.309255079	2.169981917	1.987060998	2.471678682	1.834381551	2.077922078	1.901901902	1.932114883	0.970350404	1.426388181	1.401869159	1.572926597	1.544401544	1.566098572	1.890272015	1.867496665	1.383928571	1.86440678	1.846412086	1.815575729	1.811248808
0.16	0.136469222	0.089280732	0.258155363	0.182658214	0.258046992	0.280548628	0.396278429	0.477737436	0.608149199	0.588235294	0.479825518	0.60483871	0.37391914	0.615384615	0.682095006	0.669056153	0.792183787	1.07025247	1.06918239	1.209545603	1.03950104	1.193921852	1.286903861	0.880352141	1.307465205	1.440067768	1.582673886	1.416666667	1.354401806	2.12477396	1.663585952	1.853759011	1.729559748	1.61038961	1.901901902	1.82767624	2.04851752	1.426388181	1.495327103	1.477597712	1.640926641	1.381851681	1.475334255	1.467318808	1.875	1.483050847	1.804448175	1.815575729	2.144899905
0.17	0.133565621	0.083700686	0.125166236	0.204147416	0.203721309	0.327306733	0.327360441	0.477737436	0.32434624	0.504201681	0.588876772	0.358422939	0.514138817	0.544378698	0.706455542	0.54958184	0.818589913	0.79582876	0.849056604	1.14416476	1.143451143	1.302460203	1.324753974	1.040416166	0.927878532	0.889453621	1.749271137	1.041666667	1.489841986	1.446654611	1.524953789	1.905252317	1.886792453	1.974025974	1.701701702	1.201044386	1.778975741	2.088639837	1.962616822	1.811248808	1.544401544	1.520036849	2.074688797	1.511783015	1.428571429	1.906779661	1.594628619	2.341137124	2.001906578
0.18	0.101626016	0.156241281	0.101697567	0.12893521	0.176558468	0.233790524	0.379048932	0.248423466	0.425704439	0.525210084	0.632497274	0.470430108	0.537508764	0.568047337	0.609013398	0.430107527	0.607340903	0.960482986	0.849056604	1.078783916	1.178101178	1.302460203	0.946252839	1.040416166	1.09658372	1.228293096	1.457725948	1.125	1.625282167	1.491862568	1.386321627	1.441812564	2.044025157	1.558441558	2.302302302	2.193211488	1.832884097	2.343352012	2.242990654	2.001906578	1.737451737	2.026715799	2.028584601	1.556247221	2.410714286	1.737288136	1.930339908	2.580028667	2.144899905
0.19	0.12775842	0.106020869	0.109520457	0.12893521	0.108651365	0.093516209	0.361819435	0.59239442	0.32434624	0.462184874	0.501635769	0.380824373	0.397289086	0.449704142	0.560292326	0.740740741	0.237655136	0.576289791	0.566037736	0.588427591	0.866250866	0.759768452	0.984102952	1.00040016	1.349641501	1.313002965	1.416076635	1.416666667	1.760722348	1.311030741	2.033271719	1.802265705	1.519916143	2.493506494	1.951951952	1.462140992	2.04851752	2.190524707	2.102803738	1.763584366	2.123552124	1.566098572	1.337021669	1.378390396	1.919642857	2.033898305	2.559798573	2.293358815	2.66920877
0.2	0.113240418	0.117180961	0.101697567	0.182658214	0.135814206	0.155860349	0.327360441	0.343970954	0.587877559	0.462184874	0.458015267	0.358422939	0.654358495	0.615384615	0.267965895	0.621266428	0.343279641	0.493962678	0.911949686	0.490356326	0.935550936	1.121562952	1.17335352	1.040416166	1.09658372	1.228293096	1.707621824	1.416666667	1.309255079	1.401446655	1.478743068	2.111225541	2.096436059	2.181818182	2.202202202	1.82767624	1.617250674	1.782985227	2.196261682	2.144899905	2.799227799	2.026715799	1.42923006	2.089817697	1.517857143	2.245762712	2.349979018	2.627806976	3.050524309
0.21	0.12775842	0.150661235	0.101697567	0.053723004	0.162977047	0.264962594	0.258442453	0.343970954	0.486519359	0.462184874	0.392584515	0.380824373	0.233699462	0.307692308	0.389768575	0.525686977	0.42249802	0.521405049	0.72327044	0.784570121	0.935550936	0.723589001	1.059803179	0.800320128	1.265288908	1.228293096	0.874635569	1.25	1.173814898	1.311030741	1.432532348	1.647785788	2.201257862	2.285714286	2.002002002	1.879895561	1.832884097	1.935812532	2.476635514	1.620591039	2.316602317	1.934592354	1.567542646	2.089817697	1.741071429	2.245762712	2.266051196	2.914476828	2.526215443
0.22	0.116144019	0.094860778	0.054760228	0.139679811	0.190139889	0.264962594	0.327360441	0.324861456	0.4054328	0.483193277	0.52344602	0.291218638	0.467398925	0.426035503	0.365408039	0.54958184	0.686559282	0.384193194	0.440251572	0.490356326	0.866250866	0.687409551	0.757002271	1.080432173	1.09658372	1.143583227	0.999583507	1	1.399548533	1.220614828	1.709796673	1.132852729	1.205450734	1.87012987	2.152152152	1.566579634	2.102425876	1.528273051	1.588785047	2.04957102	1.785714286	2.026715799	1.751959428	1.244997777	2.5	2.118644068	2.266051196	2.866698519	2.573879886
0.23	0.107433217	0.083700686	0.078228898	0.107446008	0.162977047	0.109102244	0.22398346	0.305751959	0.466247719	0.378151261	0.479825518	0.268817204	0.537508764	0.49704142	0.389768575	0.454002389	0.580934777	0.521405049	0.660377358	0.719189278	0.51975052	0.904486252	0.832702498	0.960384154	1.054407423	1.228293096	0.874635569	1.333333333	0.948081264	1.130198915	1.617375231	1.956745623	2.044025157	1.974025974	2.102102102	2.088772846	1.778975741	2.343352012	2.570093458	1.668255481	1.978764479	1.70428374	1.521438451	1.911960871	1.830357143	1.906779661	2.01426773	3.248924988	2.621544328
0.24	0.113240418	0.117180961	0.101697567	0.107446008	0.190139889	0.093516209	0.051688491	0.324861456	0.3040746	0.399159664	0.392584515	0.492831541	0.607618602	0.473372781	0.462850183	0.501792115	0.633747029	0.631174533	0.880503145	0.523046747	0.900900901	1.049204052	0.946252839	1.00040016	1.012231126	1.440067768	1.416076635	1.041666667	1.670428894	1.491862568	1.247689464	2.420185376	2.201257862	2.545454545	1.651651652	1.984334204	2.318059299	1.681100357	2.289719626	2.04957102	1.978764479	1.796407186	1.93637621	2.178746109	1.964285714	1.779661017	2.769618128	2.914476828	2.907530982
0.25	0.069686411	0.089280732	0.078228898	0.12893521	0.176558468	0.218204489	0.206753963	0.343970954	0.34461788	0.420168067	0.458015267	0.560035842	0.420659032	0.520710059	0.53593179	0.477897252	0.528122524	0.521405049	0.691823899	1.046093495	1.074151074	1.085383502	0.832702498	0.840336134	0.716997048	1.355357899	1.291128696	1.166666667	1.354401806	1.356238698	1.57116451	1.905252317	1.41509434	2.025974026	2.152152152	2.349869452	2.264150943	1.935812532	1.869158879	1.811248808	2.123552124	1.934592354	2.213001383	1.556247221	2.276785714	1.991525424	2.224087285	1.863354037	2.85986654
0.26	0.072590012	0.072540595	0.093874677	0.12893521	0.162977047	0.171446384	0.172294969	0.343970954	0.3040746	0.462184874	0.501635769	0.448028674	0.630988549	0.639053254	0.53593179	0.54958184	0.475310272	0.466520307	0.628930818	0.980712651	1.108801109	0.976845152	0.794852385	1.240496198	0.632644454	0.635324015	1.291128696	1.125	1.44469526	1.491862568	1.524953789	1.905252317	1.677148847	1.766233766	2.552552553	1.984334204	2.533692722	2.037697402	2.056074766	2.335557674	2.075289575	1.888530631	1.613646842	1.911960871	2.142857143	2.245762712	2.43390684	1.863354037	2.66920877
0.27	0.095818815	0.128341052	0.164280685	0.150424412	0.21730273	0.109102244	0.172294969	0.363080451	0.32434624	0.399159664	0.392584515	0.470430108	0.701098387	0.804733728	0.706455542	0.764635603	0.660153156	0.631174533	0.503144654	0.980712651	0.866250866	0.940665702	1.249053747	1.520608243	1.138760017	1.101228293	1.249479384	1.416666667	1.534988713	2.215189873	1.617375231	1.905252317	2.253668763	1.766233766	1.951951952	2.506527415	1.509433962	2.750891493	2.289719626	1.954242135	2.027027027	2.533394749	2.028584601	2.04535349	2.232142857	2.584745763	1.552664708	2.81892021	2.335557674
0.28	0.104529617	0.111600915	0.179926465	0.118190609	0.162977047	0.109102244	0.137835975	0.171985477	0.22298804	0.588235294	0.632497274	0.448028674	0.303809301	0.284023669	0.584652862	0.836320191	0.897808292	0.603732162	0.597484277	0.621118012	0.51975052	0.868306802	0.946252839	0.680272109	1.054407423	1.27064803	1.832569763	1	1.399548533	1.130198915	1.894639556	1.441812564	2.096436059	1.558441558	2.102102102	1.879895561	1.778975741	2.037697402	1.822429907	2.001906578	2.799227799	2.349147858	2.166897188	2.712316585	1.919642857	2.415254237	1.972303819	2.723363593	3.28884652
0.29	0.092915215	0.133921098	0.140812016	0.171913613	0.176558468	0.171446384	0.206753963	0.229313969	0.28380296	0.273109244	0.370774264	0.470430108	0.444028979	0.426035503	0.682095006	0.740740741	0.844996039	0.576289791	0.911949686	0.915331808	0.589050589	1.049204052	0.794852385	1.280512205	0.674820751	0.762388818	1.207830071	1.333333333	1.58013544	0.949367089	1.663585952	1.390319258	1.41509434	2.181818182	2.352352352	2.872062663	2.749326146	2.547121752	2.523364486	1.906577693	2.557915058	2.303086135	2.627939142	2.000889284	2.455357143	1.949152542	2.43390684	2.866698519	3.622497617
0.3	0.092915215	0.139501144	0.062583118	0.182658214	0.162977047	0.046758105	0.206753963	0.133766482	0.24325968	0.294117647	0.348964013	0.156810036	0.303809301	0.591715976	0.609013398	0.573476703	0.633747029	0.631174533	0.471698113	0.817260543	0.554400554	0.506512301	0.302800908	0.640256102	0.801349642	1.058873359	0.499791753	1	1.218961625	1.311030741	1.478743068	1.802265705	2.306079665	1.87012987	2.302302302	2.767624021	2.69541779	2.088639837	2.14953271	2.526215443	2.654440154	2.625518194	2.627939142	2.356602935	2.544642857	2.796610169	2.85354595	3.440038223	3.384175405
0.31	0.101626016	0.106020869	0.078228898	0.085956807	0.149395627	0.218204489	0.155065472	0.095547487	0.12162984	0.084033613	0.26172301	0.291218638	0.327179247	0.236686391	0.438489647	0.334528076	0.448904146	0.493962678	0.534591195	0.39228506	0.727650728	0.759768452	0.416351249	0.880352141	1.012231126	0.762388818	0.583090379	0.875	1.44469526	1.265822785	1.617375231	1.699279094	1.78197065	2.025974026	2.002002002	2.506527415	1.994609164	2.496179317	2.242990654	2.955195424	2.750965251	2.994011976	2.074688797	3.023566029	2.901785714	3.093220339	2.517834662	3.248924988	4.051477598
0.32	0.116144019	0.117180961	0.109520457	0.150424412	0.122232786	0.093516209	0.172294969	0.191094974	0.26353132	0.06302521	0.109051254	0.336021505	0.280439355	0.236686391	0.389768575	0.334528076	0.42249802	0.768386389	0.440251572	0.359594639	0.554400554	0.397973951	0.52990159	0.680272109	0.674820751	0.804743753	0.791336943	0.916666667	0.812641084	1.175406872	1.109057301	1.390319258	1.41509434	1.454545455	1.601601602	2.088772846	2.102425876	2.037697402	2.803738318	2.383222116	2.702702703	2.21096269	2.720147533	2.356602935	2.946428571	2.203389831	3.608896349	3.344481605	3.956148713
0.33	0.081300813	0.139501144	0.086051788	0.161169013	0.135814206	0.187032419	0.137835975	0.152875979	0.12162984	0.231092437	0.109051254	0.313620072	0.163589624	0.213017751	0.219244823	0.215053763	0.290467388	0.301866081	0.471698113	0.261523374	0.727650728	0.397973951	0.681302044	0.280112045	0.421762969	0.550614147	0.541441066	0.541666667	0.541760722	0.768535262	1.06284658	1.081359423	1.048218029	1.662337662	1.551551552	1.82767624	1.994609164	1.630157922	2.242990654	2.812202097	2.50965251	3.040073699	2.305209774	2.712316585	3.080357143	3.008474576	3.566932438	3.726708075	3.956148713
0.34	0.104529617	0.189721556	0.109520457	0.139679811	0.054325682	0.171446384	0.206753963	0.210204472	0.14190148	0.084033613	0.239912759	0.134408602	0.140219677	0.26035503	0.292326431	0.143369176	0.316873515	0.384193194	0.377358491	0.39228506	0.45045045	0.361794501	0.189250568	0.400160064	0.421762969	0.67767895	0.416493128	0.541666667	0.677200903	0.858951175	0.693160813	0.772399588	1.257861635	1.194805195	1.601601602	1.82767624	2.264150943	2.037697402	2.14953271	1.715919924	1.833976834	2.625518194	2.627939142	2.845709204	3.616071429	3.13559322	3.273185061	3.822264692	3.622497617
0.35	0.081300813	0.106020869	0.109520457	0.171913613	0.108651365	0.155860349	0.120606478	0.210204472	0.2027164	0.210084034	0.065430752	0.224014337	0.18695957	0.142011834	0.267965895	0.238948626	0.264061262	0.329308452	0.188679245	0.228832952	0.311850312	0.10853835	0.264950795	0.360144058	0.253057782	0.423549343	0.499791753	0.583333333	0.496613995	0.678119349	0.600739372	0.669412976	0.786163522	1.038961039	1.551551552	1.253263708	1.563342318	1.477330616	1.168224299	1.811248808	2.22007722	2.533394749	2.443522361	2.445531347	2.589285714	3.855932203	3.189257239	3.965599618	3.860819828
0.36	0.06097561	0.106020869	0.148634906	0.075212206	0.108651365	0.093516209	0.172294969	0.191094974	0.14190148	0.168067227	0.218102508	0.112007168	0.116849731	0.118343195	0.073081608	0.119474313	0.158436757	0.301866081	0.188679245	0.098071265	0.103950104	0.361794501	0.378501136	0.400160064	0.379586672	0.423549343	0.458142441	0.166666667	0.406320542	0.542495479	0.50831793	0.772399588	0.890985325	1.038961039	0.35035035	0.939947781	1.509433962	0.815078961	1.308411215	1.42993327	1.544401544	1.520036849	2.259105579	2.178746109	2.5	2.584745763	3.315148972	2.914476828	3.431839847
0.37	0.052264808	0.117180961	0.054760228	0.107446008	0.135814206	0.155860349	0.103376981	0.095547487	0.12162984	0.06302521	0.130861505	0.17921147	0.163589624	0.118343195	0.146163216	0.191158901	0.264061262	0.27442371	0.251572327	0.098071265	0.311850312	0.1447178	0.378501136	0.320128051	0.379586672	0.169419737	0.166597251	0.083333333	0.361173815	0.226039783	0.231053604	0.514933059	0.733752621	0.467532468	0.650650651	0.46997389	0.700808625	0.866021396	0.794392523	0.667302193	1.11003861	0.921234454	1.060396496	1.778568253	1.830357143	2.754237288	2.140159463	2.627806976	2.04957102
0.38	0.034843206	0.083700686	0.070406008	0.075212206	0.135814206	0.093516209	0.120606478	0.191094974	0.1013582	0.147058824	0.174482007	0.089605735	0.116849731	0.094674556	0.219244823	0.09557945	0.158436757	0.164654226	0.062893082	0.19614253	0.069300069	0.0723589	0.264950795	0.120048019	0.168705188	0.127064803	0.374843815	0	0.135440181	0.13562387	0.369685767	0.360453141	0.419287212	0.363636364	0.15015015	0.574412533	0.592991914	0.764136526	0.373831776	0.953288847	1.11003861	1.105481345	1.152604887	1.556247221	1.428571429	1.86440678	1.552664708	2.293358815	2.001906578
0.39	0.037746806	0.072540595	0.062583118	0.075212206	0.095069944	0.140274314	0.172294969	0.210204472	0.1013582	0.12605042	0.065430752	0.044802867	0.116849731	0.165680473	0.12180268	0.09557945	0.184842884	0.164654226	0.188679245	0.261523374	0.034650035	0.253256151	0.264950795	0.120048019	0.210881485	0.084709869	0.083298626	0.166666667	0.045146727	0.27124774	0.184842884	0.154479918	0.314465409	0.25974026	0.25025025	0.208877285	0.323450135	0.458481915	0.700934579	0.667302193	0.772200772	0.598802395	0.829875519	1.022676745	1.205357143	0.720338983	1.342845153	1.672240803	1.620591039
0.4	0.020325203	0.022320183	0.054760228	0.042978403	0.054325682	0.06234414	0.068917988	0.038218995	0.06081492	0.147058824	0.065430752	0.134408602	0.116849731	0.165680473	0.073081608	0.119474313	0.079218379	0.109769484	0.094339623	0.032690422	0.069300069	0.18089725	0.037850114	0.040016006	0.253057782	0.084709869	0.166597251	0.083333333	0.135440181	0.226039783	0.184842884	0.051493306	0.104821803	0.207792208	0.45045045	0.208877285	0.539083558	0.20376974	0.280373832	0.333651096	0.337837838	0.368493782	0.553250346	0.622498888	0.803571429	0.974576271	0.965169954	0.955566173	1.286939943
0.41	0.023228804	0.072540595	0.039114449	0.085956807	0.149395627	0.077930175	0.086147484	0.057328492	0.06081492	0.168067227	0.021810251	0.089605735	0.023369946	0.071005917	0.048721072	0.09557945	0.105624505	0.054884742	0.125786164	0.098071265	0.103950104	0.03617945	0.075700227	0.120048019	0.084352594	0.084709869	0.041649313	0.041666667	0	0.090415913	0.092421442	0.102986612	0.104821803	0.155844156	0.2002002	0.261096606	0.323450135	0.356597045	0.140186916	0.285986654	0.144787645	0.276370336	0.461041955	0.222321032	0.357142857	0.466101695	0.41963911	0.71667463	0.857959962
0.42	0.017421603	0.055800458	0.046937339	0.053723004	0.054325682	0.046758105	0.068917988	0.038218995	0.1013582	0.06302521	0.043620502	0.156810036	0.093479785	0.094674556	0.048721072	0.09557945	0.132030631	0.082327113	0.062893082	0.098071265	0.173250173	0.2170767	0.113550341	0.040016006	0.042176297	0.211774672	0.166597251	0.416666667	0.180586907	0.090415913	0	0.154479918	0.157232704	0.311688312	0.1001001	0.104438642	0.269541779	0.254712175	0.186915888	0.190657769	0.144787645	0.276370336	0.184416782	0.133392619	0.267857143	0.169491525	0.293747377	0.334448161	0.476644423
0.43	0.023228804	0.033480275	0.031291559	0.053723004	0.040744262	0.015586035	0.051688491	0.057328492	0.08108656	0.021008403	0.043620502	0.112007168	0.046739892	0.094674556	0.024360536	0.047789725	0	0.082327113	0.125786164	0.098071265	0.069300069	0.03617945	0.075700227	0.040016006	0.084352594	0.211774672	0.124947938	0.041666667	0	0.045207957	0.231053604	0.102986612	0.052410901	0.207792208	0.25025025	0.261096606	0.161725067	0.152827305	0.046728972	0.142993327	0.096525097	0.138185168	0.184416782	0.266785238	0.133928571	0.254237288	0.125891733	0.334448161	0.476644423
0.44	0.014518002	0.022320183	0.00782289	0.042978403	0	0.046758105	0.017229497	0.019109497	0.02027164	0.06302521	0.087241003	0.044802867	0.070109839	0.071005917	0.073081608	0.047789725	0.079218379	0.109769484	0.125786164	0.032690422	0.103950104	0	0.037850114	0.120048019	0.168705188	0.084709869	0.208246564	0.166666667	0.135440181	0.090415913	0.138632163	0.051493306	0.209643606	0.207792208	0.15015015	0.156657963	0.107816712	0.152827305	0	0.095328885	0.096525097	0.046061723	0.092208391	0.088928413	0	0.296610169	0.209819555	0.047778309	0.095328885
0.45	0.008710801	0.005580046	0.00782289	0.010744601	0	0.015586035	0.051688491	0.038218995	0.02027164	0.042016807	0	0.112007168	0.046739892	0.023668639	0.097442144	0.09557945	0.052812252	0.082327113	0.062893082	0	0.173250173	0.10853835	0.151400454	0.080032013	0.126528891	0.127064803	0	0.125	0.090293454	0.180831826	0.046210721	0.205973223	0.104821803	0.207792208	0.15015015	0.156657963	0.053908356	0.152827305	0.046728972	0	0.096525097	0.184246891	0.138312586	0.177856825	0.133928571	0.254237288	0.125891733	0.095556617	0.238322212
0.46	0	0.005580046	0.01564578	0.010744601	0.013581421	0.03117207	0	0.07643799	0.02027164	0.042016807	0	0.022401434	0	0.023668639	0.048721072	0	0	0.054884742	0.062893082	0.065380843	0	0.03617945	0	0.120048019	0.042176297	0.169419737	0	0	0.045146727	0.090415913	0.184842884	0.102986612	0.262054507	0.25974026	0	0.052219321	0	0.10188487	0.186915888	0	0.048262548	0.046061723	0.230520977	0.088928413	0	0.127118644	0.083927822	0.095556617	0.190657769
0.47	0.008710801	0.005580046	0	0	0.013581421	0.015586035	0.034458994	0	0	0	0	0	0.023369946	0.023668639	0	0.047789725	0	0.054884742	0.031446541	0.098071265	0.103950104	0.03617945	0.113550341	0	0.042176297	0.169419737	0.041649313	0	0.045146727	0.090415913	0.323475046	0	0.104821803	0.103896104	0.2002002	0	0.053908356	0.10188487	0.046728972	0.047664442	0.144787645	0.230308614	0.092208391	0.177856825	0.089285714	0	0.167855644	0.047778309	0.047664442
0.48	0	0.016740137	0	0.010744601	0	0.015586035	0	0	0	0	0	0.022401434	0.023369946	0	0	0.023894863	0	0.054884742	0	0	0.069300069	0.10853835	0.037850114	0	0.042176297	0.084709869	0	0	0	0.045207957	0.277264325	0.102986612	0.104821803	0.103896104	0	0.156657963	0.269541779	0.10188487	0	0.190657769	0.096525097	0.276370336	0.138312586	0.088928413	0.044642857	0.042372881	0.167855644	0.191113235	0.190657769
0.49	0.0029036	0.005580046	0	0.010744601	0	0	0	0.038218995	0.04054328	0.021008403	0.021810251	0.044802867	0	0	0.024360536	0	0	0	0	0	0	0.03617945	0	0	0	0.084709869	0.083298626	0.041666667	0.090293454	0.226039783	0.046210721	0	0	0.051948052	0.15015015	0.208877285	0.053908356	0.050942435	0	0.095328885	0.193050193	0.322432059	0.184416782	0.177856825	0.3125	0.084745763	0.083927822	0.191113235	0.142993327
0.5	0.014518002	0.005580046	0	0	0.013581421	0	0	0.019109497	0.02027164	0.021008403	0	0	0	0	0.024360536	0	0	0.027442371	0	0.032690422	0	0	0	0	0.042176297	0.042354934	0.083298626	0	0.045146727	0.045207957	0.046210721	0.051493306	0.104821803	0.103896104	0.05005005	0.313315927	0.053908356	0.10188487	0.140186916	0.238322212	0.096525097	0.276370336	0.322729368	0.355713651	0.178571429	0.127118644	0.083927822	0.238891543	0.190657769
0.51	0.008710801	0.022320183	0.00782289	0.010744601	0	0.015586035	0	0.019109497	0.02027164	0	0.021810251	0.022401434	0	0	0	0.023894863	0.052812252	0	0	0	0.034650035	0.10853835	0	0.040016006	0	0	0.041649313	0	0.090293454	0.045207957	0.046210721	0.051493306	0	0	0	0	0.053908356	0.152827305	0	0.095328885	0.096525097	0.230308614	0.138312586	0.311249444	0.223214286	0.084745763	0.167855644	0.095556617	0.238322212
0.52	0.011614402	0.011160092	0	0.021489202	0	0.015586035	0.034458994	0	0.02027164	0	0	0	0.023369946	0	0	0.023894863	0	0	0	0.032690422	0	0	0.075700227	0	0.042176297	0.084709869	0	0	0	0	0.092421442	0.051493306	0	0.103896104	0.05005005	0.104438642	0	0.152827305	0.140186916	0	0.241312741	0.368493782	0.184416782	0.311249444	0.133928571	0.042372881	0.125891733	0.095556617	0.095328885
0.53	0.0029036	0.005580046	0.00782289	0.021489202	0	0.015586035	0	0	0	0	0	0	0	0	0.024360536	0	0	0	0	0	0	0.0723589	0	0	0	0	0	0	0	0	0.046210721	0	0	0.051948052	0.1001001	0	0.053908356	0	0.093457944	0.095328885	0.048262548	0	0.046104195	0.133392619	0.178571429	0.042372881	0.125891733	0.047778309	0.047664442
0.54	0	0	0.00782289	0	0.027162841	0.015586035	0.034458994	0.019109497	0.02027164	0	0	0	0	0	0	0	0	0	0	0	0	0	0	0.040016006	0	0	0	0.041666667	0.090293454	0	0	0	0	0.051948052	0	0.104438642	0.053908356	0	0.046728972	0	0.048262548	0.092123445	0.138312586	0.177856825	0.133928571	0.127118644	0.083927822	0.191113235	0.047664442
0.55	0.005807201	0.005580046	0.00782289	0	0	0	0	0	0.02027164	0	0	0	0	0	0.024360536	0.023894863	0	0	0	0	0	0	0	0	0	0	0	0	0	0	0	0	0.052410901	0.051948052	0	0.052219321	0.107816712	0	0	0	0.096525097	0.138185168	0.184416782	0.088928413	0.089285714	0.084745763	0.125891733	0.095556617	0.047664442
0.56	0.0029036	0.005580046	0	0	0	0	0	0	0	0	0	0	0	0	0	0	0	0	0	0	0	0	0.037850114	0	0	0	0.041649313	0	0	0	0	0.051493306	0	0	0.1001001	0	0	0.050942435	0	0.047664442	0.048262548	0	0	0.088928413	0.044642857	0.042372881	0	0	0.142993327
0.57	0	0	0	0	0	0.015586035	0	0	0	0	0	0	0	0	0	0	0	0	0	0	0	0	0	0	0	0	0	0.041666667	0	0	0	0	0	0.051948052	0	0	0	0	0	0	0	0.046061723	0.046104195	0	0.089285714	0	0.125891733	0.047778309	0.095328885
0.58	0	0	0	0	0	0	0	0	0	0	0	0	0	0	0	0	0	0	0	0	0	0	0	0	0	0	0	0	0	0	0	0	0.052410901	0	0	0	0	0	0	0	0	0	0.046104195	0.088928413	0	0	0	0	0.047664442
0.59	0.0029036	0.005580046	0	0	0	0	0	0	0	0	0	0	0	0	0	0	0	0	0	0	0	0	0	0	0	0	0	0	0	0	0	0	0	0	0	0	0	0.050942435	0.046728972	0	0	0.046061723	0.046104195	0	0	0.042372881	0	0	0
0.6	0	0	0	0	0	0	0	0	0	0	0	0	0	0	0	0	0	0	0	0	0	0	0	0	0	0	0.041649313	0	0	0	0	0	0	0	0.05005005	0	0	0	0	0	0	0	0.046104195	0.044464206	0.044642857	0.042372881	0.083927822	0	0
0.61	0	0	0	0	0	0	0	0	0	0	0	0	0	0	0	0	0	0	0	0	0	0	0	0	0	0	0	0	0	0	0	0	0	0	0	0	0	0	0.093457944	0	0	0	0.046104195	0	0	0	0	0	0
0.62	0	0.005580046	0	0	0	0	0	0	0	0	0	0	0	0	0	0	0	0	0	0	0	0	0	0	0	0	0	0	0	0	0	0	0	0	0	0.052219321	0	0	0.046728972	0	0	0	0	0	0	0.042372881	0	0	0
0.63	0	0	0	0	0	0	0	0	0	0	0	0	0	0	0	0	0	0	0	0	0	0	0	0	0	0	0	0	0	0	0	0	0	0	0	0	0	0	0	0	0	0	0	0	0	0	0	0	0
0.64	0	0	0	0	0	0	0	0	0	0	0	0	0	0	0	0	0	0	0	0	0	0	0	0	0	0	0	0	0	0	0	0	0	0	0	0	0	0	0	0	0	0	0	0	0	0	0	0	0
0.65	0	0	0	0	0	0	0	0	0	0	0	0	0	0	0	0	0	0	0	0	0	0	0	0	0	0	0	0	0	0	0	0	0	0	0	0	0	0	0	0	0	0	0	0	0	0	0	0	0
0.66	0	0	0	0	0	0	0	0	0	0	0	0	0	0	0	0	0	0	0	0	0	0	0	0	0	0	0	0	0	0	0	0	0	0	0	0	0	0	0	0	0	0	0	0	0	0	0	0	0
0.67	0	0	0	0	0	0	0	0	0	0	0	0	0	0	0	0	0	0	0	0	0	0	0	0	0	0	0	0	0	0	0	0	0	0	0	0	0	0	0	0	0	0	0	0	0	0	0	0	0
0.68	0	0	0	0	0	0	0	0	0	0	0	0	0	0	0	0	0	0	0	0	0	0	0	0	0	0	0	0	0	0	0	0	0	0	0	0	0	0	0	0	0	0	0	0	0	0	0	0	0
0.69	0	0	0	0	0	0	0	0	0	0	0	0	0	0	0	0	0	0	0	0	0	0	0	0	0	0	0	0	0	0	0	0	0	0	0	0	0	0	0	0	0	0	0	0	0	0	0	0	0
0.7	0	0	0	0	0	0	0	0	0	0	0	0	0	0	0	0	0	0	0	0	0	0	0	0	0	0	0	0	0	0	0	0	0	0	0	0	0	0	0	0	0	0	0	0	0	0	0	0	0
0.71	0	0	0	0	0	0	0	0	0	0	0	0	0	0	0	0	0	0	0	0	0	0	0	0	0	0	0	0	0	0	0	0	0	0	0	0	0	0	0	0	0	0	0	0	0	0	0	0	0
0.72	0	0	0	0	0	0	0	0	0	0	0	0	0	0	0	0	0	0	0	0	0	0	0	0	0	0	0	0	0	0	0	0	0	0	0	0	0	0	0	0	0	0	0	0	0	0	0	0	0
0.73	0	0	0	0	0	0	0	0	0	0	0	0	0	0	0	0	0	0	0	0	0	0	0	0	0	0	0	0	0	0	0	0	0	0	0	0	0	0	0	0	0	0	0	0	0	0	0	0	0
0.74	0	0	0	0	0	0	0	0	0	0	0	0	0	0	0	0	0	0	0	0	0	0	0	0	0	0	0	0	0	0	0	0	0	0	0	0	0	0	0	0	0	0	0	0	0	0	0	0	0
0.75	0	0	0	0	0	0	0	0	0	0	0	0	0	0	0	0	0	0	0	0	0	0	0	0	0	0	0	0	0	0	0	0	0	0	0	0	0	0	0	0	0	0	0	0	0	0	0	0	0
0.76	0	0	0	0	0	0	0	0	0	0	0	0	0	0	0	0	0	0	0	0	0	0	0	0	0	0	0	0	0	0	0	0	0	0	0	0	0	0	0	0	0	0	0	0	0	0	0	0	0
0.77	0	0	0	0	0	0	0	0	0	0	0	0	0	0	0	0	0	0	0	0	0	0	0	0	0	0	0	0	0	0	0	0	0	0	0	0	0	0	0	0	0	0	0	0	0	0	0	0	0
0.78	0	0	0	0	0	0	0	0	0	0	0	0	0	0	0	0	0	0	0	0	0	0	0	0	0	0	0	0	0	0	0	0	0	0	0	0	0	0	0	0	0	0	0	0	0	0	0	0	0
0.79	0	0	0	0	0	0	0	0	0	0	0	0	0	0	0	0	0	0	0	0	0	0	0	0	0	0	0	0	0	0	0	0	0	0	0	0	0	0	0	0	0	0	0	0	0	0	0	0	0
0.8	0	0	0	0	0	0	0	0	0	0	0	0	0	0	0	0	0	0	0	0	0	0	0	0	0	0	0	0	0	0	0	0	0	0	0	0	0	0	0	0	0	0	0	0	0	0	0	0	0
0.81	0	0	0	0	0	0	0	0	0	0	0	0	0	0	0	0	0	0	0	0	0	0	0	0	0	0	0	0	0	0	0	0	0	0	0	0	0	0	0	0	0	0	0	0	0	0	0	0	0
0.82	0	0	0	0	0	0	0	0	0	0	0	0	0	0	0	0	0	0	0	0	0	0	0	0	0	0	0	0	0	0	0	0	0	0	0	0	0	0	0	0	0	0	0	0	0	0	0	0	0
0.83	0	0	0	0	0	0	0	0	0	0	0	0	0	0	0	0	0	0	0	0	0	0	0	0	0	0	0	0	0	0	0	0	0	0	0	0	0	0	0	0	0	0	0	0	0	0	0	0	0
0.84	0	0	0	0	0	0	0	0	0	0	0	0	0	0	0	0	0	0	0	0	0	0	0	0	0	0	0	0	0	0	0	0	0	0	0	0	0	0	0	0	0	0	0	0	0	0	0	0	0
0.85	0	0	0	0	0	0	0	0	0	0	0	0	0	0	0	0	0	0	0	0	0	0	0	0	0	0	0	0	0	0	0	0	0	0	0	0	0	0	0	0	0	0	0	0	0	0	0	0	0
0.86	0	0	0	0	0	0	0	0	0	0	0	0	0	0	0	0	0	0	0	0	0	0	0	0	0	0	0	0	0	0	0	0	0	0	0	0	0	0	0	0	0	0	0	0	0	0	0	0	0
0.87	0	0	0	0	0	0	0	0	0	0	0	0	0	0	0	0	0	0	0	0	0	0	0	0	0	0	0	0	0	0	0	0	0	0	0	0	0	0	0	0	0	0	0	0	0	0	0	0	0
0.88	0	0	0	0	0	0	0	0	0	0	0	0	0	0	0	0	0	0	0	0	0	0	0	0	0	0	0	0	0	0	0	0	0	0	0	0	0	0	0	0	0	0	0	0	0	0	0	0	0
0.89	0	0	0	0	0	0	0	0	0	0	0	0	0	0	0	0	0	0	0	0	0	0	0	0	0	0	0	0	0	0	0	0	0	0	0	0	0	0	0	0	0	0	0	0	0	0	0	0	0
0.9	0	0	0	0	0	0	0	0	0	0	0	0	0	0	0	0	0	0	0	0	0	0	0	0	0	0	0	0	0	0	0	0	0	0	0	0	0	0	0	0	0	0	0	0	0	0	0	0	0
0.91	0	0	0	0	0	0	0	0	0	0	0	0	0	0	0	0	0	0	0	0	0	0	0	0	0	0	0	0	0	0	0	0	0	0	0	0	0	0	0	0	0	0	0	0	0	0	0	0	0
0.92	0	0	0	0	0	0	0	0	0	0	0	0	0	0	0	0	0	0	0	0	0	0	0	0	0	0	0	0	0	0	0	0	0	0	0	0	0	0	0	0	0	0	0	0	0	0	0	0	0
0.93	0	0	0	0	0	0	0	0	0	0	0	0	0	0	0	0	0	0	0	0	0	0	0	0	0	0	0	0	0	0	0	0	0	0	0	0	0	0	0	0	0	0	0	0	0	0	0	0	0
0.94	0	0	0	0	0	0	0	0	0	0	0	0	0	0	0	0	0	0	0	0	0	0	0	0	0	0	0	0	0	0	0	0	0	0	0	0	0	0	0	0	0	0	0	0	0	0	0	0	0
0.95	0	0	0	0	0	0	0	0	0	0	0	0	0	0	0	0	0	0	0	0	0	0	0	0	0	0	0	0	0	0	0	0	0	0	0	0	0	0	0	0	0	0	0	0	0	0	0	0	0
0.96	0	0	0	0	0	0	0	0	0	0	0	0	0	0	0	0	0	0	0	0	0	0	0	0	0	0	0	0	0	0	0	0	0	0	0	0	0	0	0	0	0	0	0	0	0	0	0	0	0
0.97	0	0	0	0	0	0	0	0	0	0	0	0	0	0	0	0	0	0	0	0	0	0	0	0	0	0	0	0	0	0	0	0	0	0	0	0	0	0	0	0	0	0	0	0	0	0	0	0	0
0.98	0	0	0	0	0	0	0	0	0	0	0	0	0	0	0	0	0	0	0	0	0	0	0	0	0	0	0	0	0	0	0	0	0	0	0	0	0	0	0	0	0	0	0	0	0	0	0	0	0
0.99	0	0	0	0	0	0	0	0	0	0	0	0	0	0	0	0	0	0	0	0	0	0	0	0	0	0	0	0	0	0	0	0	0	0	0	0	0	0	0	0	0	0	0	0	0	0	0	0	0
1	0	0	0	0	0	0	0	0	0	0	0	0	0	0	0	0	0	0	0	0	0	0	0	0	0	0	0	0	0	0	0	0	0	0	0	0	0	0	0	0	0	0	0	0	0	0	0	0	0
[truncated: 49 more columns]
