# Supplementary material for: Early indicators of tidal ecosystem shifts in estuaries
Source: Nat Commun. 2023 Apr 6;14:1911. doi: 10.1038/s41467-023-37444-6 (PMC10079839; doi:10.1038/s41467-023-37444-6)
Supplement: Supplementary file 4 — Source Data [file 41467_2023_37444_MOESM4_ESM.zip › Source Data/Figure S5/FigureS5c_SourceData.csv]

Supplementary Figure 5c. The frequency of different NDVI values over the upper intertidal (above neap high water level) [Humber, 2014]
	DESCRIPTION
ROWS	Normalized Differential Vegetation Index (NDVI), the row names in the first collumn indicate a 1D array of values between -1 and 1.
COLUMNS	Tidal inundations skipped (%), the names in the first row indicate a 1D array of values between 0 and 1.
VALUES	The probability density of the specified NDVI value to occur at the specified tidal position.
	0.01	0.02	0.03	0.04	0.05	0.06	0.07	0.08	0.09	0.1	0.11	0.12	0.13	0.14	0.15	0.16	0.17	0.18	0.19	0.2	0.21	0.22	0.23	0.24	0.25	0.26	0.27	0.28	0.29	0.3	0.31	0.32	0.33	0.34	0.35	0.36	0.37	0.38	0.39	0.4	0.41	0.42	0.43	0.44	0.45	0.46	0.47	0.48	0.49
-1	0	0	0	0	0	0	0	0	0	0	0	0	0	0	0	0	0	0	0	0	0	0	0	0	0	0	0	0	0	0	0	0	0	0	0	0	0	0	0	0	0	0	0	0	0	0	0	0	0
-0.99	0	0	0	0	0	0	0	0	0	0	0	0	0	0	0	0	0	0	0	0	0	0	0	0	0	0	0	0	0	0	0	0	0	0	0	0	0	0	0	0	0	0	0	0	0	0	0	0	0
-0.98	0	0	0	0	0	0	0	0	0	0	0	0	0	0	0	0	0	0	0	0	0	0	0	0	0	0	0	0	0	0	0	0	0	0	0	0	0	0	0	0	0	0	0	0	0	0	0	0	0
-0.97	0	0	0	0	0	0	0	0	0	0	0	0	0	0	0	0	0	0	0	0	0	0	0	0	0	0	0	0	0	0	0	0	0	0	0	0	0	0	0	0	0	0	0	0	0	0	0	0	0
-0.96	0	0	0	0	0	0	0	0	0	0	0	0	0	0	0	0	0	0	0	0	0	0	0	0	0	0	0	0	0	0	0	0	0	0	0	0	0	0	0	0	0	0	0	0	0	0	0	0	0
-0.95	0	0	0	0	0	0	0	0	0	0	0	0	0	0	0	0	0	0	0	0	0	0	0	0	0	0	0	0	0	0	0	0	0	0	0	0	0	0	0	0	0	0	0	0	0	0	0	0	0
-0.94	0	0	0	0	0	0	0	0	0	0	0	0	0	0	0	0	0	0	0	0	0	0	0	0	0	0	0	0	0	0	0	0	0	0	0	0	0	0	0	0	0	0	0	0	0	0	0	0	0
-0.93	0	0	0	0	0	0	0	0	0	0	0	0	0	0	0	0	0	0	0	0	0	0	0	0	0	0	0	0	0	0	0	0	0	0	0	0	0	0	0	0	0	0	0	0	0	0	0	0	0
-0.92	0	0	0	0	0	0	0	0	0	0	0	0	0	0	0	0	0	0	0	0	0	0	0	0	0	0	0	0	0	0	0	0	0	0	0	0	0	0	0	0	0	0	0	0	0	0	0	0	0
-0.91	0	0	0	0	0	0	0	0	0	0	0	0	0	0	0	0	0	0	0	0	0	0	0	0	0	0	0	0	0	0	0	0	0	0	0	0	0	0	0	0	0	0	0	0	0	0	0	0	0
-0.9	0	0	0	0	0	0	0	0	0	0	0	0	0	0	0	0	0	0	0	0	0	0	0	0	0	0	0	0	0	0	0	0	0	0	0	0	0	0	0	0	0	0	0	0	0	0	0	0	0
-0.89	0	0	0	0	0	0	0	0	0	0	0	0	0	0	0	0	0	0	0	0	0	0	0	0	0	0	0	0	0	0	0	0	0	0	0	0	0	0	0	0	0	0	0	0	0	0	0	0	0
-0.88	0	0	0	0	0	0	0	0	0	0	0	0	0	0	0	0	0	0	0	0	0	0	0	0	0	0	0	0	0	0	0	0	0	0	0	0	0	0	0	0	0	0	0	0	0	0	0	0	0
-0.87	0	0	0	0	0	0	0	0	0	0	0	0	0	0	0	0	0	0	0	0	0	0	0	0	0	0	0	0	0	0	0	0	0	0	0	0	0	0	0	0	0	0	0	0	0	0	0	0	0
-0.86	0	0	0	0	0	0	0	0	0	0	0	0	0	0	0	0	0	0	0	0	0	0	0	0	0	0	0	0	0	0	0	0	0	0	0	0	0	0	0	0	0	0	0	0	0	0	0	0	0
-0.85	0	0	0	0	0	0	0	0	0	0	0	0	0	0	0	0	0	0	0	0	0	0	0	0	0	0	0	0	0	0	0	0	0	0	0	0	0	0	0	0	0	0	0	0	0	0	0	0	0
-0.84	0	0	0	0	0	0	0	0	0	0	0	0	0	0	0	0	0	0	0	0	0	0	0	0	0	0	0	0	0	0	0	0	0	0	0	0	0	0	0	0	0	0	0	0	0	0	0	0	0
-0.83	0	0	0	0	0	0	0	0	0	0	0	0	0	0	0	0	0	0	0	0	0	0	0	0	0	0	0	0	0	0	0	0	0	0	0	0	0	0	0	0	0	0	0	0	0	0	0	0	0
-0.82	0	0	0	0	0	0	0	0	0	0	0	0	0	0	0	0	0	0	0	0	0	0	0	0	0	0	0	0	0	0	0	0	0	0	0	0	0	0	0	0	0	0	0	0	0	0	0	0	0
-0.81	0	0	0	0	0	0	0	0	0	0	0	0	0	0	0	0	0	0	0	0	0	0	0	0	0	0	0	0	0	0	0	0	0	0	0	0	0	0	0	0	0	0	0	0	0	0	0	0	0
-0.8	0	0	0	0	0	0	0	0	0	0	0	0	0	0	0	0	0	0	0	0	0	0	0	0	0	0	0	0	0	0	0	0	0	0	0	0	0	0	0	0	0	0	0	0	0	0	0	0	0
-0.79	0	0	0	0	0	0	0	0	0	0	0	0	0	0	0	0	0	0	0	0	0	0	0	0	0	0	0	0	0	0	0	0	0	0	0	0	0	0	0	0	0	0	0	0	0	0	0	0	0
-0.78	0	0	0	0	0	0	0	0	0	0	0	0	0	0	0	0	0	0	0	0	0	0	0	0	0	0	0	0	0	0	0	0	0	0	0	0	0	0	0	0	0	0	0	0	0	0	0	0	0
-0.77	0	0	0	0	0	0	0	0	0	0	0	0	0	0	0	0	0	0	0	0	0	0	0	0	0	0	0	0	0	0	0	0	0	0	0	0	0	0	0	0	0	0	0	0	0	0	0	0	0
-0.76	0	0	0	0	0	0	0	0	0	0	0	0	0	0	0	0	0	0	0	0	0	0	0	0	0	0	0	0	0	0	0	0	0	0	0	0	0	0	0	0	0	0	0	0	0	0	0	0	0
-0.75	0	0	0	0	0	0	0	0	0	0	0	0	0	0	0	0	0	0	0	0	0	0	0	0	0	0	0	0	0	0	0	0	0	0	0	0	0	0	0	0	0	0	0	0	0	0	0	0	0
-0.74	0	0	0	0	0	0	0	0	0	0	0	0	0	0	0	0	0	0	0	0	0	0	0	0	0	0	0	0	0	0	0	0	0	0	0	0	0	0	0	0	0	0	0	0	0	0	0	0	0
-0.73	0	0	0	0	0	0	0	0	0	0	0	0	0	0	0	0	0	0	0	0	0	0	0	0	0	0	0	0	0	0	0	0	0	0	0	0	0	0	0	0	0	0	0	0	0	0	0	0	0
-0.72	0	0	0	0	0	0	0	0	0	0	0	0	0	0	0	0	0	0	0	0	0	0	0	0	0	0	0	0	0	0	0	0	0	0	0	0	0	0	0	0	0	0	0	0	0	0	0	0	0
-0.71	0	0	0	0	0	0	0	0	0	0	0	0	0	0	0	0	0	0	0	0	0	0	0	0	0	0	0	0	0	0	0	0	0	0	0	0	0	0	0	0	0	0	0	0	0	0	0	0	0
-0.7	0	0	0	0	0	0	0	0	0	0	0	0	0	0	0	0	0	0	0	0	0	0	0	0	0	0	0	0	0	0	0	0	0	0	0	0	0	0	0	0	0	0	0	0	0	0	0	0	0
-0.69	0	0	0	0	0	0	0	0	0	0	0	0	0	0	0	0	0	0	0	0	0	0	0	0	0	0	0	0	0	0	0	0	0	0	0	0	0	0	0	0	0	0	0	0	0	0	0	0	0
-0.68	0	0	0	0	0	0	0	0	0	0	0	0	0	0	0	0	0	0	0	0	0	0	0	0	0	0	0	0	0	0	0	0	0	0	0	0	0	0	0	0	0	0	0	0	0	0	0	0	0
-0.67	0	0	0	0	0	0	0	0	0	0	0	0	0	0	0	0	0	0	0	0	0	0	0	0	0	0	0	0	0	0	0	0	0	0	0	0	0	0	0	0	0	0	0	0	0	0	0	0	0
-0.66	0	0	0	0	0	0	0	0	0	0	0	0	0	0	0	0	0	0	0	0	0	0	0	0	0	0	0	0	0	0	0	0	0	0	0	0	0	0	0	0	0	0	0	0	0	0	0	0	0
-0.65	0	0	0	0	0	0	0	0	0	0	0	0	0	0	0	0	0	0	0	0	0	0	0	0	0	0	0	0	0	0	0	0	0	0	0	0	0	0	0	0	0	0	0	0	0	0	0	0	0
-0.64	0	0	0	0	0	0	0	0	0	0	0	0	0	0	0	0	0	0	0	0	0	0	0	0	0	0	0	0	0	0	0	0	0	0	0	0	0	0	0	0	0	0	0	0	0	0	0	0	0
-0.63	0	0	0	0	0	0	0	0	0	0	0	0	0	0	0	0	0	0	0	0	0	0	0	0	0	0	0	0	0	0	0	0	0	0	0	0	0	0	0	0	0	0	0	0	0	0	0	0	0
-0.62	0	0	0	0	0	0	0	0	0	0	0	0	0	0	0	0	0	0	0	0	0	0	0	0	0	0	0	0	0	0	0	0	0	0	0	0	0	0	0	0	0	0	0	0	0	0	0	0	0
-0.61	0	0	0	0	0	0	0	0	0	0	0	0	0	0	0	0	0	0	0	0	0	0	0	0	0	0	0	0	0	0	0	0	0	0	0	0	0	0	0	0	0	0	0	0	0	0	0	0	0
-0.6	0	0	0	0	0	0	0	0	0	0	0	0	0	0	0	0	0	0	0	0	0	0	0	0	0	0	0	0	0	0	0	0	0	0	0	0	0	0	0	0	0	0	0	0	0	0	0	0	0
-0.59	0	0	0	0	0	0	0	0	0	0	0	0	0	0	0	0	0	0	0	0	0	0	0	0	0	0	0	0	0	0	0	0	0	0	0	0	0	0	0	0	0	0	0	0	0	0	0	0	0
-0.58	0	0	0	0	0	0	0	0	0	0	0	0	0	0	0	0	0	0	0	0	0	0	0	0	0	0	0	0	0	0	0	0	0	0	0	0	0	0	0	0	0	0	0	0	0	0	0	0	0
-0.57	0	0	0	0	0	0	0	0	0	0	0	0	0	0	0	0	0	0	0	0	0	0	0	0	0	0	0	0	0	0	0	0	0	0	0	0	0	0	0	0	0	0	0	0	0	0	0	0	0
-0.56	0	0	0	0	0	0	0	0	0	0	0	0	0	0	0	0	0	0	0	0	0	0	0	0	0	0	0	0	0	0	0	0	0	0	0	0	0	0	0	0	0	0	0	0	0	0	0	0	0
-0.55	0	0	0	0	0	0	0	0	0	0	0	0	0	0	0	0	0	0	0	0	0	0	0	0	0	0	0	0	0	0	0	0	0	0	0	0	0	0	0	0	0	0	0	0	0	0	0	0	0
-0.54	0	0	0	0	0	0	0	0	0	0	0	0	0	0	0	0	0	0	0	0	0	0	0	0	0	0	0	0	0	0	0	0	0	0	0	0	0	0	0	0	0	0	0	0	0	0	0	0	0
-0.53	0	0	0	0	0	0	0	0	0	0	0	0	0	0	0	0	0	0	0	0	0	0	0	0	0	0	0	0	0	0	0	0	0	0	0	0	0	0	0	0	0	0	0	0	0	0	0	0	0
-0.52	0.029019153	0	0	0	0	0	0	0	0	0	0	0	0	0	0	0	0	0	0	0	0	0	0	0	0	0	0	0	0	0	0	0	0	0	0	0	0	0	0	0	0	0	0	0	0	0	0	0	0
-0.51	0.058038305	0.045310376	0.096946195	0	0.057736721	0.052687039	0.111669458	0.123685838	0.08291874	0.086281277	0.090909091	0.099009901	0	0.129366106	0	0.12987013	0.129701686	0	0	0	0	0	0	0	0	0	0	0	0	0	0	0	0	0	0	0	0	0	0	0	0	0	0	0	0	0	0	0	0
-0.5	0.290191526	0.181241504	0.339311682	0.109110747	0.115473441	0.210748156	0.223338917	0.123685838	0.08291874	0.172562554	0.272727273	0.099009901	0.348432056	0.258732212	0.122100122	0.12987013	0.259403372	0.138888889	0.281690141	0	0.153374233	0	0	0	0	0	0	0	0	0	0	0	0	0	0	0	0	0	0	0	0	0	0	0	0	0	0	0	0
-0.49	0.116076611	0.135931128	0.242365487	0.054555374	0	0.105374078	0.055834729	0.061842919	0.08291874	0.086281277	0.181818182	0.198019802	0.232288037	0.129366106	0	0.12987013	0.259403372	0.138888889	0.281690141	0	0.460122699	0.162601626	0.321027287	0.171232877	0	0	0	0	0	0	0	0	0	0	0	0	0	0.155279503	0	0.133868809	0	0	0	0	0	0	0	0	0
-0.48	0.754497969	0.271862256	0.19389239	0.327332242	0.057736721	0.158061117	0.279173646	0.123685838	0.165837479	0	0	0.099009901	0.116144019	0.129366106	0.366300366	0.25974026	0.259403372	0.138888889	0.422535211	0.448430493	0.460122699	0	0.321027287	0.684931507	0.173611111	0.17452007	0	0	0	0	0	0	0.162337662	0.161550889	0.30075188	0	0.635930048	0.621118012	0	0	0	0	0	0	0	0	0	0	0
-0.47	0.725478816	0.271862256	0.242365487	0.218221495	0.115473441	0	0.167504188	0.247371676	0.331674959	0.172562554	0.272727273	0.198019802	0.348432056	0.258732212	0.366300366	0.12987013	0.259403372	0.416666667	0.422535211	1.046337818	0.613496933	0.325203252	0.642054575	0.51369863	0.347222222	0.523560209	0.18018018	0.679117148	0	0.154320988	0	0.156739812	0	0.323101777	0.45112782	0.161550889	0.635930048	1.708074534	0.304878049	0.535475234	0.266666667	0	0	0	0	0	0	0	0
-0.46	2.379570517	0.407793385	0.533204072	0.545553737	0.346420323	0.52687039	0.167504188	0.309214595	0.08291874	0.086281277	0.272727273	0.495049505	0.696864111	0.258732212	0.976800977	0.38961039	0.259403372	0.694444444	0.845070423	0.448430493	0.920245399	1.138211382	1.123595506	1.198630137	0.694444444	1.919720768	1.621621622	2.037351443	1.797385621	1.543209877	1.424501425	1.567398119	1.298701299	3.069466882	2.556390977	0.969305331	1.589825119	0.776397516	1.676829268	3.212851406	1.733333333	0.154559505	0	0	0	0	0	0.122100122	0.117370892
-0.45	7.283807313	3.57951971	2.908385846	2.564102564	4.330254042	4.425711275	2.06588498	1.298701299	0.414593698	0.949094047	0.454545455	0.792079208	0.929152149	1.811125485	0.610500611	0.519480519	0.907911803	2.222222222	1.408450704	2.242152466	1.993865031	2.764227642	3.04975923	2.568493151	3.125	4.013961606	3.063063063	4.923599321	4.411764706	4.938271605	4.558404558	6.5830721	6.006493506	5.815831987	4.661654135	5.331179321	3.497615262	3.260869565	1.981707317	3.212851406	3.2	1.545595054	0	0	0	0	0.123304562	0	0
-0.44	14.62565293	13.91028546	11.77896268	14.07528642	13.16397229	14.69968388	12.84198772	12.12121212	4.726368159	2.588438309	1.454545455	1.485148515	1.858304297	1.552393273	2.564102564	2.727272727	2.33463035	2.777777778	2.957746479	4.185351271	2.45398773	4.227642276	2.728731942	2.739726027	2.777777778	2.792321117	3.603603604	2.886247878	3.267973856	4.475308642	3.988603989	4.858934169	4.383116883	4.038772213	5.864661654	4.523424879	5.246422893	4.347826087	3.658536585	4.149933066	3.466666667	1.236476043	0	0.149253731	0.291970803	0.124688279	0.369913687	0.366300366	0.352112676
-0.43	21.09692397	14.99773448	10.17935046	10.85651937	12.00923788	12.96101159	13.34450028	17.19233148	11.27694859	8.628127696	7.636363636	6.138613861	6.620209059	4.915912031	5.860805861	4.025974026	3.372243839	4.166666667	2.676056338	2.541106129	3.067484663	3.25203252	4.654895666	5.136986301	3.472222222	2.792321117	3.063063063	3.395585739	4.08496732	3.395061728	3.276353276	2.978056426	3.896103896	4.038772213	6.165413534	5.815831987	5.723370429	4.968944099	5.030487805	7.362784471	5.466666667	2.782071097	1.234567901	0.597014925	1.167883212	0.997506234	0.863131936	1.343101343	0.938967136
-0.42	24.23099246	24.55822383	16.67474552	13.09328969	10.96997691	10.06322445	10.66443328	11.93568336	13.84742952	12.07937877	11	10.89108911	10.56910569	13.19534282	10.86691087	11.81818182	8.04150454	7.638888889	6.901408451	5.979073244	5.214723926	4.227642276	4.333868379	3.938356164	4.340277778	5.410122164	5.585585586	4.584040747	5.065359477	5.864197531	3.561253561	2.194357367	6.006493506	6.62358643	6.466165414	6.462035541	6.359300477	6.366459627	4.268292683	5.354752343	5.066666667	3.400309119	4.320987654	3.28358209	3.941605839	2.244389027	2.71270037	2.808302808	2.34741784
-0.41	11.92687174	24.46760308	29.47164324	21.167485	17.03233256	10.01053741	9.436069235	8.967223253	15.67164179	16.91113028	14.90909091	11.78217822	12.07897793	9.57309185	8.669108669	11.16883117	14.39688716	16.80555556	15.35211268	15.24663677	16.41104294	11.38211382	6.902086677	6.335616438	6.076388889	7.329842932	9.369369369	7.640067912	7.026143791	6.327160494	4.985754986	5.015673981	6.655844156	6.300484653	5.413533835	7.269789984	9.697933227	8.229813665	6.859756098	5.087014726	6.133333333	6.955177743	5.864197531	5.820895522	3.649635036	3.366583541	3.205918619	1.221001221	1.643192488
-0.4	5.426581544	6.841866787	18.08046534	25.80469176	24.7113164	22.28661749	18.76046901	18.11997526	18.98839138	19.93097498	14.90909091	10.2970297	12.42740999	8.538163001	7.326007326	8.311688312	10.89494163	11.66666667	13.8028169	12.25710015	13.19018405	12.68292683	10.91492777	10.10273973	11.11111111	8.72600349	8.108108108	9.507640068	9.967320261	6.944444444	7.692307692	5.329153605	5.032467532	8.400646204	7.819548872	8.239095315	8.426073132	9.472049689	9.603658537	6.961178046	6.266666667	6.027820711	5.401234568	4.925373134	4.233576642	4.364089776	2.71270037	3.052503053	2.699530516
-0.39	3.424260012	3.57951971	2.617547261	3.764320786	9.757505774	15.27924131	16.08040201	11.99752628	14.09618574	15.96203624	20	22.77227723	15.91173055	15.78266494	14.04151404	12.98701299	10.50583658	13.33333333	15.07042254	15.69506726	13.34355828	13.98373984	15.73033708	19.52054795	16.66666667	9.947643979	11.53153153	13.41256367	12.25490196	11.41975309	10.96866097	10.97178683	11.03896104	10.98546042	14.43609023	10.50080775	11.12877583	9.937888199	9.756097561	9.3708166	10.4	12.36476043	12.96296296	10	10.94890511	11.34663342	9.001233046	10.98901099	8.450704225
-0.38	1.363900174	1.676483915	1.260300533	0.927441353	1.03926097	4.68914647	5.806811837	4.576376005	6.633499171	8.714408973	8.818181818	8.811881188	7.549361208	12.54851229	14.16361416	12.46753247	12.84046693	12.5	9.718309859	7.473841555	6.595092025	6.666666667	8.988764045	9.760273973	7.8125	9.773123909	7.567567568	7.640067912	8.333333333	9.259259259	7.54985755	8.307210031	10.87662338	10.33925687	12.33082707	11.95476575	11.44674086	9.161490683	9.146341463	8.165997323	8.4	11.90108192	13.7345679	11.94029851	17.08029197	15.58603491	13.81011097	14.52991453	12.67605634
-0.37	0.5513639	0.634345265	0.436257877	0.654664484	0.981524249	1.001053741	5.192629816	6.307977737	4.975124378	4.486626402	7.363636364	7.920792079	8.943089431	12.41914618	13.67521368	12.72727273	12.71076524	8.333333333	7.323943662	8.669656203	6.595092025	6.829268293	6.902086677	5.993150685	7.118055556	7.329842932	4.504504505	4.244482173	6.37254902	4.166666667	4.843304843	4.231974922	4.545454545	6.785137318	4.360902256	5.331179321	6.041335453	10.86956522	9.603658537	9.103078983	8.933333333	8.655332303	8.641975309	11.94029851	15.03649635	14.33915212	14.0567201	14.28571429	13.96713615
-0.36	0.406268137	0.22655188	0.290838585	0.490998363	0.519630485	0.316122234	0.614182021	1.175015461	1.741293532	2.070750647	4.363636364	7.227722772	9.639953542	7.891332471	7.448107448	9.350649351	8.949416342	4.583333333	5.492957746	6.427503737	9.355828221	9.268292683	9.791332263	9.246575342	10.76388889	7.853403141	9.369369369	5.602716469	7.516339869	7.098765432	13.24786325	13.1661442	4.383116883	5.977382876	4.511278195	5.331179321	3.497615262	4.968944099	6.707317073	6.693440428	8.8	12.51931994	10.64814815	10.74626866	11.53284672	11.22194514	9.124537608	11.96581197	11.38497653
-0.35	0.261172374	0.271862256	0.242365487	0.872885979	0.635103926	0.52687039	0.837520938	0.742115028	1.243781095	1.294219154	2.090909091	2.97029703	3.600464576	2.328589909	2.93040293	1.818181818	2.594033722	2.916666667	1.971830986	2.092675635	2.914110429	3.739837398	4.173354735	3.424657534	6.423611111	8.72600349	7.927927928	9.507640068	10.13071895	7.25308642	12.39316239	10.81504702	8.116883117	5.977382876	4.210526316	4.36187399	3.179650238	4.658385093	5.945121951	5.890227577	5.6	6.491499227	7.561728395	8.507462687	5.693430657	6.234413965	7.768187423	6.105006105	7.746478873
-0.34	0.43528729	0.362483009	0.630150267	0.600109111	0.577367206	0.474183351	0.72585148	0.680272109	1.658374793	1.811906816	1.454545455	1.386138614	0.929152149	1.681759379	1.831501832	2.337662338	2.33463035	2.916666667	2.112676056	1.34529148	2.914110429	3.25203252	2.728731942	3.424657534	2.604166667	2.443280977	3.423423423	4.41426146	4.738562092	5.864197531	6.552706553	6.426332288	6.331168831	4.523424879	2.105263158	2.907915994	2.225755167	2.950310559	4.87804878	3.212851406	2.666666667	3.70942813	3.395061728	3.582089552	3.649635036	3.865336658	5.302096178	4.761904762	7.042253521
-0.33	0.377248984	0.453103761	0.581677169	0.490998363	0.923787529	0.421496312	0.614182021	1.360544218	0.746268657	0.690250216	0.545454545	1.386138614	1.393728223	1.034928849	1.221001221	1.038961039	1.426718547	0.972222222	2.253521127	1.943198804	2.45398773	2.926829268	2.086677368	2.397260274	2.777777778	1.919720768	2.522522523	3.056027165	1.633986928	2.314814815	2.279202279	2.821316614	2.272727273	1.938610662	1.503759398	2.584814216	1.748807631	2.173913043	3.658536585	2.945113788	3.466666667	2.936630603	4.320987654	3.731343284	3.065693431	3.865336658	5.055487053	5.006105006	4.225352113
-0.32	0.493325595	0.634345265	0.630150267	0.763775232	0.519630485	0.210748156	0.446677834	0.185528757	0.497512438	0.345125108	0.636363636	0.792079208	1.045296167	0.517464424	1.343101343	1.298701299	1.556420233	1.388888889	1.408450704	1.494768311	1.533742331	2.764227642	2.247191011	1.883561644	1.388888889	2.792321117	1.981981982	1.697792869	1.470588235	2.777777778	2.136752137	1.567398119	2.272727273	1.615508885	1.203007519	3.231017771	2.066772655	1.708074534	2.591463415	2.945113788	2.4	2.00927357	2.469135802	2.686567164	2.189781022	2.369077307	4.562268804	2.93040293	3.403755869
-0.31	0.348229832	0.498414137	0.533204072	0.381887616	0.173210162	0.158061117	0.167504188	0.432900433	0.331674959	0.431406385	0.363636364	0.594059406	0.81300813	0.776196636	0.366300366	0.649350649	0.518806744	0.972222222	0.845070423	2.242152466	2.45398773	1.138211382	2.086677368	1.712328767	1.215277778	1.047120419	1.621621622	1.528013582	2.124183007	2.00617284	1.424501425	1.567398119	1.948051948	1.777059774	1.503759398	1.292407108	1.430842607	2.01863354	1.829268293	2.141900937	3.066666667	1.70015456	1.697530864	3.28358209	1.751824818	2.618453865	2.466091245	2.808302808	3.521126761
-0.3	0.377248984	0.22655188	0.19389239	0.109110747	0.115473441	0.158061117	0.223338917	0.61842919	0.165837479	0.86281277	0.727272727	0.693069307	1.161440186	0.776196636	0.366300366	0.779220779	1.815823606	0.972222222	1.690140845	1.195814649	1.073619632	1.788617886	1.76565008	1.198630137	1.909722222	2.792321117	1.981981982	1.528013582	2.287581699	2.314814815	1.282051282	2.037617555	1.461038961	1.615508885	0.751879699	1.615508885	1.907790143	1.397515528	0.914634146	2.008032129	2.666666667	2.318392581	2.314814815	2.537313433	1.897810219	2.867830424	1.849568434	1.831501832	2.112676056
-0.29	0.609402205	0.045310376	0.19389239	0.381887616	0.346420323	0.052687039	0.167504188	0.247371676	0.414593698	0.258843831	0.545454545	0.099009901	1.161440186	0.776196636	0.610500611	0.38961039	0.518806744	0.277777778	1.126760563	0.896860987	1.073619632	1.62601626	2.407704655	0.51369863	1.736111111	1.745200698	1.801801802	2.376910017	1.14379085	1.697530864	0.854700855	1.724137931	2.597402597	1.453957997	0.902255639	1.453957997	1.748807631	0.931677019	2.134146341	2.008032129	0.933333333	2.00927357	1.851851852	2.089552239	1.459854015	1.496259352	2.219482121	1.465201465	1.76056338
-0.28	0.5513639	0.407793385	0.436257877	0.272776869	0.230946882	0.263435195	0.223338917	0.061842919	0.248756219	0.345125108	0.272727273	0.396039604	0.580720093	0.64683053	0.610500611	0.519480519	0.907911803	0.972222222	0.845070423	1.494768311	1.380368098	0.81300813	0.642054575	0.856164384	0.694444444	1.570680628	0.900900901	1.358234295	0.816993464	1.234567901	1.13960114	0.78369906	1.136363636	0.646203554	0.751879699	2.100161551	1.112877583	1.086956522	0.609756098	1.070950469	2	0.772797527	1.697530864	1.791044776	1.167883212	1.74563591	2.219482121	2.075702076	1.525821596
-0.27	0.696459663	0.22655188	0.387784779	0.218221495	0.404157044	0.105374078	0.055834729	0.061842919	0.08291874	0.086281277	0.090909091	0.396039604	0	0.258732212	0.366300366	0.649350649	0.259403372	0.138888889	0.422535211	0.448430493	0.306748466	0.650406504	0.963081862	1.02739726	0.868055556	0.34904014	1.261261261	0.848896435	0.816993464	1.080246914	0.56980057	0.313479624	0.811688312	0.484652666	0.902255639	0.646203554	2.225755167	1.086956522	0.609756098	0.93708166	0.666666667	1.236476043	1.543209877	1.343283582	2.481751825	0.872817955	2.096177559	0.732600733	2.230046948
-0.26	0.232153221	0.090620752	0.048473097	0.109110747	0.115473441	0	0.111669458	0	0.165837479	0.086281277	0.090909091	0.099009901	0.116144019	0.129366106	0.610500611	0.38961039	0.259403372	0.138888889	0.704225352	0.747384155	0.920245399	0.650406504	0.642054575	0.684931507	1.388888889	1.396160558	0.540540541	1.528013582	0.490196078	0.925925926	0.56980057	0.626959248	0.649350649	1.292407108	1.654135338	0.484652666	1.430842607	0.776397516	0.762195122	0.401606426	0.533333333	1.081916538	1.851851852	1.492537313	2.335766423	1.122194514	1.479654747	1.831501832	1.525821596
-0.25	0.145095763	0.181241504	0.096946195	0.109110747	0.115473441	0.105374078	0	0	0.08291874	0.172562554	0	0.198019802	0	0	0.366300366	0	0.129701686	0.416666667	0.704225352	0.747384155	0.460122699	0.487804878	0.802568218	0.856164384	0.173611111	1.047120419	0.720720721	0.679117148	0.326797386	0.462962963	0.284900285	1.253918495	1.136363636	0.646203554	0.751879699	0.807754443	0.476947536	1.242236025	1.219512195	1.070950469	1.066666667	1.236476043	0.462962963	0.895522388	0.729927007	0.997506234	1.10974106	1.343101343	0.704225352
-0.24	0.174114916	0.090620752	0.048473097	0.163666121	0	0	0	0.061842919	0	0	0	0.099009901	0.116144019	0	0.488400488	0.25974026	0	0.555555556	0.281690141	0.597907324	0.306748466	0.487804878	0.321027287	0.856164384	0.347222222	0.523560209	0.720720721	0.848896435	0	1.080246914	0.56980057	0.626959248	0.811688312	0.323101777	1.654135338	0.646203554	0.476947536	0.621118012	0.304878049	0.803212851	1.066666667	0.154559505	0.617283951	0.895522388	0.583941606	0.623441397	0.739827374	0.976800977	1.291079812
-0.23	0.058038305	0.045310376	0	0.054555374	0	0	0	0.061842919	0	0.172562554	0	0.099009901	0	0.129366106	0.244200244	0.12987013	0.129701686	0	0.14084507	0.448430493	0.153374233	0.325203252	0.642054575	0.684931507	1.041666667	1.047120419	1.081081081	0.339558574	1.14379085	0.771604938	0.712250712	0.313479624	0.649350649	0.969305331	0.30075188	0.969305331	1.112877583	0.621118012	0.609756098	0.669344043	0.4	0.927357032	0.617283951	0.597014925	0.291970803	1.122194514	0.369913687	0.610500611	0.821596244
-0.22	0	0	0	0.054555374	0.115473441	0.052687039	0	0	0	0	0	0	0	0.129366106	0.122100122	0.25974026	0.129701686	0	0.281690141	0.298953662	0.460122699	0.325203252	0.481540931	0.51369863	0.868055556	0.523560209	1.261261261	0.339558574	0.163398693	1.080246914	0.427350427	0.78369906	0.487012987	0	0.45112782	0.323101777	0.158982512	0.310559006	0.304878049	0.669344043	0.266666667	1.081916538	0.154320988	0.746268657	0.291970803	0.997506234	0.493218249	0.732600733	1.408450704
-0.21	0.029019153	0	0.048473097	0.054555374	0.057736721	0.052687039	0	0	0	0	0.090909091	0	0	0.129366106	0	0.25974026	0.129701686	0.277777778	0.281690141	0.149476831	0	0.325203252	0.160513644	0.342465753	0	0.17452007	0.900900901	0.679117148	0.490196078	0.617283951	0.56980057	0.156739812	0.974025974	0.161550889	0.601503759	1.292407108	0.476947536	0.155279503	0.457317073	0.669344043	0.666666667	0.154559505	0.462962963	0.746268657	0.437956204	0.623441397	0.863131936	0.610500611	0.58685446
-0.2	0	0.045310376	0	0	0	0.052687039	0	0	0	0	0	0	0	0.129366106	0.122100122	0	0	0.277777778	0.281690141	0.149476831	0.153374233	0	0.321027287	0.171232877	0	0.698080279	1.081081081	0.169779287	0	0.617283951	0.284900285	0.313479624	0.487012987	0.323101777	0.601503759	0.323101777	0.635930048	0.155279503	0.152439024	0.401606426	0.4	0.772797527	0.308641975	0.298507463	0.145985401	0.374064838	0.616522811	1.098901099	0.234741784
-0.19	0.029019153	0.045310376	0	0	0.057736721	0	0	0.061842919	0	0	0	0.099009901	0	0.129366106	0	0.25974026	0.129701686	0.138888889	0.14084507	0	0	0.162601626	0.160513644	0.171232877	0.173611111	0.17452007	0.18018018	0.339558574	0.326797386	0.308641975	0.284900285	0.156739812	0	0.484652666	0.30075188	0	0.158982512	0.310559006	0.457317073	0.267737617	0.4	0.154559505	0.154320988	0.149253731	0	0.498753117	1.233045623	0.366300366	0.234741784
-0.18	0	0	0.048473097	0	0	0	0	0	0	0.086281277	0	0	0.116144019	0.129366106	0.366300366	0	0.129701686	0	0.281690141	0	0	0.325203252	0	0	0.347222222	0.34904014	0.540540541	0.169779287	0	0	0.142450142	0	0.324675325	0.161550889	0.15037594	0	0.158982512	0.155279503	0.457317073	0.535475234	0.266666667	0	0.462962963	0	0.291970803	0.249376559	0.246609125	0.122100122	0.821596244
-0.17	0.029019153	0	0	0	0	0	0	0	0	0	0	0	0	0	0	0	0	0.277777778	0.14084507	0	0	0.162601626	0.160513644	0.171232877	0.520833333	0.17452007	0.36036036	0.169779287	0.163398693	0.462962963	0	0.470219436	0.162337662	0.161550889	0.30075188	0.161550889	0	0	0.152439024	0	0.266666667	0.463678516	0.617283951	0.149253731	0.291970803	0.249376559	0.369913687	0.366300366	0.117370892
-0.16	0.058038305	0.090620752	0	0.054555374	0	0	0.055834729	0.061842919	0	0	0	0.099009901	0	0.129366106	0.122100122	0	0	0	0	0.149476831	0	0	0.321027287	0	0.347222222	0.34904014	0.36036036	0.509337861	0	0	0	0.156739812	0	0	0.30075188	0	0.158982512	0.155279503	0.152439024	0.133868809	0	0.154559505	0	0.447761194	0	0	0	0.244200244	0.352112676
-0.15	0	0	0.145419292	0	0	0	0	0	0	0	0.090909091	0	0	0	0.122100122	0	0	0.138888889	0	0	0.153374233	0.162601626	0	0	0	0.34904014	0.18018018	0.509337861	0.163398693	0	0	0.313479624	0.162337662	0.161550889	0.30075188	0.161550889	0.158982512	0.465838509	0	0	0.133333333	0.154559505	0.154320988	0.298507463	0	0.124688279	0.246609125	0	0.234741784
-0.14	0.029019153	0.045310376	0	0	0	0	0	0	0.08291874	0	0	0	0	0	0	0	0.259403372	0.138888889	0.14084507	0	0.153374233	0.325203252	0	0.171232877	0	0.34904014	0	0	0	0.308641975	0	0.156739812	0.162337662	0.323101777	0.15037594	0	0.317965024	0	0	0	0.133333333	0.154559505	0	0	0.291970803	0.249376559	0.123304562	0	0.234741784
-0.13	0	0.045310376	0	0.054555374	0.057736721	0	0	0.061842919	0.08291874	0	0.181818182	0	0.116144019	0.129366106	0	0.38961039	0	0	0.14084507	0	0	0	0	0.171232877	0.173611111	0	0.18018018	0.169779287	0.490196078	0.462962963	0.142450142	0	0.162337662	0.323101777	0	0	0.158982512	0.155279503	0	0.133868809	0	0	0	0.149253731	0.145985401	0	0.123304562	0.122100122	0
-0.12	0	0	0	0	0.057736721	0.052687039	0	0	0	0.086281277	0.090909091	0.198019802	0.116144019	0	0	0	0	0	0.14084507	0	0	0	0.160513644	0.171232877	0	0	0	0	0.326797386	0	0.142450142	0	0.162337662	0.323101777	0.15037594	0.161550889	0.158982512	0	0	0	0.266666667	0.309119011	0	0.149253731	0	0	0	0	0.234741784
-0.11	0	0	0.096946195	0	0	0.052687039	0	0	0	0	0	0.099009901	0	0.129366106	0	0.12987013	0	0	0	0	0	0.487804878	0	0	0	0.17452007	0.18018018	0	0	0.154320988	0.142450142	0	0	0	0.15037594	0.323101777	0	0.155279503	0.152439024	0.133868809	0	0	0	0.149253731	0	0	0	0	0.117370892
-0.1	0	0.045310376	0.048473097	0.054555374	0.057736721	0.052687039	0	0	0.08291874	0.086281277	0	0	0	0	0	0	0	0	0	0	0.153374233	0	0	0.171232877	0	0	0	0.169779287	0	0.154320988	0.284900285	0	0.487012987	0.161550889	0	0.161550889	0.158982512	0	0.152439024	0	0	0.154559505	0.308641975	0.149253731	0	0.124688279	0	0	0.234741784
-0.09	0	0.045310376	0	0	0	0	0	0.061842919	0.08291874	0.086281277	0.090909091	0.099009901	0	0	0.122100122	0.12987013	0	0	0	0	0	0	0.160513644	0.171232877	0.173611111	0.17452007	0	0	0	0	0	0.156739812	0.162337662	0.484652666	0.15037594	0.323101777	0.158982512	0	0.152439024	0.133868809	0	0.154559505	0	0.149253731	0.145985401	0.249376559	0	0.122100122	0.117370892
-0.08	0	0	0	0.054555374	0	0	0.055834729	0.061842919	0.08291874	0	0	0.099009901	0	0.129366106	0	0.25974026	0	0.138888889	0	0	0	0	0	0	0.173611111	0	0.18018018	0	0	0	0.284900285	0.313479624	0.324675325	0.323101777	0.902255639	0.161550889	0.158982512	0	0.152439024	0	0.266666667	0	0.154320988	0	0	0.124688279	0	0.244200244	0
-0.07	0	0	0.048473097	0	0	0	0	0.061842919	0	0	0	0.099009901	0	0	0.122100122	0	0	0	0.14084507	0.149476831	0	0	0	0	0	0.17452007	0	0	0.326797386	0.154320988	0	0.313479624	0.162337662	0	0.15037594	0.161550889	0.317965024	0	0.609756098	0	0.133333333	0.309119011	0.154320988	0.149253731	0	0.124688279	0	0	0
-0.06	0	0	0.048473097	0	0	0	0.055834729	0	0.08291874	0	0.090909091	0.099009901	0	0	0	0	0.129701686	0	0	0	0	0	0.160513644	0	0	0.34904014	0.18018018	0.339558574	0.163398693	0	0	0.156739812	0.324675325	0	0.30075188	0.161550889	0	0	0.152439024	0.133868809	0.133333333	0.154559505	0	0	0	0	0	0	0
-0.05	0	0	0	0	0	0	0	0.061842919	0.08291874	0	0	0.099009901	0	0	0	0.25974026	0	0.138888889	0.14084507	0.149476831	0	0	0	0	0	0	0.18018018	0.169779287	0	0	0.142450142	0.156739812	0.487012987	0.161550889	0.15037594	0.323101777	0	0	0.152439024	0.133868809	0.133333333	0	0.462962963	0.149253731	0	0	0	0	0
-0.04	0	0	0	0	0	0	0	0	0.08291874	0	0	0	0	0	0	0	0	0.138888889	0	0.149476831	0	0	0	0	0	0	0	0	0	0	0	0.156739812	0.162337662	0	0.15037594	0.323101777	0.317965024	0.155279503	0.152439024	0.267737617	0.4	0	0.154320988	0.447761194	0.145985401	0	0	0	0
-0.03	0	0	0	0	0	0	0	0	0.08291874	0	0	0.099009901	0	0.129366106	0.122100122	0	0	0.138888889	0	0.149476831	0.153374233	0	0	0.171232877	0	0	0	0	0.163398693	0.154320988	0.142450142	0	0.162337662	0.161550889	0.30075188	0	0.317965024	0.155279503	0.762195122	0.133868809	0	0	0.462962963	0.149253731	0.145985401	0.249376559	0.246609125	0	0
-0.02	0	0	0	0	0	0	0	0.123685838	0	0	0	0.099009901	0	0.129366106	0	0	0	0	0.14084507	0.298953662	0	0	0	0	0	0	0	0	0	0	0	0	0.162337662	0	0.30075188	0.323101777	0.158982512	0.621118012	0.304878049	0.267737617	0.266666667	0.618238022	0.308641975	0	0.437956204	0.124688279	0.123304562	0.122100122	0.234741784
-0.01	0	0	0	0.054555374	0	0	0.055834729	0	0	0	0.090909091	0	0	0	0.122100122	0	0	0	0.14084507	0	0	0	0	0	0	0	0.18018018	0	0	0	0.142450142	0	0	0	0.15037594	0	0.158982512	0.465838509	0	0.133868809	0.4	0.463678516	0.154320988	0.447761194	0.145985401	0.623441397	0.246609125	0.366300366	0.469483568
0	0.029019153	0	0	0	0	0	0.055834729	0	0	0	0	0.099009901	0	0	0	0	0	0	0	0	0	0	0	0	0.173611111	0	0	0	0	0	0	0	0	0	0.30075188	0.161550889	0.476947536	0	0	0	0.133333333	0.618238022	0.462962963	0.298507463	0.437956204	0.374064838	0.493218249	0.732600733	0
0.01	0	0	0	0.054555374	0.057736721	0.052687039	0	0.061842919	0	0.086281277	0	0.198019802	0.116144019	0	0	0.12987013	0	0	0	0	0	0.162601626	0	0	0	0	0	0	0	0	0	0	0	0.161550889	0	0.161550889	0.158982512	0.155279503	0.152439024	0.267737617	0.133333333	0	0.462962963	0.746268657	0.145985401	0.124688279	0.493218249	0.610500611	0.117370892
0.02	0	0	0	0	0.057736721	0.052687039	0.055834729	0	0	0	0	0	0	0	0	0.25974026	0.129701686	0	0	0	0	0	0	0	0	0	0	0	0	0	0	0	0	0	0	0	0	0	0	0.133868809	0.266666667	0	0.308641975	0	0.437956204	0.374064838	0.493218249	0.122100122	0.469483568
0.03	0	0	0	0	0	0.052687039	0	0	0.08291874	0	0.090909091	0	0.116144019	0	0	0	0	0	0	0	0	0	0	0.171232877	0	0	0	0	0	0.154320988	0	0	0	0	0	0	0	0.310559006	0	0	0.266666667	0	0.771604938	0.597014925	0.583941606	0.498753117	0	0.488400488	0.469483568
0.04	0	0	0	0	0	0	0	0	0	0	0	0	0	0	0.122100122	0	0.129701686	0	0	0	0	0	0	0	0	0	0	0	0	0	0	0	0	0	0	0	0	0	0	0	0	0	0.154320988	0.298507463	0	0	0.246609125	0.122100122	0.469483568
0.05	0.058038305	0	0.048473097	0.054555374	0	0.052687039	0.055834729	0.061842919	0	0	0	0	0	0	0	0	0	0	0.14084507	0	0	0	0	0	0	0	0	0	0	0	0	0	0	0	0.15037594	0	0	0	0.304878049	0	0	0	0	0	0.145985401	0.124688279	0.123304562	0	0.117370892
0.06	0	0	0	0.054555374	0	0.052687039	0.055834729	0.061842919	0.08291874	0	0.181818182	0	0	0	0	0	0	0	0	0	0	0	0	0	0	0	0	0	0	0	0	0	0	0	0	0	0	0	0	0	0	0	0	0.149253731	0.145985401	0.124688279	0	0	0.117370892
0.07	0.029019153	0.045310376	0	0.054555374	0	0	0.055834729	0	0.08291874	0	0	0	0	0.129366106	0.122100122	0	0	0	0	0	0	0	0	0	0	0	0	0	0	0	0	0	0	0	0	0	0	0	0	0	0	0	0	0.149253731	0	0	0	0.244200244	0.117370892
0.08	0.029019153	0.045310376	0	0	0	0.105374078	0.055834729	0.061842919	0	0	0.090909091	0	0.116144019	0	0	0	0	0	0	0	0	0	0	0	0	0	0	0	0	0	0	0	0	0	0	0	0	0	0	0	0	0	0.154320988	0	0	0	0	0	0
0.09	0	0	0	0	0	0	0	0	0	0	0	0	0	0	0	0.12987013	0	0	0	0	0	0	0	0	0	0	0	0	0	0	0	0	0	0	0	0	0	0	0	0	0	0	0	0	0	0	0	0	0
0.1	0.058038305	0	0	0.054555374	0	0	0	0	0.08291874	0.086281277	0	0	0	0	0	0	0	0	0	0	0	0	0	0	0	0	0	0	0	0	0	0	0	0	0	0	0	0	0	0	0	0	0	0	0	0	0	0	0
0.11	0	0	0	0	0.115473441	0	0	0	0	0	0	0	0	0	0	0	0	0	0	0	0	0	0	0	0	0	0	0	0	0	0	0	0	0	0	0	0	0	0	0	0	0	0	0	0	0	0	0	0
0.12	0.029019153	0.090620752	0	0	0	0.052687039	0	0	0	0	0	0	0	0	0	0	0	0	0	0	0	0	0	0	0	0	0	0	0	0	0	0	0	0	0	0	0	0	0	0	0	0	0	0	0	0	0	0	0
0.13	0.058038305	0.045310376	0.048473097	0	0	0	0	0	0.08291874	0	0	0	0.116144019	0	0	0	0	0	0	0	0	0	0	0	0	0	0	0	0	0	0	0	0	0	0	0	0	0	0	0	0	0	0	0	0	0	0	0	0
0.14	0	0	0	0.054555374	0	0	0.055834729	0	0	0	0	0	0	0	0	0	0	0	0	0	0	0	0	0	0	0	0	0	0	0	0	0	0	0	0	0	0	0	0	0	0	0	0	0	0	0	0	0	0
0.15	0.029019153	0	0	0	0	0	0	0	0	0	0.090909091	0	0	0	0	0	0	0	0	0	0	0	0	0	0	0	0	0	0	0	0	0	0	0	0	0	0	0	0	0	0	0	0	0	0	0	0	0	0
0.16	0	0	0	0	0	0	0	0	0	0	0	0	0	0	0	0	0	0	0	0	0	0	0	0	0	0	0	0	0	0	0	0	0	0	0	0	0	0	0	0	0	0	0	0	0	0	0	0	0
0.17	0.058038305	0	0	0.054555374	0	0	0	0	0	0	0	0	0	0	0	0	0	0	0	0	0	0	0	0	0	0	0	0	0	0	0	0	0	0	0	0	0	0	0	0	0	0	0	0	0	0	0	0	0
0.18	0	0.045310376	0	0	0	0	0	0	0	0	0	0	0	0	0	0	0	0	0	0	0	0	0	0	0	0	0	0	0	0	0	0	0	0	0	0	0	0	0	0	0	0	0	0	0	0	0	0	0
0.19	0	0	0.048473097	0.054555374	0	0	0	0	0	0	0	0	0	0	0	0	0	0	0	0	0	0	0	0	0	0	0	0	0	0	0	0	0	0	0	0	0	0	0	0	0	0	0	0	0	0	0	0	0
0.2	0	0	0	0	0	0	0	0	0	0	0	0	0	0	0	0	0	0	0	0	0	0	0	0	0	0	0	0	0	0	0	0	0	0	0	0	0	0	0	0	0	0	0	0	0	0	0	0	0
0.21	0	0	0	0	0	0	0	0	0	0	0	0	0	0	0	0	0	0	0	0	0	0	0	0	0	0	0	0	0	0	0	0	0	0	0	0	0	0	0	0	0	0	0	0	0	0	0	0	0
0.22	0	0	0	0	0	0	0	0	0	0	0	0	0	0	0	0	0	0	0	0	0	0	0	0	0	0	0	0	0	0	0	0	0	0	0	0	0	0	0	0	0	0	0	0	0	0	0	0	0
0.23	0	0.045310376	0	0	0	0	0	0	0	0	0	0	0	0	0	0	0	0	0	0	0	0	0	0	0	0	0	0	0	0	0	0	0	0	0	0	0	0	0	0	0	0	0	0	0	0	0	0	0
0.24	0	0	0	0	0	0	0	0	0	0	0	0	0	0	0	0	0	0	0	0	0	0	0	0	0	0	0	0	0	0	0	0	0	0	0	0	0	0	0	0	0	0	0	0	0	0	0	0	0
0.25	0	0	0	0	0	0	0	0	0	0	0	0	0	0	0	0	0	0	0	0	0	0	0	0	0	0	0	0	0	0	0	0	0	0	0	0	0	0	0	0	0	0	0	0	0	0	0	0	0
0.26	0	0	0	0	0	0	0	0	0	0	0	0	0	0	0	0	0	0	0	0	0	0	0	0	0	0	0	0	0	0	0	0	0	0	0	0	0	0	0	0	0	0	0	0	0	0	0	0	0
0.27	0	0	0	0	0	0	0	0	0	0	0	0	0	0	0	0	0	0	0	0	0	0	0	0	0	0	0	0	0	0	0	0	0	0	0	0	0	0	0	0	0	0	0	0	0	0	0	0	0
0.28	0	0	0	0	0	0	0	0	0	0	0	0	0	0	0	0	0	0	0	0	0	0	0	0	0	0	0	0	0	0	0	0	0	0	0	0	0	0	0	0	0	0	0	0	0	0	0	0	0
0.29	0	0	0	0	0	0	0	0	0	0	0	0	0	0	0	0	0	0	0	0	0	0	0	0	0	0	0	0	0	0	0	0	0	0	0	0	0	0	0	0	0	0	0	0	0	0	0	0	0
0.3	0	0	0	0	0	0	0	0	0	0	0	0	0	0	0	0	0	0	0	0	0	0	0	0	0	0	0	0	0	0	0	0	0	0	0	0	0	0	0	0	0	0	0	0	0	0	0	0	0
0.31	0	0	0	0	0	0	0	0	0	0	0	0	0	0	0	0	0	0	0	0	0	0	0	0	0	0	0	0	0	0	0	0	0	0	0	0	0	0	0	0	0	0	0	0	0	0	0	0	0
0.32	0	0	0	0	0	0	0	0	0	0	0	0	0	0	0	0	0	0	0	0	0	0	0	0	0	0	0	0	0	0	0	0	0	0	0	0	0	0	0	0	0	0	0	0	0	0	0	0	0
0.33	0	0	0	0	0	0	0	0	0	0	0	0	0	0	0	0	0	0	0	0	0	0	0	0	0	0	0	0	0	0	0	0	0	0	0	0	0	0	0	0	0	0	0	0	0	0	0	0	0
0.34	0	0	0	0	0	0	0	0	0	0	0	0	0	0	0	0	0	0	0	0	0	0	0	0	0	0	0	0	0	0	0	0	0	0	0	0	0	0	0	0	0	0	0	0	0	0	0	0	0
0.35	0	0	0	0	0	0	0	0	0	0	0	0	0	0	0	0	0	0	0	0	0	0	0	0	0	0	0	0	0	0	0	0	0	0	0	0	0	0	0	0	0	0	0	0	0	0	0	0	0
0.36	0	0	0	0	0	0	0	0	0	0	0	0	0	0	0	0	0	0	0	0	0	0	0	0	0	0	0	0	0	0	0	0	0	0	0	0	0	0	0	0	0	0	0	0	0	0	0	0	0
0.37	0	0	0	0	0	0	0	0	0	0	0	0	0	0	0	0	0	0	0	0	0	0	0	0	0	0	0	0	0	0	0	0	0	0	0	0	0	0	0	0	0	0	0	0	0	0	0	0	0
0.38	0	0	0	0	0	0	0	0	0	0	0	0	0	0	0	0	0	0	0	0	0	0	0	0	0	0	0	0	0	0	0	0	0	0	0	0	0	0	0	0	0	0	0	0	0	0	0	0	0
0.39	0	0	0	0	0	0	0	0	0	0	0	0	0	0	0	0	0	0	0	0	0	0	0	0	0	0	0	0	0	0	0	0	0	0	0	0	0	0	0	0	0	0	0	0	0	0	0	0	0
0.4	0	0	0	0	0	0	0	0	0	0	0	0	0	0	0	0	0	0	0	0	0	0	0	0	0	0	0	0	0	0	0	0	0	0	0	0	0	0	0	0	0	0	0	0	0	0	0	0	0
0.41	0	0	0	0	0	0	0	0	0	0	0	0	0	0	0	0	0	0	0	0	0	0	0	0	0	0	0	0	0	0	0	0	0	0	0	0	0	0	0	0	0	0	0	0	0	0	0	0	0
0.42	0	0	0	0	0	0	0	0	0	0	0	0	0	0	0	0	0	0	0	0	0	0	0	0	0	0	0	0	0	0	0	0	0	0	0	0	0	0	0	0	0	0	0	0	0	0	0	0	0
0.43	0	0	0	0	0	0	0	0	0	0	0	0	0	0	0	0	0	0	0	0	0	0	0	0	0	0	0	0	0	0	0	0	0	0	0	0	0	0	0	0	0	0	0	0	0	0	0	0	0
0.44	0	0	0	0	0	0	0	0	0	0	0	0	0	0	0	0	0	0	0	0	0	0	0	0	0	0	0	0	0	0	0	0	0	0	0	0	0	0	0	0	0	0	0	0	0	0	0	0	0
0.45	0	0	0	0	0	0	0	0	0	0	0	0	0	0	0	0	0	0	0	0	0	0	0	0	0	0	0	0	0	0	0	0	0	0	0	0	0	0	0	0	0	0	0	0	0	0	0	0	0
0.46	0	0	0	0	0	0	0	0	0	0	0	0	0	0	0	0	0	0	0	0	0	0	0	0	0	0	0	0	0	0	0	0	0	0	0	0	0	0	0	0	0	0	0	0	0	0	0	0	0
0.47	0	0	0	0	0	0	0	0	0	0	0	0	0	0	0	0	0	0	0	0	0	0	0	0	0	0	0	0	0	0	0	0	0	0	0	0	0	0	0	0	0	0	0	0	0	0	0	0	0
0.48	0	0	0	0	0	0	0	0	0	0	0	0	0	0	0	0	0	0	0	0	0	0	0	0	0	0	0	0	0	0	0	0	0	0	0	0	0	0	0	0	0	0	0	0	0	0	0	0	0
0.49	0	0	0	0	0	0	0	0	0	0	0	0	0	0	0	0	0	0	0	0	0	0	0	0	0	0	0	0	0	0	0	0	0	0	0	0	0	0	0	0	0	0	0	0	0	0	0	0	0
0.5	0	0	0	0	0	0	0	0	0	0	0	0	0	0	0	0	0	0	0	0	0	0	0	0	0	0	0	0	0	0	0	0	0	0	0	0	0	0	0	0	0	0	0	0	0	0	0	0	0
0.51	0	0	0	0	0	0	0	0	0	0	0	0	0	0	0	0	0	0	0	0	0	0	0	0	0	0	0	0	0	0	0	0	0	0	0	0	0	0	0	0	0	0	0	0	0	0	0	0	0
0.52	0	0	0	0	0	0	0	0	0	0	0	0	0	0	0	0	0	0	0	0	0	0	0	0	0	0	0	0	0	0	0	0	0	0	0	0	0	0	0	0	0	0	0	0	0	0	0	0	0
0.53	0	0	0	0	0	0	0	0	0	0	0	0	0	0	0	0	0	0	0	0	0	0	0	0	0	0	0	0	0	0	0	0	0	0	0	0	0	0	0	0	0	0	0	0	0	0	0	0	0
0.54	0	0	0	0	0	0	0	0	0	0	0	0	0	0	0	0	0	0	0	0	0	0	0	0	0	0	0	0	0	0	0	0	0	0	0	0	0	0	0	0	0	0	0	0	0	0	0	0	0
0.55	0	0	0	0	0	0	0	0	0	0	0	0	0	0	0	0	0	0	0	0	0	0	0	0	0	0	0	0	0	0	0	0	0	0	0	0	0	0	0	0	0	0	0	0	0	0	0	0	0
0.56	0	0	0	0	0	0	0	0	0	0	0	0	0	0	0	0	0	0	0	0	0	0	0	0	0	0	0	0	0	0	0	0	0	0	0	0	0	0	0	0	0	0	0	0	0	0	0	0	0
0.57	0	0	0	0	0	0	0	0	0	0	0	0	0	0	0	0	0	0	0	0	0	0	0	0	0	0	0	0	0	0	0	0	0	0	0	0	0	0	0	0	0	0	0	0	0	0	0	0	0
0.58	0	0	0	0	0	0	0	0	0	0	0	0	0	0	0	0	0	0	0	0	0	0	0	0	0	0	0	0	0	0	0	0	0	0	0	0	0	0	0	0	0	0	0	0	0	0	0	0	0
0.59	0	0	0	0	0	0	0	0	0	0	0	0	0	0	0	0	0	0	0	0	0	0	0	0	0	0	0	0	0	0	0	0	0	0	0	0	0	0	0	0	0	0	0	0	0	0	0	0	0
0.6	0	0	0	0	0	0	0	0	0	0	0	0	0	0	0	0	0	0	0	0	0	0	0	0	0	0	0	0	0	0	0	0	0	0	0	0	0	0	0	0	0	0	0	0	0	0	0	0	0
0.61	0	0	0	0	0	0	0	0	0	0	0	0	0	0	0	0	0	0	0	0	0	0	0	0	0	0	0	0	0	0	0	0	0	0	0	0	0	0	0	0	0	0	0	0	0	0	0	0	0
0.62	0	0	0	0	0	0	0	0	0	0	0	0	0	0	0	0	0	0	0	0	0	0	0	0	0	0	0	0	0	0	0	0	0	0	0	0	0	0	0	0	0	0	0	0	0	0	0	0	0
0.63	0	0	0	0	0	0	0	0	0	0	0	0	0	0	0	0	0	0	0	0	0	0	0	0	0	0	0	0	0	0	0	0	0	0	0	0	0	0	0	0	0	0	0	0	0	0	0	0	0
0.64	0	0	0	0	0	0	0	0	0	0	0	0	0	0	0	0	0	0	0	0	0	0	0	0	0	0	0	0	0	0	0	0	0	0	0	0	0	0	0	0	0	0	0	0	0	0	0	0	0
0.65	0	0	0	0	0	0	0	0	0	0	0	0	0	0	0	0	0	0	0	0	0	0	0	0	0	0	0	0	0	0	0	0	0	0	0	0	0	0	0	0	0	0	0	0	0	0	0	0	0
0.66	0	0	0	0	0	0	0	0	0	0	0	0	0	0	0	0	0	0	0	0	0	0	0	0	0	0	0	0	0	0	0	0	0	0	0	0	0	0	0	0	0	0	0	0	0	0	0	0	0
0.67	0	0	0	0	0	0	0	0	0	0	0	0	0	0	0	0	0	0	0	0	0	0	0	0	0	0	0	0	0	0	0	0	0	0	0	0	0	0	0	0	0	0	0	0	0	0	0	0	0
0.68	0	0	0	0	0	0	0	0	0	0	0	0	0	0	0	0	0	0	0	0	0	0	0	0	0	0	0	0	0	0	0	0	0	0	0	0	0	0	0	0	0	0	0	0	0	0	0	0	0
0.69	0	0	0	0	0	0	0	0	0	0	0	0	0	0	0	0	0	0	0	0	0	0	0	0	0	0	0	0	0	0	0	0	0	0	0	0	0	0	0	0	0	0	0	0	0	0	0	0	0
0.7	0	0	0	0	0	0	0	0	0	0	0	0	0	0	0	0	0	0	0	0	0	0	0	0	0	0	0	0	0	0	0	0	0	0	0	0	0	0	0	0	0	0	0	0	0	0	0	0	0
0.71	0	0	0	0	0	0	0	0	0	0	0	0	0	0	0	0	0	0	0	0	0	0	0	0	0	0	0	0	0	0	0	0	0	0	0	0	0	0	0	0	0	0	0	0	0	0	0	0	0
0.72	0	0	0	0	0	0	0	0	0	0	0	0	0	0	0	0	0	0	0	0	0	0	0	0	0	0	0	0	0	0	0	0	0	0	0	0	0	0	0	0	0	0	0	0	0	0	0	0	0
0.73	0	0	0	0	0	0	0	0	0	0	0	0	0	0	0	0	0	0	0	0	0	0	0	0	0	0	0	0	0	0	0	0	0	0	0	0	0	0	0	0	0	0	0	0	0	0	0	0	0
0.74	0	0	0	0	0	0	0	0	0	0	0	0	0	0	0	0	0	0	0	0	0	0	0	0	0	0	0	0	0	0	0	0	0	0	0	0	0	0	0	0	0	0	0	0	0	0	0	0	0
0.75	0	0	0	0	0	0	0	0	0	0	0	0	0	0	0	0	0	0	0	0	0	0	0	0	0	0	0	0	0	0	0	0	0	0	0	0	0	0	0	0	0	0	0	0	0	0	0	0	0
0.76	0	0	0	0	0	0	0	0	0	0	0	0	0	0	0	0	0	0	0	0	0	0	0	0	0	0	0	0	0	0	0	0	0	0	0	0	0	0	0	0	0	0	0	0	0	0	0	0	0
0.77	0	0	0	0	0	0	0	0	0	0	0	0	0	0	0	0	0	0	0	0	0	0	0	0	0	0	0	0	0	0	0	0	0	0	0	0	0	0	0	0	0	0	0	0	0	0	0	0	0
0.78	0	0	0	0	0	0	0	0	0	0	0	0	0	0	0	0	0	0	0	0	0	0	0	0	0	0	0	0	0	0	0	0	0	0	0	0	0	0	0	0	0	0	0	0	0	0	0	0	0
0.79	0	0	0	0	0	0	0	0	0	0	0	0	0	0	0	0	0	0	0	0	0	0	0	0	0	0	0	0	0	0	0	0	0	0	0	0	0	0	0	0	0	0	0	0	0	0	0	0	0
0.8	0	0	0	0	0	0	0	0	0	0	0	0	0	0	0	0	0	0	0	0	0	0	0	0	0	0	0	0	0	0	0	0	0	0	0	0	0	0	0	0	0	0	0	0	0	0	0	0	0
0.81	0	0	0	0	0	0	0	0	0	0	0	0	0	0	0	0	0	0	0	0	0	0	0	0	0	0	0	0	0	0	0	0	0	0	0	0	0	0	0	0	0	0	0	0	0	0	0	0	0
0.82	0	0	0	0	0	0	0	0	0	0	0	0	0	0	0	0	0	0	0	0	0	0	0	0	0	0	0	0	0	0	0	0	0	0	0	0	0	0	0	0	0	0	0	0	0	0	0	0	0
0.83	0	0	0	0	0	0	0	0	0	0	0	0	0	0	0	0	0	0	0	0	0	0	0	0	0	0	0	0	0	0	0	0	0	0	0	0	0	0	0	0	0	0	0	0	0	0	0	0	0
0.84	0	0	0	0	0	0	0	0	0	0	0	0	0	0	0	0	0	0	0	0	0	0	0	0	0	0	0	0	0	0	0	0	0	0	0	0	0	0	0	0	0	0	0	0	0	0	0	0	0
0.85	0	0	0	0	0	0	0	0	0	0	0	0	0	0	0	0	0	0	0	0	0	0	0	0	0	0	0	0	0	0	0	0	0	0	0	0	0	0	0	0	0	0	0	0	0	0	0	0	0
0.86	0	0	0	0	0	0	0	0	0	0	0	0	0	0	0	0	0	0	0	0	0	0	0	0	0	0	0	0	0	0	0	0	0	0	0	0	0	0	0	0	0	0	0	0	0	0	0	0	0
0.87	0	0	0	0	0	0	0	0	0	0	0	0	0	0	0	0	0	0	0	0	0	0	0	0	0	0	0	0	0	0	0	0	0	0	0	0	0	0	0	0	0	0	0	0	0	0	0	0	0
0.88	0	0	0	0	0	0	0	0	0	0	0	0	0	0	0	0	0	0	0	0	0	0	0	0	0	0	0	0	0	0	0	0	0	0	0	0	0	0	0	0	0	0	0	0	0	0	0	0	0
0.89	0	0	0	0	0	0	0	0	0	0	0	0	0	0	0	0	0	0	0	0	0	0	0	0	0	0	0	0	0	0	0	0	0	0	0	0	0	0	0	0	0	0	0	0	0	0	0	0	0
0.9	0	0	0	0	0	0	0	0	0	0	0	0	0	0	0	0	0	0	0	0	0	0	0	0	0	0	0	0	0	0	0	0	0	0	0	0	0	0	0	0	0	0	0	0	0	0	0	0	0
0.91	0	0	0	0	0	0	0	0	0	0	0	0	0	0	0	0	0	0	0	0	0	0	0	0	0	0	0	0	0	0	0	0	0	0	0	0	0	0	0	0	0	0	0	0	0	0	0	0	0
0.92	0	0	0	0	0	0	0	0	0	0	0	0	0	0	0	0	0	0	0	0	0	0	0	0	0	0	0	0	0	0	0	0	0	0	0	0	0	0	0	0	0	0	0	0	0	0	0	0	0
0.93	0	0	0	0	0	0	0	0	0	0	0	0	0	0	0	0	0	0	0	0	0	0	0	0	0	0	0	0	0	0	0	0	0	0	0	0	0	0	0	0	0	0	0	0	0	0	0	0	0
0.94	0	0	0	0	0	0	0	0	0	0	0	0	0	0	0	0	0	0	0	0	0	0	0	0	0	0	0	0	0	0	0	0	0	0	0	0	0	0	0	0	0	0	0	0	0	0	0	0	0
0.95	0	0	0	0	0	0	0	0	0	0	0	0	0	0	0	0	0	0	0	0	0	0	0	0	0	0	0	0	0	0	0	0	0	0	0	0	0	0	0	0	0	0	0	0	0	0	0	0	0
0.96	0	0	0	0	0	0	0	0	0	0	0	0	0	0	0	0	0	0	0	0	0	0	0	0	0	0	0	0	0	0	0	0	0	0	0	0	0	0	0	0	0	0	0	0	0	0	0	0	0
0.97	0	0	0	0	0	0	0	0	0	0	0	0	0	0	0	0	0	0	0	0	0	0	0	0	0	0	0	0	0	0	0	0	0	0	0	0	0	0	0	0	0	0	0	0	0	0	0	0	0
0.98	0	0	0	0	0	0	0	0	0	0	0	0	0	0	0	0	0	0	0	0	0	0	0	0	0	0	0	0	0	0	0	0	0	0	0	0	0	0	0	0	0	0	0	0	0	0	0	0	0
0.99	0	0	0	0	0	0	0	0	0	0	0	0	0	0	0	0	0	0	0	0	0	0	0	0	0	0	0	0	0	0	0	0	0	0	0	0	0	0	0	0	0	0	0	0	0	0	0	0	0
1	0	0	0	0	0	0	0	0	0	0	0	0	0	0	0	0	0	0	0	0	0	0	0	0	0	0	0	0	0	0	0	0	0	0	0	0	0	0	0	0	0	0	0	0	0	0	0	0	0
[truncated: 49 more columns]
