# Supplementary material for: Early indicators of tidal ecosystem shifts in estuaries
Source: Nat Commun. 2023 Apr 6;14:1911. doi: 10.1038/s41467-023-37444-6 (PMC10079839; doi:10.1038/s41467-023-37444-6)
Supplement: Supplementary file 4 — Source Data [file 41467_2023_37444_MOESM4_ESM.zip › Source Data/Figure S5/FigureS5d_SourceData.csv]

Supplementary Figure 5d. The frequency of different NDVI values over the upper intertidal (above neap high water level) [Humber, 2016]
	DESCRIPTION
ROWS	Normalized Differential Vegetation Index (NDVI), the row names in the first collumn indicate a 1D array of values between -1 and 1.
COLUMNS	Tidal inundations skipped (%), the names in the first row indicate a 1D array of values between 0 and 1.
VALUES	The probability density of the specified NDVI value to occur at the specified tidal position.
	0.01	0.02	0.03	0.04	0.05	0.06	0.07	0.08	0.09	0.1	0.11	0.12	0.13	0.14	0.15	0.16	0.17	0.18	0.19	0.2	0.21	0.22	0.23	0.24	0.25	0.26	0.27	0.28	0.29	0.3	0.31	0.32	0.33	0.34	0.35	0.36	0.37	0.38	0.39	0.4	0.41	0.42	0.43	0.44	0.45	0.46	0.47	0.48	0.49
-1	0	0	0	0	0	0	0	0	0	0	0	0	0	0	0	0	0	0	0	0	0	0	0	0	0	0	0	0	0	0	0	0	0	0	0	0	0	0	0	0	0	0	0	0	0	0	0	0	0
-0.99	0.136332652	0	0	0	0	0	0	0	0	0	0	0	0	0	0	0	0	0	0	0	0	0	0	0	0	0	0	0	0	0	0	0	0	0	0	0	0	0	0	0	0	0	0	0	0	0	0	0	0
-0.98	0.034083163	0	0	0	0	0	0	0	0	0	0	0	0	0	0	0	0	0	0	0	0	0	0	0	0	0	0	0	0	0	0	0	0	0	0	0	0	0	0	0	0	0	0	0	0	0	0	0	0
-0.97	0.068166326	0	0	0	0	0	0	0	0	0	0	0	0	0	0	0	0	0	0	0	0	0	0	0	0	0	0	0	0	0	0	0	0	0	0	0	0	0	0	0	0	0	0	0	0	0	0	0	0
-0.96	0.034083163	0	0	0	0	0	0	0	0	0	0	0	0	0	0	0	0	0	0	0	0	0	0	0	0	0	0	0	0	0	0	0	0	0	0	0	0	0	0	0	0	0	0	0	0	0	0	0	0
-0.95	0	0	0	0	0	0	0	0	0	0	0	0	0	0	0	0	0	0	0	0	0	0	0	0	0	0	0	0	0	0	0	0	0	0	0	0	0	0	0	0	0	0	0	0	0	0	0	0	0
-0.94	0	0	0	0	0	0	0	0	0	0	0	0	0	0	0	0	0	0	0	0	0	0	0	0	0	0	0	0	0	0	0	0	0	0	0	0	0	0	0	0	0	0	0	0	0	0	0	0	0
-0.93	0	0	0	0	0	0	0	0	0	0	0	0	0	0	0	0	0	0	0	0	0	0	0	0	0	0	0	0	0	0	0	0	0	0	0	0	0	0	0	0	0	0	0	0	0	0	0	0	0
-0.92	0	0	0	0	0	0	0	0	0	0	0	0	0	0	0	0	0	0	0	0	0	0	0	0	0	0	0	0	0	0	0	0	0	0	0	0	0	0	0	0	0	0	0	0	0	0	0	0	0
-0.91	0	0	0	0	0	0	0	0	0	0	0	0	0	0	0	0	0	0	0	0	0	0	0	0	0	0	0	0	0	0	0	0	0	0	0	0	0	0	0	0	0	0	0	0	0	0	0	0	0
-0.9	0.102249489	0	0	0	0	0	0	0	0	0	0	0	0	0	0	0	0	0	0	0	0	0	0	0	0	0	0	0	0	0	0	0	0	0	0	0	0	0	0	0	0	0	0	0	0	0	0	0	0
-0.89	0	0	0	0	0	0	0	0	0	0	0	0	0	0	0	0	0	0	0	0	0	0	0	0	0	0	0	0	0	0	0	0	0	0	0	0	0	0	0	0	0	0	0	0	0	0	0	0	0
-0.88	0	0	0	0	0	0	0	0	0	0	0	0	0	0	0	0	0	0	0	0	0	0	0	0	0	0	0	0	0	0	0	0	0	0	0	0	0	0	0	0	0	0	0	0	0	0	0	0	0
-0.87	0.034083163	0	0	0	0	0	0	0	0	0	0	0	0	0	0	0	0	0	0	0	0	0	0	0	0	0	0	0	0	0	0	0	0	0	0	0	0	0	0	0	0	0	0	0	0	0	0	0	0
-0.86	0	0	0	0	0	0	0	0	0	0	0	0	0	0	0	0	0	0	0	0	0	0	0	0	0	0	0	0	0	0	0	0	0	0	0	0	0	0	0	0	0	0	0	0	0	0	0	0	0
-0.85	0	0	0	0	0	0	0	0	0	0	0	0	0	0	0	0	0	0	0	0	0	0	0	0	0	0	0	0	0	0	0	0	0	0	0	0	0	0	0	0	0	0	0	0	0	0	0	0	0
-0.84	0.034083163	0	0	0	0	0	0	0	0	0	0	0	0	0	0	0	0	0	0	0	0	0	0	0	0	0	0	0	0	0	0	0	0	0	0	0	0	0	0	0	0	0	0	0	0	0	0	0	0
-0.83	0.034083163	0	0	0	0	0	0	0	0	0	0	0	0	0	0	0	0	0	0	0	0	0	0	0	0	0	0	0	0	0	0	0	0	0	0	0	0	0	0	0	0	0	0	0	0	0	0	0	0
-0.82	0.034083163	0	0	0	0	0	0	0	0	0	0	0	0	0	0	0	0	0	0	0	0	0	0	0	0	0	0	0	0	0	0	0	0	0	0	0	0	0	0	0	0	0	0	0	0	0	0	0	0
-0.81	0.102249489	0	0	0	0	0	0	0	0	0	0	0	0	0	0	0	0	0	0	0	0	0	0	0	0	0	0	0	0	0	0	0	0	0	0	0	0	0	0	0	0	0	0	0	0	0	0	0	0
-0.8	0	0	0	0	0	0	0	0	0	0	0	0	0	0	0	0	0	0	0	0	0	0	0	0	0	0	0	0	0	0	0	0	0	0	0	0	0	0	0	0	0	0	0	0	0	0	0	0	0
-0.79	0	0	0	0	0	0	0	0	0	0	0	0	0	0	0	0	0	0	0	0	0	0	0	0	0	0	0	0	0	0	0	0	0	0	0	0	0	0	0	0	0	0	0	0	0	0	0	0	0
-0.78	0	0	0	0	0	0	0	0	0	0	0	0	0	0	0	0	0	0	0	0	0	0	0	0	0	0	0	0	0	0	0	0	0	0	0	0	0	0	0	0	0	0	0	0	0	0	0	0	0
-0.77	0.034083163	0	0	0	0	0	0	0	0	0	0	0	0	0	0	0	0	0	0	0	0	0	0	0	0	0	0	0	0	0	0	0	0	0	0	0	0	0	0	0	0	0	0	0	0	0	0	0	0
-0.76	0	0	0	0	0	0	0	0	0	0	0	0	0	0	0	0	0	0	0	0	0	0	0	0	0	0	0	0	0	0	0	0	0	0	0	0	0	0	0	0	0	0	0	0	0	0	0	0	0
-0.75	0.102249489	0	0	0	0	0	0	0	0	0	0	0	0	0	0	0	0	0	0	0	0	0	0	0	0	0	0	0	0	0	0	0	0	0	0	0	0	0	0	0	0	0	0	0	0	0	0	0	0
-0.74	0.034083163	0	0	0	0	0	0	0	0	0	0	0	0	0	0	0	0	0	0	0	0	0	0	0	0	0	0	0	0	0	0	0	0	0	0	0	0	0	0	0	0	0	0	0	0	0	0	0	0
-0.73	0	0	0	0	0	0	0	0	0	0	0	0	0	0	0	0	0	0	0	0	0	0	0	0	0	0	0	0	0	0	0	0	0	0	0	0	0	0	0	0	0	0	0	0	0	0	0	0	0
-0.72	0	0	0	0	0	0	0	0	0	0	0	0	0	0	0	0	0	0	0	0	0	0	0	0	0	0	0	0	0	0	0	0	0	0	0	0	0	0	0	0	0	0	0	0	0	0	0	0	0
-0.71	0.068166326	0	0	0	0	0	0	0	0	0	0	0	0	0	0	0	0	0	0	0	0	0	0	0	0	0	0	0	0	0	0	0	0	0	0	0	0	0	0	0	0	0	0	0	0	0	0	0	0
-0.7	0	0	0	0	0	0	0	0	0	0	0	0	0	0	0	0	0	0	0	0	0	0	0	0	0	0	0	0	0	0	0	0	0	0	0	0	0	0	0	0	0	0	0	0	0	0	0	0	0
-0.69	0	0	0	0	0	0	0	0	0	0	0	0	0	0	0	0	0	0	0	0	0	0	0	0	0	0	0	0	0	0	0	0	0	0	0	0	0	0	0	0	0	0	0	0	0	0	0	0	0
-0.68	0.034083163	0	0	0	0	0	0	0	0	0	0	0	0	0	0	0	0	0	0	0	0	0	0	0	0	0	0	0	0	0	0	0	0	0	0	0	0	0	0	0	0	0	0	0	0	0	0	0	0
-0.67	0.034083163	0	0	0	0	0	0	0	0	0	0	0	0	0	0	0	0	0	0	0	0	0	0	0	0	0	0	0	0	0	0	0	0	0	0	0	0	0	0	0	0	0	0	0	0	0	0	0	0
-0.66	0.034083163	0	0	0	0	0	0	0	0	0	0	0	0	0	0	0	0	0	0	0	0	0	0	0	0	0	0	0	0	0	0	0	0	0	0	0	0	0	0	0	0	0	0	0	0	0	0	0	0
-0.65	0.034083163	0	0	0	0	0	0	0	0	0	0	0	0	0	0	0	0	0	0	0	0	0	0	0	0	0	0	0	0	0	0	0	0	0	0	0	0	0	0	0	0	0	0	0	0	0	0	0	0
-0.64	0.034083163	0	0	0	0	0	0	0	0	0	0	0	0	0	0	0	0	0	0	0	0	0	0	0	0	0	0	0	0	0	0	0	0	0	0	0	0	0	0	0	0	0	0	0	0	0	0	0	0
-0.63	0.102249489	0	0	0	0	0	0	0	0	0	0	0	0	0	0	0	0	0	0	0	0	0	0	0	0	0	0	0	0	0	0	0	0	0	0	0	0	0	0	0	0	0	0	0	0	0	0	0	0
-0.62	0.068166326	0	0	0	0	0	0	0	0	0	0	0	0	0	0	0	0	0	0	0	0	0	0	0	0	0	0	0	0	0	0	0	0	0	0	0	0	0	0	0	0	0	0	0	0	0	0	0	0
-0.61	0	0	0	0	0	0	0	0	0	0	0	0	0	0	0	0	0	0	0	0	0	0	0	0	0	0	0	0	0	0	0	0	0	0	0	0	0	0	0	0	0	0	0	0	0	0	0	0	0
-0.6	0	0	0	0	0	0	0	0	0	0	0	0	0	0	0	0	0	0	0	0	0	0	0	0	0	0	0	0	0	0	0	0	0	0	0	0	0	0	0	0	0	0	0	0	0	0	0	0	0
-0.59	0.034083163	0	0	0	0	0	0	0	0	0	0	0	0	0	0	0	0	0	0	0	0	0	0	0	0	0	0	0	0	0	0	0	0	0	0	0	0	0	0	0	0	0	0	0	0	0	0	0	0
-0.58	0.034083163	0	0	0	0	0	0	0	0	0	0	0	0	0	0	0	0	0	0	0	0	0	0	0	0	0	0	0	0	0	0	0	0	0	0	0	0	0	0	0	0	0	0	0	0	0	0	0	0
-0.57	0.204498978	0	0	0	0	0	0	0	0	0	0	0	0	0	0	0	0	0	0	0	0	0	0	0	0	0	0	0	0	0	0	0	0	0	0	0	0	0	0	0	0	0	0	0	0	0	0	0	0
-0.56	0.034083163	0	0	0	0	0	0	0	0	0	0	0	0	0	0	0	0	0	0	0	0	0	0	0	0	0	0	0	0	0	0	0	0	0	0	0	0	0	0	0	0	0	0	0	0	0	0	0	0
-0.55	0	0	0	0	0	0	0	0	0	0	0	0	0	0	0	0	0	0	0	0	0	0	0	0	0	0	0	0	0	0	0	0	0	0	0	0	0	0	0	0	0	0	0	0	0	0	0	0	0
-0.54	0.102249489	0	0	0	0	0	0	0	0	0	0	0	0	0	0	0	0	0	0	0	0	0	0	0	0	0	0	0	0	0	0	0	0	0	0	0	0	0	0	0	0	0	0	0	0	0	0	0	0
-0.53	0.034083163	0	0	0	0	0	0	0	0	0	0	0	0	0	0	0	0	0	0	0	0	0	0	0	0	0	0	0	0	0	0	0	0	0	0	0	0	0	0	0	0	0	0	0	0	0	0	0	0
-0.52	0	0	0	0	0	0	0	0	0	0	0	0	0	0	0	0	0	0	0	0	0	0	0	0	0	0	0	0	0	0	0	0	0	0	0	0	0	0	0	0	0	0	0	0	0	0	0	0	0
-0.51	0.102249489	0	0	0	0	0	0	0	0	0	0	0	0	0	0	0	0	0	0	0	0	0	0	0	0	0	0	0	0	0	0	0	0	0	0	0	0	0	0	0	0	0	0	0	0	0	0	0	0
-0.5	0	0	0	0	0	0	0	0	0	0	0	0	0	0	0	0	0	0	0	0	0	0	0	0	0	0	0	0	0	0	0	0	0	0	0	0	0	0	0	0	0	0	0	0	0	0	0	0	0
-0.49	0.136332652	0	0	0	0	0	0	0	0	0	0	0	0	0	0	0	0	0	0	0	0	0	0	0	0	0	0	0	0	0	0	0	0	0	0	0	0	0	0	0	0	0	0	0	0	0	0	0	0
-0.48	0.102249489	0	0	0	0	0	0	0	0	0	0	0	0	0	0	0	0	0	0	0	0	0	0	0	0	0	0	0	0	0	0	0	0	0	0	0	0	0	0	0	0	0	0	0	0	0	0	0	0
-0.47	0.068166326	0	0	0	0	0	0	0	0	0	0	0	0	0	0	0	0	0	0	0	0	0	0	0	0	0	0	0	0	0	0	0	0	0	0	0	0	0	0	0	0	0	0	0	0	0	0	0	0
-0.46	0.068166326	0	0	0	0	0	0	0	0	0	0	0	0	0	0	0	0	0	0	0	0	0	0	0	0	0	0	0	0	0	0	0	0	0	0	0	0	0	0	0	0	0	0	0	0	0	0	0	0
-0.45	0.034083163	0	0	0	0	0	0	0	0	0	0	0	0	0	0	0	0	0	0	0	0	0	0	0	0	0	0	0	0	0	0	0	0	0	0	0	0	0	0	0	0	0	0	0	0	0	0	0	0
-0.44	0.102249489	0	0	0	0	0	0	0	0	0	0	0	0	0	0	0	0	0	0	0	0	0	0	0	0	0	0	0	0	0	0	0	0	0	0	0	0	0	0	0	0	0	0	0	0	0	0	0	0
-0.43	0.102249489	0	0	0	0	0	0	0	0	0	0	0	0	0	0	0	0	0	0	0	0	0	0	0	0	0	0	0	0	0	0	0	0	0	0	0	0	0	0	0	0	0	0	0	0	0	0	0	0
-0.42	0.068166326	0	0	0	0	0	0	0	0	0	0	0	0	0	0	0	0	0	0	0	0	0	0	0	0	0	0	0	0	0	0	0	0	0	0	0	0	0	0	0	0	0	0	0	0	0	0	0	0
-0.41	0.136332652	0	0	0	0	0	0	0	0	0	0	0	0	0	0	0	0	0	0	0	0	0	0	0	0	0	0	0	0	0	0	0	0	0	0	0	0	0	0	0	0	0	0	0	0	0	0	0	0
-0.4	0.102249489	0	0	0	0	0	0	0	0	0	0	0	0	0	0	0	0	0	0	0	0	0	0	0	0	0	0	0	0	0	0	0	0	0	0	0	0	0	0	0	0	0	0	0	0	0	0	0	0
-0.39	0.068166326	0	0	0	0	0	0	0	0	0	0	0	0	0	0	0	0	0	0	0	0	0	0	0	0	0	0	0	0	0	0	0	0	0	0	0	0	0	0	0	0	0	0	0	0	0	0	0	0
-0.38	0.102249489	0	0	0	0	0	0	0	0	0	0	0	0	0	0	0	0	0	0	0	0	0	0	0	0	0	0	0	0	0	0	0	0	0	0	0	0	0	0	0	0	0	0	0	0	0	0	0	0
-0.37	0.034083163	0	0	0	0	0	0	0	0	0	0	0	0	0	0	0	0	0	0	0	0	0	0	0	0	0	0	0	0	0	0	0	0	0	0	0	0	0	0	0	0	0	0	0	0	0	0	0	0
-0.36	0.136332652	0	0	0	0	0	0	0	0	0	0	0	0	0	0	0	0	0	0	0	0	0	0	0	0	0	0	0	0	0	0	0	0	0	0	0	0	0	0	0	0	0	0	0	0	0	0	0	0
-0.35	0.068166326	0	0	0	0	0	0	0	0	0	0	0	0	0	0	0	0	0	0	0	0	0	0	0	0	0	0	0	0	0	0	0	0	0	0	0	0	0	0	0	0	0	0	0	0	0	0	0	0
-0.34	0.102249489	0	0	0	0	0	0	0	0	0	0	0	0	0	0	0	0	0	0	0	0	0	0	0	0	0	0	0	0	0	0	0	0	0	0	0	0	0	0	0	0	0	0	0	0	0	0	0	0
-0.33	0.034083163	0	0	0	0	0	0	0	0	0	0	0	0	0	0	0	0	0	0	0	0	0	0	0	0	0	0	0	0	0	0	0	0	0	0	0	0	0	0	0	0	0	0	0	0	0	0	0	0
-0.32	0.170415815	0	0	0	0	0	0	0	0	0	0	0	0	0	0	0	0	0	0	0	0	0	0	0	0	0	0	0	0	0	0	0	0	0	0	0	0	0	0	0	0	0	0	0	0	0	0	0	0
-0.31	0.102249489	0	0	0	0	0	0	0	0	0	0	0	0	0	0	0	0	0	0	0	0	0	0	0	0	0	0	0	0	0	0	0	0	0	0	0	0	0	0	0	0	0	0	0	0	0	0	0	0
-0.3	0.102249489	0	0	0	0	0	0	0	0	0	0	0	0	0	0	0	0	0	0	0	0	0	0	0	0	0	0	0	0	0	0	0	0	0	0	0	0	0	0	0	0	0	0	0	0	0	0	0	0
-0.29	0.102249489	0.056947608	0	0	0	0	0	0	0	0	0	0	0	0	0	0	0	0	0	0	0	0	0	0	0	0	0	0	0	0	0	0	0	0	0	0	0	0	0	0	0	0	0	0	0	0	0	0	0
-0.28	0.068166326	0	0	0	0	0	0	0	0	0	0	0	0	0	0	0	0	0	0	0	0	0	0	0	0	0	0	0	0	0	0	0	0	0	0	0	0	0	0	0	0	0	0	0	0	0	0	0	0
-0.27	0.068166326	0	0	0	0	0	0	0	0	0	0	0	0	0	0	0	0	0	0	0	0	0	0	0	0	0	0	0	0	0	0	0	0	0	0	0	0	0	0	0	0	0	0	0	0	0	0	0	0
-0.26	0.068166326	0	0	0	0	0	0	0	0	0	0	0	0	0	0	0	0	0	0	0	0	0	0	0	0	0	0	0	0	0	0	0	0	0	0	0	0	0	0	0	0	0	0	0	0	0	0	0	0
-0.25	0.136332652	0	0	0	0	0	0	0	0	0	0	0	0	0	0	0	0	0	0	0	0	0	0	0	0	0	0	0	0	0	0	0	0	0	0	0	0	0	0	0	0	0	0	0	0	0	0	0	0
-0.24	0.170415815	0	0	0	0	0	0	0	0	0	0	0	0	0	0	0	0	0	0	0	0	0	0	0	0	0	0	0	0	0	0	0	0	0	0	0	0	0	0	0	0	0	0	0	0	0	0	0	0
-0.23	0.272665303	0	0	0	0	0	0	0	0	0	0	0	0	0	0	0	0	0	0	0	0	0	0	0	0	0	0	0	0	0	0	0	0	0	0	0	0	0	0	0	0	0	0	0	0	0	0	0	0
-0.22	0.23858214	0	0	0	0	0	0	0	0	0	0	0	0	0	0	0	0	0	0	0	0	0	0	0	0	0	0	0	0	0	0	0	0	0	0	0	0	0	0	0	0	0	0	0	0	0	0	0	0
-0.21	0.783912747	0.227790433	0	0	0	0	0	0	0	0	0	0	0	0	0	0	0	0	0	0	0	0	0	0	0	0	0	0	0	0	0	0	0	0	0	0	0	0	0	0	0	0	0	0	0	0	0	0	0
-0.2	5.691888207	7.91571754	4.968944099	1.765536723	0.070972321	0.069348128	0	0	0	0	0	0	0	0	0	0	0	0	0	0	0	0	0	0	0	0	0	0	0	0	0	0	0	0	0	0	0	0	0	0	0	0	0	0	0	0	0	0	0
-0.19	11.62235855	15.43280182	17.18426501	16.87853107	13.12987935	4.785020804	0.402144772	0	0	0	0	0	0	0	0	0	0	0	0	0	0	0	0	0	0	0	0	0	0	0	0	0	0	0	0	0	0	0	0	0	0	0	0	0	0	0	0	0	0
-0.18	12.06543967	13.04100228	14.56176674	17.65536723	20.29808375	28.01664355	23.5924933	10.32967033	3.140703518	1.736299512	2.201027146	1.463790447	0.524934383	0.088652482	0	0.09765625	0.11299435	0	0	0.138888889	0	0	0	0	0	0	0	0	0	0	0	0	0	0	0	0	0	0	0	0	0	0	0	0	0	0	0	0	0
-0.17	8.214042263	11.50341686	13.59558316	14.68926554	16.25266146	18.79334258	22.6541555	32.30769231	20.47738693	10.03798155	6.529713866	5.62403698	5.249343832	6.205673759	5.149330587	3.90625	3.84180791	4.025974026	2.368421053	3.194444444	2.117263844	1.510067114	0.953895072	0	0	0	0	0	0	0	0	0	0	0	0	0	0	0	0	0	0	0	0	0.154559505	0	0.158982512	0	0	0
-0.16	7.327880027	7.744874715	7.936507937	5.720338983	9.652235628	11.09570042	13.47184987	19.78021978	34.7361809	30.38524145	8.070432869	4.083204931	2.012248469	2.304964539	2.162718847	4.00390625	4.745762712	5.324675325	3.421052632	3.472222222	3.42019544	4.026845638	4.451510334	2.857142857	3.551401869	2.281368821	1.983471074	2.194357367	2.19123506	2.096436059	2.429149798	1.775147929	2.285714286	1.293900185	0.922509225	1.458333333	0.748129676	0.447427293	0.634249471	1.061571125	1.855670103	3.069466882	2.893309222	3.091190108	2.635658915	0.953895072	0.705218618	1.19205298	0.593824228
-0.15	9.509202454	11.1047836	9.592822636	7.697740113	5.606813343	5.617198336	6.032171582	6.593406593	13.5678392	22.46337493	24.35803375	12.01848998	2.537182852	2.039007092	1.441812564	1.953125	2.372881356	2.077922078	2.763157895	2.5	3.42019544	3.355704698	2.066772655	2.18487395	2.803738318	4.942965779	4.628099174	3.605015674	4.980079681	5.031446541	5.668016194	6.50887574	3.428571429	4.805914972	4.79704797	5.416666667	4.987531172	7.158836689	7.399577167	5.520169851	5.773195876	6.138933764	6.690777577	7.264296754	8.992248062	5.882352941	9.873060649	5.82781457	6.294536817
-0.14	6.066802999	6.833712984	6.901311249	7.90960452	10.14904187	13.52288488	20.10723861	13.6996337	9.045226131	13.94465545	24.79823918	23.95993837	14.61067367	7.890070922	13.28527291	8.88671875	6.214689266	6.753246753	5.921052632	4.166666667	4.560260586	5.201342282	4.92845787	6.218487395	4.859813084	3.6121673	5.123966942	3.761755486	5.976095618	7.966457023	4.251012146	4.733727811	5.714285714	6.839186691	6.273062731	7.708333333	8.478802993	7.158836689	5.708245243	4.458598726	2.268041237	3.392568659	3.978300181	2.782071097	4.186046512	4.610492846	5.500705219	5.430463576	5.225653207
-0.13	12.23585549	9.79498861	10.76604555	11.51129944	12.6330731	8.044382802	4.289544236	5.860805861	8.165829146	11.01465003	13.93983859	18.33590139	26.24671916	32.09219858	21.9361483	20.80078125	19.88700565	21.68831169	21.18421053	20.13888889	19.86970684	21.81208054	19.39586645	16.97478992	19.62616822	18.63117871	15.04132231	13.1661442	15.93625498	12.99790356	14.77732794	15.58185404	13.33333333	13.30868762	10.14760148	9.583333333	11.22194514	8.948545861	7.822410148	7.643312102	7.628865979	6.138933764	7.775768535	6.955177743	7.131782946	8.108108108	7.193229901	6.754966887	7.719714964
-0.12	10.9406953	8.769931663	6.832298137	7.132768362	5.677785664	4.507628294	4.892761394	5.494505495	5.527638191	5.425935974	8.804108584	12.32665639	16.53543307	17.37588652	12.35839341	13.76953125	14.23728814	11.68831169	13.42105263	10.13888889	10.74918567	10.06711409	7.154213037	11.09243697	12.3364486	13.878327	16.36363636	17.86833856	17.1314741	18.65828092	17.40890688	14.99013807	18.28571429	19.22365989	28.22878229	21.875	13.71571072	13.19910515	13.3192389	7.218683652	9.896907216	10.17770598	7.594936709	7.41885626	5.891472868	5.564387917	7.616361072	8.21192053	7.600950119
-0.11	4.976141786	3.302961276	4.002760524	4.025423729	3.690560681	2.843273232	2.278820375	2.783882784	2.135678392	2.11611503	4.915627293	8.474576271	7.174103237	5.407801418	7.209062822	6.93359375	7.118644068	6.753246753	5.921052632	5.277777778	6.026058632	4.026845638	5.246422893	5.882352941	7.476635514	9.69581749	9.090909091	8.934169279	9.362549801	9.853249476	9.311740891	12.22879684	12.76190476	12.56931608	9.225092251	12.5	12.21945137	9.843400447	10.57082452	10.1910828	8.453608247	8.400646204	7.956600362	10.81916538	8.837209302	9.379968203	8.74471086	8.741721854	9.501187648
-0.1	2.999318337	2.050113895	1.242236025	1.553672316	0.638750887	0.554785021	0.402144772	0.659340659	0.565326633	1.139446555	2.127659574	6.086286595	4.549431321	4.255319149	4.73738414	4.58984375	5.310734463	5.064935065	4.078947368	6.666666667	5.211726384	5.201342282	5.246422893	5.042016807	4.672897196	7.034220532	6.115702479	6.896551724	6.772908367	6.708595388	6.275303644	8.284023669	10.47619048	9.981515712	9.040590406	8.125	8.229426434	8.724832215	7.399577167	6.794055202	5.154639175	5.654281099	7.233273056	6.336939722	6.976744186	4.451510334	4.795486601	7.152317881	7.719714964
-0.09	0.81799591	0.62642369	1.035196687	0.776836158	0.354861604	0.208044383	0.201072386	0.366300366	0.439698492	0.325556158	0.807043287	3.389830508	4.549431321	3.989361702	2.36869207	5.37109375	5.536723164	3.506493506	2.894736842	4.305555556	3.908794788	4.362416107	3.179650238	3.529411765	3.925233645	4.752851711	5.785123967	6.5830721	4.183266932	6.289308176	5.060728745	4.930966469	6.285714286	5.914972274	5.719557196	4.166666667	4.239401496	4.697986577	6.976744186	5.732484076	6.391752577	8.239095315	7.414104882	6.336939722	5.426356589	5.087440382	5.218617772	5.430463576	5.93824228
-0.08	0.136332652	0.056947608	0	0.353107345	0.141944642	0.069348128	0.134048257	0.146520147	0.125628141	0.271296799	0.366837858	1.001540832	4.549431321	4.078014184	4.428424305	2.1484375	4.18079096	2.597402597	2.894736842	2.777777778	5.374592834	3.187919463	2.702702703	4.537815126	3.364485981	4.562737643	5.785123967	7.210031348	6.374501992	4.192872117	5.060728745	3.15581854	3.619047619	2.772643253	2.21402214	2.5	2.992518703	3.355704698	6.553911205	6.157112527	6.18556701	8.723747981	6.690777577	7.573415765	5.736434109	4.13354531	4.795486601	5.695364238	5.225653207
-0.07	0.102249489	0.170842825	0.207039337	0.282485876	0.141944642	0.069348128	0.134048257	0.146520147	0.188442211	0.162778079	0.146735143	0.770416025	4.724409449	3.812056738	4.840370752	3.41796875	2.711864407	3.896103896	3.421052632	2.361111111	2.280130293	1.677852349	1.748807631	4.537815126	3.925233645	3.6121673	3.966942149	4.858934169	4.780876494	2.306079665	3.643724696	2.564102564	1.904761905	2.033271719	2.58302583	2.291666667	3.740648379	2.908277405	3.594080338	6.581740977	6.18556701	6.138933764	4.52079566	5.873261206	6.976744186	5.246422893	4.795486601	3.311258278	4.631828979
-0.06	0.136332652	0.113895216	0	0.353107345	0.141944642	0.069348128	0.067024129	0	0	0	0.366837858	0.231124807	2.799650044	3.723404255	6.694129763	4.296875	3.389830508	4.155844156	3.026315789	2.361111111	2.605863192	1.845637584	3.179650238	3.025210084	3.925233645	3.422053232	4.79338843	3.605015674	2.19123506	3.144654088	3.643724696	3.353057199	2.476190476	1.663585952	1.84501845	1.458333333	3.990024938	4.697986577	2.114164905	4.246284501	5.773195876	3.554119548	4.701627486	4.482225657	5.271317829	5.246422893	5.218617772	3.178807947	4.513064133
-0.05	0.034083163	0.113895216	0	0.141242938	0.141944642	0.346740638	0.067024129	0.43956044	0.06281407	0.108518719	0.073367572	0.231124807	1.312335958	2.74822695	5.973223481	5.46875	3.276836158	3.636363636	3.157894737	1.666666667	2.117263844	1.342281879	2.543720191	3.193277311	4.672897196	5.133079848	3.636363636	5.799373041	3.386454183	3.144654088	2.834008097	2.761341223	0.952380952	2.033271719	1.47601476	2.291666667	2.493765586	2.684563758	1.691331924	1.6985138	4.329896907	3.392568659	4.701627486	4.482225657	2.015503876	3.815580286	5.500705219	3.708609272	4.513064133
-0.04	0.136332652	0.056947608	0	0.070621469	0	0.069348128	0.201072386	0.146520147	0.06281407	0	0.220102715	0.231124807	0.262467192	1.241134752	3.913491246	5.46875	3.728813559	3.506493506	3.026315789	2.5	1.791530945	4.194630872	3.020667727	2.68907563	4.299065421	3.992395437	5.123966942	4.231974922	2.988047809	3.144654088	3.238866397	2.761341223	1.904761905	0.924214418	2.029520295	2.5	2.493765586	2.013422819	2.748414376	3.184713376	2.474226804	3.392568659	2.350813743	2.936630603	2.480620155	5.246422893	2.820874471	3.973509934	2.375296912
-0.03	0.068166326	0	0	0.282485876	0.212916962	0.138696255	0	0.073260073	0.125628141	0	0.146735143	0.077041602	0.349956255	0.443262411	0.926879506	3.3203125	3.502824859	3.376623377	3.947368421	4.166666667	0.814332248	2.181208054	4.769475358	4.537815126	3.364485981	2.851711027	4.297520661	2.037617555	2.19123506	1.257861635	1.821862348	3.353057199	2.476190476	1.293900185	1.291512915	3.125	1.496259352	2.013422819	2.536997886	2.972399151	2.474226804	3.069466882	3.435804702	1.854714065	3.565891473	4.292527822	2.3977433	3.57615894	3.087885986
-0.02	0.170415815	0	0.069013112	0.070621469	0	0	0	0.146520147	0.251256281	0.162778079	0.073367572	0.077041602	0.349956255	0.177304965	0.411946447	1.66015625	3.163841808	2.987012987	4.868421053	3.888888889	1.954397394	4.530201342	5.087440382	4.369747899	3.177570093	3.231939163	2.479338843	0.940438871	2.589641434	2.51572327	2.226720648	2.169625247	1.714285714	1.109057301	1.84501845	1.041666667	2.244389027	2.237136465	1.902748414	2.335456476	2.474226804	1.615508885	3.616636528	2.936630603	2.635658915	3.815580286	3.102961918	3.311258278	1.543942993
-0.01	0.102249489	0.056947608	0	0	0	0.069348128	0.134048257	0	0.06281407	0.05425936	0.220102715	0.077041602	0.437445319	0.354609929	0	0.48828125	2.937853107	2.467532468	3.157894737	5.972222222	6.026058632	3.691275168	4.769475358	4.033613445	2.429906542	1.140684411	1.32231405	1.724137931	1.792828685	1.467505241	2.631578947	1.380670611	1.142857143	2.402957486	1.291512915	1.25	1.995012469	3.131991051	2.114164905	2.760084926	3.298969072	2.423263328	1.265822785	1.70015456	3.255813953	3.974562798	2.538787024	2.649006623	3.325415677
0	0.068166326	0.056947608	0	0	0.070972321	0.208044383	0	0	0.188442211	0.05425936	0.146735143	0.154083205	0.262467192	0.354609929	0.205973223	0.48828125	1.242937853	1.298701299	2.763157895	3.75	4.071661238	3.691275168	4.292527822	4.033613445	2.990654206	1.140684411	1.652892562	0.940438871	0.996015936	2.096436059	1.214574899	1.183431953	1.523809524	1.663585952	1.84501845	0.833333333	2.244389027	2.013422819	1.691331924	3.397027601	2.268041237	2.261712439	1.808318264	2.627511592	2.325581395	2.066772655	2.961918195	4.370860927	2.019002375
0.01	0.034083163	0	0.069013112	0.070621469	0	0	0	0	0	0.108518719	0.146735143	0.077041602	0	0.088652482	0.411946447	0.390625	0.11299435	1.558441558	3.026315789	3.194444444	4.397394137	3.355704698	2.543720191	4.033613445	1.682242991	1.140684411	0.495867769	0.78369906	1.195219124	0.838574423	1.012145749	0.788954635	0.761904762	1.293900185	0.922509225	1.666666667	1.496259352	1.565995526	1.479915433	2.760084926	1.443298969	3.392568659	2.169981917	1.854714065	3.100775194	2.066772655	2.115655853	1.986754967	2.731591449
0.02	0.034083163	0.056947608	0	0.070621469	0.070972321	0	0	0	0	0	0.146735143	0.231124807	0.087489064	0.177304965	0.205973223	0.09765625	0	0.649350649	1.842105263	3.75	2.117263844	2.348993289	3.974562798	2.352941176	1.308411215	0.570342205	0.330578512	1.097178683	0.597609562	0.628930818	0.20242915	0.591715976	0.761904762	0.924214418	1.660516605	1.25	1.995012469	1.342281879	1.479915433	1.486199575	1.649484536	1.453957997	1.808318264	2.318392581	2.015503876	2.702702703	1.410437236	1.059602649	2.019002375
0.03	0.034083163	0	0.138026225	0.070621469	0	0.069348128	0	0	0.125628141	0	0.073367572	0.154083205	0	0.265957447	0	0.5859375	0	0.519480519	0.657894737	1.388888889	2.768729642	1.510067114	2.702702703	1.512605042	0.373831776	1.140684411	0.330578512	0.470219436	0.398406375	0.419287212	1.214574899	0.986193294	1.142857143	1.109057301	0.36900369	0.833333333	0.249376559	0.894854586	0.634249471	1.6985138	1.443298969	1.13085622	1.446654611	1.70015456	1.240310078	2.384737679	1.97461213	1.721854305	1.781472684
0.04	0.034083163	0.056947608	0	0.141242938	0	0	0	0	0.125628141	0	0.146735143	0.077041602	0.087489064	0	0.205973223	0.29296875	0.338983051	0.38961039	0.263157895	0.555555556	1.954397394	2.181208054	2.066772655	0.336134454	0.747663551	0	0.330578512	0.470219436	0.199203187	0.209643606	0.607287449	0.591715976	1.523809524	0.739371534	0.36900369	1.041666667	0.997506234	1.565995526	0.845665962	0.636942675	1.649484536	0.807754443	0.904159132	1.391035549	1.705426357	1.589825119	1.410437236	1.589403974	1.662707838
0.05	0.034083163	0	0	0	0	0.069348128	0	0.073260073	0	0	0.073367572	0.077041602	0	0	0.205973223	0	0.338983051	0.12987013	0.131578947	0.138888889	1.465798046	1.845637584	0.635930048	0.336134454	0.560747664	0.380228137	0.661157025	0.626959248	0.398406375	0.209643606	0.607287449	0.197238659	0.19047619	0.739371534	0.553505535	0.416666667	0.748129676	0.67114094	0.845665962	2.123142251	1.030927835	0.323101777	1.446654611	1.545595054	0.930232558	0.953895072	1.410437236	1.589403974	0.950118765
0.06	0.068166326	0	0	0.070621469	0.070972321	0	0	0	0	0	0	0	0	0.088652482	0	0.09765625	0.338983051	0.12987013	0.131578947	0.138888889	0	0.167785235	0.79491256	0.168067227	0.934579439	0.380228137	0	0.470219436	0.398406375	0.419287212	0.4048583	0.788954635	0.571428571	0.554528651	0.553505535	1.041666667	1.246882793	1.342281879	1.057082452	0.636942675	1.237113402	0.807754443	0.361663653	0.309119011	1.240310078	0.476947536	1.128349788	1.059602649	1.187648456
0.07	0	0.170842825	0.069013112	0	0.070972321	0.069348128	0	0	0.06281407	0.05425936	0.073367572	0	0.087489064	0	0	0	0.11299435	0.12987013	0.526315789	0	0.16286645	0.167785235	0.158982512	0.672268908	0.186915888	0.380228137	0	0.313479624	0.597609562	0.419287212	0.20242915	0.591715976	0.761904762	0.739371534	0.922509225	0.833333333	0.748129676	0.894854586	0.845665962	0.636942675	1.030927835	0.807754443	0.361663653	0.772797527	0.310077519	1.271860095	0.564174894	1.19205298	0.593824228
0.08	0	0.056947608	0	0	0	0	0.067024129	0.073260073	0	0	0	0	0	0	0.102986612	0.29296875	0	0.25974026	0.131578947	0	0	0.503355705	0	0	0.934579439	0.190114068	0	0.470219436	0.398406375	0.838574423	0.4048583	0.591715976	0.571428571	0.369685767	0.922509225	1.041666667	0.498753117	0.894854586	0.845665962	1.27388535	0.618556701	0.646203554	0.542495479	0.618238022	0.775193798	0.953895072	0.423131171	1.19205298	1.06888361
0.09	0.068166326	0.056947608	0	0	0	0	0	0	0	0	0.073367572	0.077041602	0	0	0	0.09765625	0.225988701	0	0.131578947	0	0	0.33557047	0	0.336134454	0.186915888	0	0	0.156739812	0.597609562	0.838574423	0	0.394477318	0.380952381	0.739371534	0.184501845	0.416666667	0.498753117	0.67114094	0.634249471	0.212314225	0.618556701	0.323101777	0.542495479	0.463678516	0.310077519	0.635930048	0.564174894	0.662251656	0.950118765
0.1	0.068166326	0.056947608	0	0	0	0	0	0	0	0	0	0	0.174978128	0	0	0.09765625	0.225988701	0.25974026	0	0.277777778	0.16286645	0	0.158982512	0.168067227	0.373831776	0.190114068	0	0	0.199203187	0.628930818	0.607287449	0.788954635	0.19047619	0.554528651	0.184501845	0.833333333	0.249376559	0.67114094	1.268498943	1.061571125	0.824742268	0.161550889	0.361663653	0.309119011	0.465116279	0.476947536	0.564174894	0.529801325	0.475059382
0.11	0.034083163	0	0.138026225	0	0	0	0.067024129	0.073260073	0	0.05425936	0	0	0	0	0	0	0	0.12987013	0	0	0	0.503355705	0.158982512	0	0.373831776	0.380228137	0	0.156739812	0	0.419287212	0	0.394477318	0.380952381	0.554528651	0.36900369	0.208333333	0.498753117	0.67114094	1.057082452	0.42462845	0.618556701	0.484652666	0	0.154559505	0.15503876	0.317965024	0.705218618	0.264900662	0.831353919
0.12	0.068166326	0.056947608	0	0.141242938	0	0	0	0.146520147	0	0	0	0	0	0.088652482	0	0	0	0.519480519	0.131578947	0.138888889	0	0.167785235	0.317965024	0	0	0	0	0	0	0.209643606	0	0.197238659	0.380952381	0.369685767	0.184501845	0.625	0.997506234	0.447427293	0.422832981	0.636942675	0.824742268	0.323101777	0.723327306	0.463678516	0.775193798	0.317965024	0.282087447	0.397350993	0.118764846
0.13	0	0.056947608	0.069013112	0	0.141944642	0.138696255	0	0	0	0.05425936	0	0	0.087489064	0	0	0.1953125	0	0.12987013	0	0	0.16286645	0.33557047	0.635930048	0.168067227	0.186915888	0.190114068	0	0.313479624	0	0.419287212	0.20242915	0.197238659	0.571428571	0.369685767	0.184501845	0.416666667	0.498753117	0.67114094	0.21141649	1.061571125	0.618556701	0.323101777	0.723327306	0.309119011	0	0.79491256	0.141043724	0.264900662	0.356294537
0.14	0	0.056947608	0	0	0	0	0.134048257	0.146520147	0.06281407	0.05425936	0.220102715	0	0	0.088652482	0.102986612	0.1953125	0	0	0	0.138888889	0	0.167785235	0	0.168067227	0.186915888	0	0	0	0.199203187	0	0.20242915	0.197238659	0.380952381	0	0.73800738	0.416666667	0.498753117	1.118568233	0.422832981	1.061571125	0.412371134	0.484652666	0.180831826	0.154559505	0.465116279	0.79491256	0.141043724	0	0.356294537
0.15	0	0	0	0	0.070972321	0	0	0	0.125628141	0	0	0.077041602	0	0.177304965	0.102986612	0	0	0	0	0.138888889	0	0	0.158982512	0.336134454	0	0	0	0	0	0.419287212	1.012145749	0.394477318	0	0	0	0.208333333	0	0	0.634249471	0.42462845	0.412371134	0.807754443	0.723327306	0.154559505	0.310077519	0.158982512	0.141043724	0.927152318	0.475059382
0.16	0	0	0	0	0	0	0	0	0	0	0.073367572	0.077041602	0.087489064	0.088652482	0.102986612	0	0	0	0	0	0	0	0	0	0.186915888	0	0	0	0.398406375	0	0.20242915	0	0	0	0	0.208333333	0	0	1.057082452	0.636942675	0.618556701	0.161550889	0.904159132	0.309119011	0.465116279	0.317965024	0.564174894	0.397350993	0.237529691
0.17	0	0	0.138026225	0	0	0.069348128	0.067024129	0.073260073	0.06281407	0.05425936	0.073367572	0	0	0	0	0	0	0	0.131578947	0	0	0	0	0.168067227	0	0	0.330578512	0	0.199203187	0	0	0.197238659	0	0.184842884	0.36900369	0	0	0.447427293	0.21141649	0	0	0.807754443	0.180831826	0.154559505	0.465116279	0.317965024	0.423131171	0.662251656	0.593824228
0.18	0	0.056947608	0.069013112	0	0	0	0	0	0	0	0	0.077041602	0	0	0	0	0	0	0	0.138888889	0.16286645	0	0	0.168067227	0	0.190114068	0	0	0.199203187	0.209643606	0.607287449	0	0.380952381	0.184842884	0.184501845	0	0	0.223713647	0	0	0.412371134	0.484652666	0.723327306	0.463678516	0.465116279	0.79491256	0.564174894	0.662251656	0.475059382
0.19	0	0	0	0.070621469	0	0	0.134048257	0	0	0	0.073367572	0	0	0	0.102986612	0	0	0.12987013	0.131578947	0.138888889	0	0	0.158982512	0	0	0	0.330578512	0	0	0	0.20242915	0	0.19047619	0.184842884	0	0.208333333	0.249376559	0	0.634249471	0.636942675	0.206185567	0.161550889	0.723327306	0.309119011	0.15503876	0.158982512	0.423131171	0.264900662	0.237529691
0.2	0	0	0	0	0	0	0	0	0.06281407	0	0	0.154083205	0	0	0.102986612	0.29296875	0.11299435	0	0	0.138888889	0.16286645	0.167785235	0.158982512	0	0.186915888	0	0	0.156739812	0	0	0	0	0	0.369685767	0	0.208333333	0.249376559	0.223713647	0.21141649	0.42462845	0.412371134	0	0.180831826	0.309119011	0.15503876	0	0.846262341	0.529801325	0.237529691
0.21	0.102249489	0	0	0	0	0	0	0.073260073	0.125628141	0	0.073367572	0	0.087489064	0	0	0.09765625	0	0	0	0	0	0.167785235	0.158982512	0	0	0.190114068	0	0	0	0	0.4048583	0.197238659	0.380952381	0	0.184501845	0	0.498753117	0.223713647	0.21141649	0.212314225	0.824742268	0.161550889	0	0	0	0.158982512	0.141043724	0.264900662	0.712589074
0.22	0.034083163	0	0	0	0	0.069348128	0.134048257	0	0	0	0.073367572	0	0	0	0	0	0.225988701	0	0.131578947	0.138888889	0	0.167785235	0.317965024	0	0	0.380228137	0	0	0	0	0.20242915	0	0.19047619	0.184842884	0.184501845	0	0	0	0	0	0	0.161550889	0.361663653	0.154559505	0.15503876	0	0	0	0.118764846
0.23	0	0	0	0	0.070972321	0.069348128	0	0	0	0	0.073367572	0.077041602	0.174978128	0	0	0	0	0	0.131578947	0	0.16286645	0	0	0	0.186915888	0.380228137	0	0	0	0	0	0.197238659	0	0	0	0	0	0	0.21141649	0	0	0	0	0.154559505	0	0.317965024	0.282087447	0.132450331	0
0.24	0.068166326	0	0	0.141242938	0	0.069348128	0	0.146520147	0	0.108518719	0	0	0	0	0	0.09765625	0.11299435	0	0	0	0	0	0	0	0	0	0	0	0	0	0	0	0	0	0	0	0	0.223713647	0	0	0	0	0	0	0	0	0	0.132450331	0
0.25	0.034083163	0.056947608	0	0.141242938	0	0.138696255	0	0	0.06281407	0	0	0	0	0	0.102986612	0	0.225988701	0.12987013	0.131578947	0	0	0	0	0	0	0	0	0	0	0	0.20242915	0	0	0	0	0	0.249376559	0	0	0	0.206185567	0	0	0	0	0	0	0	0
0.26	0	0	0	0	0	0	0.067024129	0	0	0	0	0.077041602	0	0.088652482	0	0	0	0.12987013	0	0.138888889	0	0	0	0	0	0	0	0	0	0	0	0	0	0	0	0	0	0	0	0	0	0	0	0	0	0	0	0	0
0.27	0.034083163	0	0.069013112	0	0	0	0.134048257	0	0.06281407	0	0.073367572	0	0	0	0	0	0	0	0.131578947	0	0	0	0	0	0	0	0	0.156739812	0	0	0	0	0	0	0.184501845	0	0	0	0	0	0	0	0	0	0	0	0	0	0
0.28	0.068166326	0.113895216	0	0.070621469	0.070972321	0	0	0.073260073	0	0.05425936	0.146735143	0	0	0.088652482	0.102986612	0.09765625	0	0	0	0	0	0	0.158982512	0.168067227	0	0	0	0	0	0	0	0	0	0	0	0	0	0	0	0	0	0	0	0	0	0	0	0	0
0.29	0.034083163	0	0	0	0.141944642	0	0.067024129	0	0	0.05425936	0	0	0	0.088652482	0	0	0	0	0	0	0	0	0	0	0	0	0	0	0.199203187	0	0	0	0	0	0	0	0	0	0	0	0	0	0	0	0	0	0	0	0
0.3	0	0	0.069013112	0.070621469	0.212916962	0	0	0.073260073	0.06281407	0	0.073367572	0	0	0	0.102986612	0	0.11299435	0	0	0	0	0	0	0.168067227	0	0	0	0	0	0	0	0	0	0	0	0	0	0	0	0	0	0	0	0	0	0	0	0	0
0.31	0.034083163	0	0	0	0	0.138696255	0	0	0	0	0	0	0	0	0	0	0	0	0	0	0	0	0	0	0	0	0	0	0	0	0	0	0	0	0	0	0	0	0	0	0	0	0	0	0	0	0	0	0
0.32	0.034083163	0	0.138026225	0	0	0	0.067024129	0	0.125628141	0	0	0	0.087489064	0	0	0	0	0	0	0	0	0	0	0	0	0	0	0	0	0	0	0	0	0	0	0	0	0	0	0	0	0	0	0	0	0	0	0	0
0.33	0.034083163	0	0.069013112	0	0.070972321	0	0	0	0.06281407	0	0	0.154083205	0	0	0	0	0	0	0	0	0	0	0	0	0	0	0	0	0	0	0	0	0	0	0	0	0	0	0	0	0	0	0	0	0	0	0	0	0
0.34	0	0.056947608	0.069013112	0	0	0	0	0	0	0	0	0	0	0.088652482	0	0	0	0	0	0	0	0	0	0	0	0	0	0	0	0	0	0	0	0	0	0	0	0	0	0	0	0	0	0	0	0	0	0	0
0.35	0	0	0	0.070621469	0	0	0	0.073260073	0	0	0	0	0	0	0	0	0	0	0	0	0	0	0	0	0	0	0	0	0	0	0	0	0	0	0	0	0	0	0	0	0	0	0	0	0	0	0	0	0
0.36	0	0	0	0	0	0	0	0	0	0	0	0	0	0	0	0	0	0	0	0	0	0	0	0	0	0	0	0	0	0	0	0	0	0	0	0	0	0	0	0	0	0	0	0	0	0	0	0	0
0.37	0	0.056947608	0	0	0	0	0	0	0	0	0	0	0	0	0	0	0	0	0	0	0	0	0	0	0	0	0	0	0	0	0	0	0	0	0	0	0	0	0	0	0	0	0	0	0	0	0	0	0
0.38	0	0	0	0	0	0	0	0	0	0	0	0	0	0	0	0	0	0	0	0	0	0	0	0	0	0	0	0	0	0	0	0	0	0	0	0	0	0	0	0	0	0	0	0	0	0	0	0	0
0.39	0	0	0	0	0	0	0	0	0	0	0	0	0	0	0	0	0	0	0	0	0	0	0	0	0	0	0	0	0	0	0	0	0	0	0	0	0	0	0	0	0	0	0	0	0	0	0	0	0
0.4	0	0	0	0	0	0	0	0	0	0	0	0	0	0	0	0	0	0	0	0	0	0	0	0	0	0	0	0	0	0	0	0	0	0	0	0	0	0	0	0	0	0	0	0	0	0	0	0	0
0.41	0	0	0	0	0	0	0	0	0	0	0	0	0	0	0	0	0	0	0	0	0	0	0	0	0	0	0	0	0	0	0	0	0	0	0	0	0	0	0	0	0	0	0	0	0	0	0	0	0
0.42	0	0	0	0	0	0	0	0	0	0	0	0	0	0	0	0	0	0	0	0	0	0	0	0	0	0	0	0	0	0	0	0	0	0	0	0	0	0	0	0	0	0	0	0	0	0	0	0	0
0.43	0	0	0	0	0	0	0	0	0	0	0	0	0	0	0	0	0	0	0	0	0	0	0	0	0	0	0	0	0	0	0	0	0	0	0	0	0	0	0	0	0	0	0	0	0	0	0	0	0
0.44	0	0	0	0	0	0	0	0	0	0	0	0	0	0	0	0	0	0	0	0	0	0	0	0	0	0	0	0	0	0	0	0	0	0	0	0	0	0	0	0	0	0	0	0	0	0	0	0	0
0.45	0	0	0	0	0	0	0	0	0	0	0	0	0	0	0	0	0	0	0	0	0	0	0	0	0	0	0	0	0	0	0	0	0	0	0	0	0	0	0	0	0	0	0	0	0	0	0	0	0
0.46	0	0	0	0	0	0	0	0	0	0	0	0	0	0	0	0	0	0	0	0	0	0	0	0	0	0	0	0	0	0	0	0	0	0	0	0	0	0	0	0	0	0	0	0	0	0	0	0	0
0.47	0	0	0	0	0	0	0	0	0	0	0	0	0	0	0	0	0	0	0	0	0	0	0	0	0	0	0	0	0	0	0	0	0	0	0	0	0	0	0	0	0	0	0	0	0	0	0	0	0
0.48	0	0	0	0	0	0	0	0	0	0	0	0	0	0	0	0	0	0	0	0	0	0	0	0	0	0	0	0	0	0	0	0	0	0	0	0	0	0	0	0	0	0	0	0	0	0	0	0	0
0.49	0	0	0	0	0	0	0	0	0	0	0	0	0	0	0	0	0	0	0	0	0	0	0	0	0	0	0	0	0	0	0	0	0	0	0	0	0	0	0	0	0	0	0	0	0	0	0	0	0
0.5	0.034083163	0	0	0	0	0	0	0	0	0	0	0	0	0	0	0	0	0	0	0	0	0	0	0	0	0	0	0	0	0	0	0	0	0	0	0	0	0	0	0	0	0	0	0	0	0	0	0	0
0.51	0	0	0	0	0	0	0	0	0	0	0	0	0	0	0	0	0	0	0	0	0	0	0	0	0	0	0	0	0	0	0	0	0	0	0	0	0	0	0	0	0	0	0	0	0	0	0	0	0
0.52	0	0	0	0	0	0	0	0	0	0	0	0	0	0	0	0	0	0	0	0	0	0	0	0	0	0	0	0	0	0	0	0	0	0	0	0	0	0	0	0	0	0	0	0	0	0	0	0	0
0.53	0	0	0	0	0	0	0	0	0	0	0	0	0	0	0	0	0	0	0	0	0	0	0	0	0	0	0	0	0	0	0	0	0	0	0	0	0	0	0	0	0	0	0	0	0	0	0	0	0
0.54	0	0	0	0	0	0	0	0	0	0	0	0	0	0	0	0	0	0	0	0	0	0	0	0	0	0	0	0	0	0	0	0	0	0	0	0	0	0	0	0	0	0	0	0	0	0	0	0	0
0.55	0	0	0	0	0	0	0	0	0	0	0	0	0	0	0	0	0	0	0	0	0	0	0	0	0	0	0	0	0	0	0	0	0	0	0	0	0	0	0	0	0	0	0	0	0	0	0	0	0
0.56	0	0	0	0	0	0	0	0	0	0	0	0	0	0	0	0	0	0	0	0	0	0	0	0	0	0	0	0	0	0	0	0	0	0	0	0	0	0	0	0	0	0	0	0	0	0	0	0	0
0.57	0	0	0	0	0	0	0	0	0	0	0	0	0	0	0	0	0	0	0	0	0	0	0	0	0	0	0	0	0	0	0	0	0	0	0	0	0	0	0	0	0	0	0	0	0	0	0	0	0
0.58	0	0	0	0	0	0	0	0	0	0	0	0	0	0	0	0	0	0	0	0	0	0	0	0	0	0	0	0	0	0	0	0	0	0	0	0	0	0	0	0	0	0	0	0	0	0	0	0	0
0.59	0	0	0	0	0	0	0	0	0	0	0	0	0	0	0	0	0	0	0	0	0	0	0	0	0	0	0	0	0	0	0	0	0	0	0	0	0	0	0	0	0	0	0	0	0	0	0	0	0
0.6	0	0	0	0	0	0	0	0	0	0	0	0	0	0	0	0	0	0	0	0	0	0	0	0	0	0	0	0	0	0	0	0	0	0	0	0	0	0	0	0	0	0	0	0	0	0	0	0	0
0.61	0	0	0	0	0	0	0	0	0	0	0	0	0	0	0	0	0	0	0	0	0	0	0	0	0	0	0	0	0	0	0	0	0	0	0	0	0	0	0	0	0	0	0	0	0	0	0	0	0
0.62	0.034083163	0	0	0	0	0	0	0	0	0	0	0	0	0	0	0	0	0	0	0	0	0	0	0	0	0	0	0	0	0	0	0	0	0	0	0	0	0	0	0	0	0	0	0	0	0	0	0	0
0.63	0	0	0	0	0	0	0	0	0	0	0	0	0	0	0	0	0	0	0	0	0	0	0	0	0	0	0	0	0	0	0	0	0	0	0	0	0	0	0	0	0	0	0	0	0	0	0	0	0
0.64	0.034083163	0	0	0	0	0	0	0	0	0	0	0	0	0	0	0	0	0	0	0	0	0	0	0	0	0	0	0	0	0	0	0	0	0	0	0	0	0	0	0	0	0	0	0	0	0	0	0	0
0.65	0	0	0	0	0	0	0	0	0	0	0	0	0	0	0	0	0	0	0	0	0	0	0	0	0	0	0	0	0	0	0	0	0	0	0	0	0	0	0	0	0	0	0	0	0	0	0	0	0
0.66	0	0	0	0	0	0	0	0	0	0	0	0	0	0	0	0	0	0	0	0	0	0	0	0	0	0	0	0	0	0	0	0	0	0	0	0	0	0	0	0	0	0	0	0	0	0	0	0	0
0.67	0	0	0	0	0	0	0	0	0	0	0	0	0	0	0	0	0	0	0	0	0	0	0	0	0	0	0	0	0	0	0	0	0	0	0	0	0	0	0	0	0	0	0	0	0	0	0	0	0
0.68	0	0	0	0	0	0	0	0	0	0	0	0	0	0	0	0	0	0	0	0	0	0	0	0	0	0	0	0	0	0	0	0	0	0	0	0	0	0	0	0	0	0	0	0	0	0	0	0	0
0.69	0	0	0	0	0	0	0	0	0	0	0	0	0	0	0	0	0	0	0	0	0	0	0	0	0	0	0	0	0	0	0	0	0	0	0	0	0	0	0	0	0	0	0	0	0	0	0	0	0
0.7	0	0	0	0	0	0	0	0	0	0	0	0	0	0	0	0	0	0	0	0	0	0	0	0	0	0	0	0	0	0	0	0	0	0	0	0	0	0	0	0	0	0	0	0	0	0	0	0	0
0.71	0	0	0	0	0	0	0	0	0	0	0	0	0	0	0	0	0	0	0	0	0	0	0	0	0	0	0	0	0	0	0	0	0	0	0	0	0	0	0	0	0	0	0	0	0	0	0	0	0
0.72	0	0	0	0	0	0	0	0	0	0	0	0	0	0	0	0	0	0	0	0	0	0	0	0	0	0	0	0	0	0	0	0	0	0	0	0	0	0	0	0	0	0	0	0	0	0	0	0	0
0.73	0	0	0	0	0	0	0	0	0	0	0	0	0	0	0	0	0	0	0	0	0	0	0	0	0	0	0	0	0	0	0	0	0	0	0	0	0	0	0	0	0	0	0	0	0	0	0	0	0
0.74	0	0	0	0	0	0	0	0	0	0	0	0	0	0	0	0	0	0	0	0	0	0	0	0	0	0	0	0	0	0	0	0	0	0	0	0	0	0	0	0	0	0	0	0	0	0	0	0	0
0.75	0	0	0	0	0	0	0	0	0	0	0	0	0	0	0	0	0	0	0	0	0	0	0	0	0	0	0	0	0	0	0	0	0	0	0	0	0	0	0	0	0	0	0	0	0	0	0	0	0
0.76	0	0	0	0	0	0	0	0	0	0	0	0	0	0	0	0	0	0	0	0	0	0	0	0	0	0	0	0	0	0	0	0	0	0	0	0	0	0	0	0	0	0	0	0	0	0	0	0	0
0.77	0	0	0	0	0	0	0	0	0	0	0	0	0	0	0	0	0	0	0	0	0	0	0	0	0	0	0	0	0	0	0	0	0	0	0	0	0	0	0	0	0	0	0	0	0	0	0	0	0
0.78	0	0	0	0	0	0	0	0	0	0	0	0	0	0	0	0	0	0	0	0	0	0	0	0	0	0	0	0	0	0	0	0	0	0	0	0	0	0	0	0	0	0	0	0	0	0	0	0	0
0.79	0	0	0	0	0	0	0	0	0	0	0	0	0	0	0	0	0	0	0	0	0	0	0	0	0	0	0	0	0	0	0	0	0	0	0	0	0	0	0	0	0	0	0	0	0	0	0	0	0
0.8	0	0	0	0	0	0	0	0	0	0	0	0	0	0	0	0	0	0	0	0	0	0	0	0	0	0	0	0	0	0	0	0	0	0	0	0	0	0	0	0	0	0	0	0	0	0	0	0	0
0.81	0	0	0	0	0	0	0	0	0	0	0	0	0	0	0	0	0	0	0	0	0	0	0	0	0	0	0	0	0	0	0	0	0	0	0	0	0	0	0	0	0	0	0	0	0	0	0	0	0
0.82	0.034083163	0	0	0	0	0	0	0	0	0	0	0	0	0	0	0	0	0	0	0	0	0	0	0	0	0	0	0	0	0	0	0	0	0	0	0	0	0	0	0	0	0	0	0	0	0	0	0	0
0.83	0	0	0	0	0	0	0	0	0	0	0	0	0	0	0	0	0	0	0	0	0	0	0	0	0	0	0	0	0	0	0	0	0	0	0	0	0	0	0	0	0	0	0	0	0	0	0	0	0
0.84	0	0	0	0	0	0	0	0	0	0	0	0	0	0	0	0	0	0	0	0	0	0	0	0	0	0	0	0	0	0	0	0	0	0	0	0	0	0	0	0	0	0	0	0	0	0	0	0	0
0.85	0	0	0	0	0	0	0	0	0	0	0	0	0	0	0	0	0	0	0	0	0	0	0	0	0	0	0	0	0	0	0	0	0	0	0	0	0	0	0	0	0	0	0	0	0	0	0	0	0
0.86	0	0	0	0	0	0	0	0	0	0	0	0	0	0	0	0	0	0	0	0	0	0	0	0	0	0	0	0	0	0	0	0	0	0	0	0	0	0	0	0	0	0	0	0	0	0	0	0	0
0.87	0	0	0	0	0	0	0	0	0	0	0	0	0	0	0	0	0	0	0	0	0	0	0	0	0	0	0	0	0	0	0	0	0	0	0	0	0	0	0	0	0	0	0	0	0	0	0	0	0
0.88	0	0	0	0	0	0	0	0	0	0	0	0	0	0	0	0	0	0	0	0	0	0	0	0	0	0	0	0	0	0	0	0	0	0	0	0	0	0	0	0	0	0	0	0	0	0	0	0	0
0.89	0	0	0	0	0	0	0	0	0	0	0	0	0	0	0	0	0	0	0	0	0	0	0	0	0	0	0	0	0	0	0	0	0	0	0	0	0	0	0	0	0	0	0	0	0	0	0	0	0
0.9	0	0	0	0	0	0	0	0	0	0	0	0	0	0	0	0	0	0	0	0	0	0	0	0	0	0	0	0	0	0	0	0	0	0	0	0	0	0	0	0	0	0	0	0	0	0	0	0	0
0.91	0	0	0	0	0	0	0	0	0	0	0	0	0	0	0	0	0	0	0	0	0	0	0	0	0	0	0	0	0	0	0	0	0	0	0	0	0	0	0	0	0	0	0	0	0	0	0	0	0
0.92	0	0	0	0	0	0	0	0	0	0	0	0	0	0	0	0	0	0	0	0	0	0	0	0	0	0	0	0	0	0	0	0	0	0	0	0	0	0	0	0	0	0	0	0	0	0	0	0	0
0.93	0	0	0	0	0	0	0	0	0	0	0	0	0	0	0	0	0	0	0	0	0	0	0	0	0	0	0	0	0	0	0	0	0	0	0	0	0	0	0	0	0	0	0	0	0	0	0	0	0
0.94	0	0	0	0	0	0	0	0	0	0	0	0	0	0	0	0	0	0	0	0	0	0	0	0	0	0	0	0	0	0	0	0	0	0	0	0	0	0	0	0	0	0	0	0	0	0	0	0	0
0.95	0	0	0	0	0	0	0	0	0	0	0	0	0	0	0	0	0	0	0	0	0	0	0	0	0	0	0	0	0	0	0	0	0	0	0	0	0	0	0	0	0	0	0	0	0	0	0	0	0
0.96	0	0	0	0	0	0	0	0	0	0	0	0	0	0	0	0	0	0	0	0	0	0	0	0	0	0	0	0	0	0	0	0	0	0	0	0	0	0	0	0	0	0	0	0	0	0	0	0	0
0.97	0	0	0	0	0	0	0	0	0	0	0	0	0	0	0	0	0	0	0	0	0	0	0	0	0	0	0	0	0	0	0	0	0	0	0	0	0	0	0	0	0	0	0	0	0	0	0	0	0
0.98	0	0	0	0	0	0	0	0	0	0	0	0	0	0	0	0	0	0	0	0	0	0	0	0	0	0	0	0	0	0	0	0	0	0	0	0	0	0	0	0	0	0	0	0	0	0	0	0	0
0.99	0	0	0	0	0	0	0	0	0	0	0	0	0	0	0	0	0	0	0	0	0	0	0	0	0	0	0	0	0	0	0	0	0	0	0	0	0	0	0	0	0	0	0	0	0	0	0	0	0
1	0	0	0	0	0	0	0	0	0	0	0	0	0	0	0	0	0	0	0	0	0	0	0	0	0	0	0	0	0	0	0	0	0	0	0	0	0	0	0	0	0	0	0	0	0	0	0	0	0
[truncated: 49 more columns]
