# Supplementary material for: Early indicators of tidal ecosystem shifts in estuaries
Source: Nat Commun. 2023 Apr 6;14:1911. doi: 10.1038/s41467-023-37444-6 (PMC10079839; doi:10.1038/s41467-023-37444-6)
Supplement: Supplementary file 4 — Source Data [file 41467_2023_37444_MOESM4_ESM.zip › Source Data/Figure S7/FigureS7_SourceData.csv]

Supplementary Figures 7. A calibration of the technique of using photos to measure micro-topography, compared with elevation measurements using terrestrial lidar.
COLUMN	DESCRIPTION
SD NIR-band (intensity, 10x10m)	Standard deviation of the near-infrared band within a 10 x 10 m square area, sampled from 0.25 x 0.25 m resolution orthophotos (Indirect measure of the intensity of microtopography).
SD slope (degrees, 10x10m)	Standard deviation of the tidal flat slope (degrees) within a 10 x 10 m square area, sampled from 0.25 x 0.25 m resolution digital elevation model (DEM) derived from a terrestrial lidar survey (Actual measure of the intensity of microtopography).
SD NIR-band (intensity, 10x10m)	SD slope (degrees, 10x10m)
4.613688806	0.462620856
4.104533734	0.385075764
4.411172	0.562349138
4.328042423	0.529172673
4.599126027	0.507407294
4.41528889	0.45703067
4.397780165	0.445788684
4.3878203	0.407300018
4.398985108	0.421995159
4.368287081	0.399820648
3.664173355	0.527587454
4.064396428	0.496860421
4.149306738	0.503661857
4.442795322	0.476226755
4.510953203	0.479541154
4.517683577	0.487034806
4.270684133	0.514559042
4.428221661	0.410017399
4.307633827	0.402167376
4.349681473	0.370411766
3.547805939	0.499832921
3.537874621	0.409431832
3.759016209	0.409461911
4.211705254	0.437034134
4.835580552	0.44294483
4.311234179	0.450742466
4.62690688	0.47491231
4.462558739	0.4962775
4.470539902	0.479297245
4.326120859	0.503746197
4.408975957	0.449307324
4.330555487	0.520101074
4.119672446	0.400579023
3.88127027	0.373009868
4.197280158	0.323936367
3.679925375	0.348739259
4.013607249	0.2951991
4.333103692	0.3107139
4.377421603	0.357269107
4.37091344	0.44600148
4.420957846	0.501280209
4.579697613	0.494769396
10.54842397	1.187615309
7.313201266	1.390901095
5.040947868	0.788940039
4.592920455	0.251560988
4.499988013	0.199227895
3.57285909	0.196079835
3.564398995	0.209772883
4.09720457	0.256154897
4.153158341	0.332770954
4.847998497	0.4087141
4.322546107	0.437826278
10.84267083	2.640051291
10.85460789	2.264995604
9.027293213	1.243341392
9.238518219	1.127000492
6.038762343	0.992561805
4.074572563	0.562073065
4.151728271	0.144086821
4.042704344	0.166271182
4.113906616	0.227114722
4.174679803	0.28711214
3.908033684	0.327593229
10.45916599	2.877248798
12.62915922	3.049187457
12.94677296	3.16351903
11.61628336	3.048858196
12.93799852	3.03831651
10.94687831	3.143560165
6.565560909	0.781713854
4.717387924	0.565177417
3.996889376	0.391822666
4.520698696	0.318660571
4.388279044	0.23586296
9.351474233	2.006913872
11.03186803	2.829244397
11.01909757	2.796396719
11.83787248	3.129259191
14.38066396	3.303030999
10.66253516	2.990128178
9.480314682	2.141809013
9.688227368	2.637212905
10.42992847	1.350302019
5.408711241	0.489194936
4.378130605	0.331087268
11.93743666	2.295220845
10.58755922	2.43765512
10.4876997	2.599362141
12.77831157	4.884619348
12.73838107	3.521377563
10.02975465	2.524850697
10.83155971	3.225514594
12.3025201	2.844131635
12.56237581	2.260262707
11.71309553	1.848335711
7.267284141	1.350728399
11.34878713	2.733756684
11.56576189	2.818997535
10.24939175	2.589840924
12.957751	4.811451176
11.95086976	3.454997479
11.78999784	3.972242188
11.74309206	3.506576718
13.06902107	3.374552316
11.18801728	3.416197595
12.75709805	3.37123518
9.780047068	2.190521943
12.38352596	3.676117839
11.6931565	2.914015257
11.71151509	2.317491056
13.51651897	4.593850239
11.38850017	2.851850396
12.48025075	3.537679342
11.93201269	3.426277097
13.30830353	3.519199299
12.60332801	4.377440774
11.41218963	2.958872855
8.892939169	1.914744621
11.05020235	5.157784815
10.67357234	3.465819578
10.96715661	3.725821243
13.05142951	4.132862212
11.94729133	3.025191273
11.41079817	3.312786177
11.95057819	2.818337159
12.60931127	2.947538107
12.696631	3.051953852
13.12239247	3.599124184
11.95286822	3.911679746
13.69050346	2.281078628
11.61621393	3.317588087
10.47439907	3.606399851
11.35943705	3.431173014
11.33651392	3.401312531
10.62261083	2.609470273
12.05638664	3.100416876
11.37284648	3.051124165
12.01548913	3.295116599
11.95159556	2.564839597
13.21786249	3.493901892
11.52113501	3.127508947
10.93468086	2.75088072
11.76354382	3.257082066
12.04880487	3.48484127
11.35004661	3.441292809
11.40663489	3.385894162
12.09633393	3.470607256
11.0630582	3.129699977
10.48827912	2.642245881
11.26095985	2.839553392
11.38413666	2.641651882
11.50727206	2.996887215
12.01649515	3.253224833
11.65304969	3.322415013
10.85328848	3.300949134
10.71143312	2.493458316
12.20759586	3.281093199
13.86681375	3.333313342
12.84541781	3.04149513
12.52735319	3.87642582
10.75299739	4.091504598
9.950169703	3.407954393
9.623910116	2.465016674
11.84741781	3.551999627
11.12642361	3.266493942
9.247834051	3.746425685
11.96683313	3.256424224
11.36127673	3.091029625
13.30766294	2.593699862
12.36911944	3.88573111
11.43647408	4.364090447
8.947425985	3.716723175
10.83674212	4.387831795
8.84647808	2.432535307
8.150993034	2.719833694
9.683586665	6.121910424
11.44583622	3.925859313
3.76130913	0.469182424
4.544611126	0.407894226
3.989530788	0.681738006
4.843106735	0.618204893
4.313054723	0.505087945
4.359827653	0.28004291
4.847965403	1.0436246
6.350177879	1.230247915
4.51396931	0.630881761
4.690852033	0.648879664
4.663403889	0.740778514
5.518924744	0.59527373
4.682831714	0.442800713
5.18769716	0.510573887
5.797716689	0.625146101
4.526116215	0.576891388
3.511662377	0.693240546
3.928482321	1.088218009
4.889638667	0.989613815
6.269738188	0.838887532
6.659405246	0.769410974
6.417732504	0.769338842
6.581463822	1.393984153
6.889081009	1.315815884
6.640140286	1.081050264
6.355075948	0.721620714
4.014602467	0.53966707
4.015304475	0.469208706
3.287985727	0.287893102
3.352614595	0.194206082
3.436659727	0.15395557
5.011076537	0.149520247
3.722864927	0.14189275
4.465437943	0.174789437
4.04615936	0.184836666
3.696004514	0.26221911
4.155868052	0.486700409
3.419927382	0.375144804
3.496485996	0.302779928
3.20922971	0.174436173
3.302000112	0.140593933
4.106253668	0.150171999
3.266392668	0.154126884
4.490297328	0.2063984
3.487651539	0.237942014
3.562440423	0.27631947
4.568713072	0.586339663
3.886991774	0.446509582
3.541004113	0.316618468
3.715757565	1.391728176
3.41675872	0.209275508
3.623676518	0.478222092
3.362232702	0.18493363
4.297474424	0.154146769
3.591343074	0.221651261
3.940242799	0.309332485
5.177067613	0.719765069
4.873560627	1.210070395
4.820865464	0.926048359
4.688397611	0.978887274
4.800072799	0.901286927
4.341143636	0.842785788
3.879645735	0.623341798
4.371924185	1.598782892
3.447202054	0.306686827
3.832776981	0.278302096
4.363221851	0.772580255
5.843198903	0.892520078
6.578433789	0.50076783
5.283456043	0.891857024
6.223014004	1.021203613
6.588548136	1.297929411
5.582431204	1.097733983
6.3332861	0.924513926
5.197012863	0.875892381
5.002000694	1.011665736
7.037913637	1.687235999
4.827688192	0.483115711
5.66586335	0.458838287
5.981495203	0.866780616
5.709186939	0.437468905
5.436323895	0.609180308
6.578668957	0.957590289
7.490690465	0.758960392
5.832234742	0.832753098
5.563695045	0.80035346
6.991968651	1.628091386
6.346271035	1.356479582
5.054347476	0.495026914
5.32316491	0.252808332
4.110222883	0.190934704
4.471191749	1.123320878
4.908435994	0.372459001
5.174849239	0.409308288
6.008455548	0.368979318
5.272871167	0.828959933
4.418235662	0.93021724
5.545998586	1.519480392
5.976498255	0.475081937
5.229224057	0.285884718
4.664911962	0.193194021
4.789370551	0.222960683
4.688652756	0.257701688
4.870644412	0.442158109
4.710380628	0.490245525
4.878203715	0.786856518
4.804860564	0.322998779
5.636554122	2.225001562
13.18814443	5.566635669
16.77484324	3.783526735
6.399410463	1.211763974
5.489340258	0.415088838
5.558531261	0.372855613
5.279005427	0.325146388
5.759273323	0.446517626
5.332592059	0.387675124
5.359109034	0.37502061
5.968683155	0.243436323
9.939386212	4.453140834
13.22884343	3.326969334
4.937517775	0.196960715
5.286261908	0.468052724
4.915537985	0.873035286
4.670048806	0.132967957
4.959969485	0.19045807
4.769079346	0.200247769
4.665029265	0.278423109
7.256395401	3.718072159
4.735538426	0.892523364
5.659212248	1.611905126
7.852205865	2.373042872
7.262951017	3.742137362
6.245169653	2.740550879
5.298642635	0.400379987
7.081606636	5.186784984
4.62830734	0.859199593
4.607223474	1.554268637
4.729688525	1.068978053
4.606667364	1.86036351
5.472733601	2.885133225
4.697999928	0.801777827
5.245720269	0.568252792
5.131845052	0.559352292
6.780929878	7.733478786
4.530725263	0.831928904
5.277734756	1.578702452
5.565191525	1.763392314
6.028283218	1.711813443
5.280088109	1.633645352
5.473253482	1.615624112
5.742989275	1.744849573
5.764071072	2.039296196
8.471384253	6.613843076
6.075167283	0.614629436
5.424664563	0.901501798
7.330070348	1.994443242
6.457490494	1.923339747
6.737952646	1.967412379
7.243842542	1.5612545
7.614046793	1.858793014
6.446299921	1.551271629
6.737603097	1.507821648
5.278701845	1.062482084
6.845311159	1.129292006
7.025519434	1.137286795
7.228769054	2.596051316
7.930915652	2.302118505
7.33796733	2.112280494
7.925398627	2.005782513
7.320377613	1.723703742
8.249386431	1.395564853
7.881731094	1.262234336
7.048801094	1.390985615
7.191313743	0.937715179
7.6453988	1.371933057
7.874007775	1.419985902
6.299445162	1.770117554
7.177417507	1.849117733
6.957641175	1.392287398
7.832819473	1.32035269
7.695439286	1.61494024
7.57005132	1.308326296
7.942502788	1.768777554
7.280702174	1.996870261
7.720790114	1.675168799
7.167718237	1.46144054
7.261303512	1.562705895
6.669380022	0.830293522
7.4018814	1.40883997
6.965381093	1.432424542
7.075300783	1.520634871
7.25996649	1.967073756
8.261530972	2.131765987
7.602361307	2.360977232
6.966924	1.761535049
7.32574843	1.709528868
7.348168695	1.448575197
6.188206438	0.81110875
6.554508512	2.134439621
7.437247901	2.132655474
7.085207722	2.158694194
7.826068012	2.174331878
9.103356819	2.169250997
10.66894766	2.830693679
9.379049657	2.926110462
7.104327421	2.425408531
7.439188922	1.868345815
7.188594521	1.377977735
6.911290595	0.906591026
6.479552088	1.686342077
7.381957875	1.696322497
7.28958581	2.013498959
7.054410814	1.853539169
7.841252401	2.099492151
6.476155059	1.788107384
7.511721896	2.257420126
9.309152744	2.307179441
6.988156665	2.114963949
8.638668032	1.664879141
7.384935962	1.649341115
7.725293345	2.375119714
7.223055184	1.731195803
6.417596076	1.880873177
6.843702683	2.264532287
7.371702711	1.622027436
8.532951158	2.186608547
6.921270582	2.17768618
7.872613747	2.116214165
8.612507358	1.702036665
7.259482784	1.301444259
7.565468247	1.223664443
8.255798115	2.712426902
8.69226139	2.258279766
7.162806857	1.615673761
5.952193555	1.610232899
7.84283461	2.06934903
6.391790358	2.024473167
5.720015219	1.629653159
8.61996597	1.373182577
8.388374552	1.059514459
8.089176184	1.119091462
6.763983009	0.917550166
9.701039269	2.567268852
7.744852408	2.149083893
10.60137693	2.631768115
8.553481799	2.370717926
6.526039839	1.773546368
7.442659662	1.918165373
9.733253426	1.898696581
7.61872621	1.46964317
8.567374156	1.758603305
6.91101347	1.489976362
6.699642024	1.516638197
9.870310386	2.356167126
7.498794749	1.909719123
8.041281054	2.624179056
7.922427219	1.755403193
8.172804932	2.610055963
8.233311337	2.329889002
8.824929134	2.607531365
8.861411569	2.089084283
8.038025638	1.673218994
7.59566711	2.299912993
7.119676703	1.572382104
8.065027658	1.966564787
9.937078762	2.745865507
9.877989569	2.105091271
8.074257048	3.849947274
9.011616934	2.403727532
8.759149576	2.272914649
7.441934493	2.125942056
9.09999723	1.985467592
8.112415472	1.780511638
8.936084608	2.193018426
6.734941714	1.886099284
9.85571281	2.023732681
8.346372202	2.446298584
8.014096399	2.084902149
8.261275365	2.306158985
7.147808609	1.772029369
7.873513415	2.273459291
8.171224909	2.053111827
7.208240021	1.979009226
7.249668427	1.708849519
7.433790908	1.680268629
7.359955559	1.743280702
7.92460542	1.285089034
8.106851	1.735335798
7.867001073	1.808764471
8.14231621	2.519223688
8.165872829	1.455490537
9.031976924	2.000068787
7.304263354	1.731217079
7.324176812	2.494901863
7.438353727	1.509178532
6.528859523	1.596163773
7.6206605	2.164001226
8.362440195	2.018207014
8.586178662	2.119876569
9.272268618	1.941394243
9.787164115	3.573810408
9.983704861	2.605565496
9.695273822	1.795373135
9.1655437	1.826670491
9.880502708	1.566082528
10.9650346	3.917420413
9.331712673	0.556314302
9.677323765	1.862384622
9.843717004	2.179164508
8.277114911	1.954494487
8.092705483	1.703270492
9.1587483	1.774253924
9.180724886	1.825668613
9.058787378	2.287395175
8.530412704	3.753843713
7.237296563	0.850632472
7.81651866	1.343118253
8.98218153	2.216762727
9.403131568	2.397648222
9.646738566	2.270603502
8.995539163	2.032832078
8.551685098	1.762303655
8.607115582	2.069988096
8.68809017	1.949074517
7.954080218	1.948576873
7.922086193	1.606945253
7.766166917	1.647618412
8.851518952	1.628193719
9.40955564	2.274824003
9.411028	2.166615544
8.952243156	2.162067463
9.162243318	1.862837024
8.574722125	1.508117057
7.085096974	1.5370315
7.422265464	1.910918481
7.744633373	1.923914167
7.311014419	2.317712965
8.250928558	2.559460332
10.67615638	2.11489226
9.500435377	2.359933732
8.98547191	1.698824073
9.382206403	1.711202118
9.254708249	1.904209006
8.59894177	1.902646017
7.806188889	1.884521318
9.083305456	2.209975319
8.268100631	2.387692179
8.627717213	1.829565064
9.25727236	2.657924411
7.581819862	1.817293008
8.45360344	1.377529693
9.302430217	1.839479005
9.271996458	1.947814897
8.641027766	2.176887201
9.126492592	2.402103193
9.045731889	2.60693352
8.854319156	2.20817481
8.660497756	2.217997566
8.354375349	1.648544232
7.982657484	1.265417077
7.10622147	1.503943449
8.649416772	1.899878499
9.146088997	2.119095254
9.126801483	2.245952907
8.76863581	2.410309424
9.268689834	2.419358289
8.950785089	2.609462329
8.714543188	2.282590955
8.435906962	2.054199274
7.990698157	1.939765197
6.700041537	1.403180844
7.526779931	1.893912514
8.117920377	1.645389695
8.575791571	2.067672252
8.726329638	2.199693338
9.545768568	2.309750242
8.816511507	2.259676797
8.504704741	2.554446876
9.282194262	2.447733037
8.023307199	1.763218386
9.265335963	2.086022616
10.08501689	1.446681314
8.48291706	2.052748855
8.46012157	2.027779165
8.837559846	2.149026664
8.831837851	2.577806776
8.779773432	2.487189972
8.35424933	2.228119765
8.67174898	1.800127226
8.106982814	2.07895582
8.82074953	1.400647397
8.40765269	1.535150346
8.439581258	1.208400484
9.362930232	2.860807492
10.00454476	2.363063907
8.995930543	1.971991077
8.231542546	2.117310142
8.339864764	2.544365614
8.297027519	2.089533078
8.730635769	2.005663194
8.565567204	2.195441784
7.569618282	1.232128117
7.858621154	1.023636094
6.393889964	1.023659001
10.35247678	2.983104887
9.558027823	3.043999292
8.918725492	2.642820946
9.012216016	2.836942256
9.464161668	2.876787964
9.079199312	2.039558759
8.480709726	2.012400638
7.217353634	2.297818415
7.58244234	1.868116388
7.611080678	1.393178568
7.50039792	1.48136734
10.16255457	3.000580713
8.536464019	2.726456671
9.839415763	2.756203283
9.139761848	2.473192076
9.055504077	3.114310951
8.815455968	2.616970983
8.569449113	4.581010165
7.895803225	1.975224782
7.801975243	2.014605249
7.940821516	2.018327361
6.493172408	1.707632508
10.71112295	2.714770843
8.750976359	2.856304045
9.557514831	3.191770174
9.089011549	2.989060452
8.930554966	2.750397238
7.928617366	2.037695397
7.416149972	1.61618052
7.112226324	1.863778934
7.270471276	1.849483256
7.730499686	1.90840744
6.373755995	1.903655502
8.787392451	2.863672619
8.367100108	2.716095873
8.458495125	2.633659019
8.776014999	2.83912807
8.794320969	2.359789222
9.251689648	1.597039968
6.92722012	2.007483025
6.318367039	1.563110792
5.833836171	1.278081524
5.963322858	1.240607765
7.091576642	1.666241888
7.007980626	3.030603655
7.678312423	2.370941663
6.943107161	1.953727037
7.833457327	2.816261005
7.328664172	1.950060989
7.531272943	1.639844931
6.089685303	1.199903088
5.919541903	1.588758016
5.795005334	1.455096731
5.218927451	1.194961713
5.902562232	1.568237822
6.408972616	0.732204885
8.042318038	1.694280535
7.856744854	1.82569148
7.759163817	1.219013086
5.845050121	0.982965803
6.680808753	0.649409692
5.468752221	1.222075184
8.136194212	2.006157903
5.984593571	1.289171532
6.213181231	1.687519794
8.81208156	1.959919673
9.174441668	1.757592443
8.422656525	1.294157717
5.139418956	0.557056972
6.704201044	0.592028754
5.44171837	0.494854029
5.391139793	0.566285941
5.505076405	0.917123828
7.303287595	1.17892386
6.170042008	1.413045621
8.141153087	1.993998101
7.248717269	1.512521274
7.592473248	2.215011174
7.408810205	1.583131588
10.36872123	1.852917693
9.470403413	1.970230608
10.53219527	2.111369218
3.955544469	0.34976627
5.263475662	0.47959842
7.342549393	0.878166362
5.541301941	0.796574344
5.333730295	0.776596091
6.531374196	0.976849473
6.882499491	1.768726913
8.533842403	2.23462827
8.17789694	1.694759496
8.440524155	1.806148657
7.885278119	1.69724021
8.173588637	1.615396954
10.21816117	2.010471186
9.653181665	2.241867855
4.23975797	0.365666776
4.903942803	0.321717535
5.819665933	0.834370479
5.692946788	0.762774914
5.866515869	1.4052681
6.635496747	1.241745194
6.12950183	1.412622185
7.544589051	2.261330112
8.363818948	2.499410116
9.120766921	1.949903835
9.995142973	1.913063962
9.862128033	1.66584189
8.444146937	1.923426579
9.813151245	2.06835583
5.87396666	0.814419335
5.372403273	1.109059526
5.867189698	0.677496414
5.235756423	1.062160048
6.838042401	1.655181607
6.085113648	1.877341892
5.888094963	2.558445677
6.133058572	2.131717746
9.38222842	2.371870789
10.39201852	2.307440014
9.671034035	2.371977648
9.626789203	1.588291532
11.0813917	1.776124962
8.196563264	2.150779969
4.784666091	0.617847009
5.298615663	0.815909092
5.557762764	0.709674204
5.99337681	1.335279148
7.740913266	1.958740576
5.89110997	1.820594704
8.302686862	3.046713267
6.534897421	1.717976016
8.952673758	2.278902852
9.596040247	1.672774093
11.73560418	2.116985008
8.967761644	1.935036037
11.38038423	2.457988235
8.543404069	2.424636658
8.822060676	1.933505517
4.90291805	0.75553834
5.568238874	1.085078626
5.444167655	1.582408347
7.416265844	2.166402049
7.707185571	2.128069578
8.193409393	2.634573111
10.61799434	2.814128126
9.117247193	2.311172813
9.787792948	2.081123856
12.40593569	2.684598435
10.72251448	2.160731482
8.206881536	1.610733211
8.246089812	1.901303078
9.528703217	2.123724226
7.178626009	1.067133595
5.588543489	1.363337094
6.169084564	1.833473066
8.483802671	2.47359806
8.191791998	2.771034701
7.829886039	2.892301204
9.868117035	2.467030014
8.69202189	3.258589258
10.95784149	2.697246298
12.34450779	2.815967308
8.89896172	1.845231784
10.05258903	1.697969609
8.351505554	1.497209113
8.452694379	2.05697621
8.394495917	2.026907221
8.090981992	2.114703572
6.712967083	3.912504212
10.19714664	3.617065196
10.78370873	2.985394569
8.432885143	2.434875843
8.494443954	2.368462909
8.948105459	2.360982759
10.12677489	2.119923615
8.069035286	1.741699383
9.140491746	1.686527857
8.617376946	1.573599322
10.07273975	1.992604251
8.823586834	1.823931327
5.84111858	1.237902017
7.3900538	2.329087353
9.087746954	3.100722624
8.658007081	2.991422038
10.33540002	2.915235916
8.00338851	2.23845372
9.904920019	3.079716095
9.270650765	2.905100583
11.0407511	2.76137416
7.691230981	1.894667284
7.948674867	1.782312071
8.159861086	1.964670777
9.781996276	1.817819616
5.660349123	2.431710466
6.87995366	1.161273669
5.115336418	1.145370387
5.957618854	1.499122018
6.83192255	2.221816968
8.422554682	2.446521113
8.199754035	2.426345305
9.554236002	2.92470193
10.74702918	2.957914028
7.301637291	2.1537193
7.770214212	2.126606123
8.103860844	2.105411675
7.210365341	1.5538415
8.800262945	1.951734602
9.023481264	2.097840095
7.614227466	2.284473622
6.711815126	2.370321368
7.747322295	1.519343648
6.761914617	1.924749691
6.754746669	1.742048888
8.72442817	2.072787485
10.00917622	3.42346094
8.792905261	2.217686715
7.69679065	2.074355522
8.971949177	2.302684081
6.974522311	1.916043478
7.763913956	1.49828497
8.200522008	1.789613972
8.414413851	1.734186967
7.932145002	2.019386763
8.192977535	2.654802277
8.534616485	2.512708766
7.274012874	2.582668075
8.001306862	2.804760035
8.530081208	2.436644468
9.462143063	2.185541223
7.830208816	2.255257416
8.777703196	2.214366342
7.551449132	2.438010307
8.745545614	1.952917779
8.072638465	1.674089064
8.548233797	1.539751301
8.04840257	1.946947818
6.988032492	1.935351986
7.648646887	1.881995886
8.966875099	3.099533861
8.450281306	2.779769303
8.040469869	1.682384866
8.925644834	2.073223259
9.233256888	2.164541592
8.326761543	2.357090809
7.36279024	1.996037908
9.689550808	2.36036212
6.621980444	1.606143337
8.653476795	1.681701715
7.957585735	1.766939039
8.269385283	1.505374372
8.832369626	1.679480391
8.017661658	2.516576213
6.587403952	2.918585059
6.386939301	1.792186338
9.813981054	2.145823179
6.87623748	1.774950619
8.331510651	1.764161804
8.841354518	1.900630337
8.125086592	1.850252146
7.322356793	1.932444505
7.536975744	2.389801238
7.256746769	1.957703827
8.689121979	2.112149426
8.661615524	1.857531788
9.712960445	1.718011884
7.721241681	1.76466878
7.763992367	2.763394457
7.390320092	3.448320102
8.366847082	1.530116374
7.582277483	1.719460976
7.382144571	1.840669873
9.052468834	1.822755051
7.275307746	1.883108892
6.933218477	2.093053278
7.263446239	2.154226621
8.121020577	1.825231576
8.660490513	2.23613708
9.592730153	1.838078264
9.206086689	2.155641929
8.291622669	1.673226696
8.439906398	2.624318151
8.050928518	3.03744427
6.502755946	1.379966013
8.135911541	1.452383917
8.270467982	1.761512557
7.504418544	1.421368854
7.123900105	1.924030979
7.734706687	2.528110336
7.781598115	2.271059949
7.865945215	2.213890285
8.095882183	2.183476146
7.927709556	1.848536099
9.198889843	2.081492264
7.567049055	2.552239176
8.526475318	2.055900284
8.273745786	2.966186395
7.382763448	1.445214034
7.912857054	1.604006058
7.30254243	1.393340312
8.507229755	1.353074972
6.28962722	1.793260037
7.596180865	2.251201149
8.55884039	2.108579351
8.146499817	1.876881387
7.854965382	1.959172739
9.037288649	2.01997488
9.60541017	1.954907024
8.073931745	2.51544466
7.978892375	2.958839485
3.393398225	0.691744499
7.425301527	1.355461213
7.374036835	1.387116183
6.564550999	1.175594748
7.312492176	1.346814465
7.392522696	1.500882189
7.960565068	1.819133222
7.855212784	2.047888776
6.515254637	1.845720359
7.636219558	1.769677285
10.23894716	1.284724812
6.858955083	1.322228195
6.533597724	1.187927285
6.646719206	1.15920349
6.786726096	1.786884782
7.474635187	1.367553181
5.741214023	0.378808072
7.52609539	0.617065955
10.95980063	2.823767847
6.912417927	2.271611269
7.13955756	2.639284161
6.766103457	1.123559734
4.762018727	0.585019999
6.087629739	2.061315571
6.47839944	2.078927399
7.670637568	1.650460451
7.472682139	1.600638978
9.392089386	2.659154861
9.531987227	2.912050452
7.431379191	2.051032947
4.756594979	0.237694549
7.638784112	0.777114429
8.277334717	1.059807634
4.70619922	0.402559256
5.629729231	1.346093109
6.056638003	1.769067988
6.926410034	2.151098823
7.649201256	2.156668998
7.12253161	2.178158043
8.058649321	2.050138285
7.05459712	2.030882552
8.660864134	2.451641564
8.948089851	3.343890943
4.854402124	0.217350707
5.176803651	0.29563126
5.732142206	0.849726844
5.68929178	1.612955232
5.106221565	1.077825337
5.753320784	1.700630093
7.985837605	2.608411728
7.536667817	2.609913371
7.35267516	2.258464602
7.845705537	2.10220813
7.189193665	2.104081801
6.624125103	2.476604906
8.456218778	3.44218832
8.791514455	4.092749783
4.894849168	0.183217796
4.988991007	0.174985907
5.810527171	0.848980375
5.122277149	1.272162552
6.881515078	1.752054862
7.204032832	1.717507906
7.028653497	2.043191127
8.183401859	2.527065468
8.648705629	2.763287697
7.301983392	1.922997835
7.125248534	2.37658788
7.832226621	2.611364987
8.395161878	3.473355934
9.412198948	3.573031397
6.022304611	0.823005132
5.432260051	0.435824891
4.996831039	0.361887618
6.439861791	1.647800041
7.923479977	2.084607817
9.116920935	3.241908324
10.31665624	3.936020574
9.20925385	3.005524006
8.443572034	2.46555519
6.933176054	2.093576277
7.26488724	2.53424825
6.742523916	1.918055609
8.148465634	3.39084383
8.666050393	4.005261987
4.853231301	0.639305929
5.143742289	0.411874274
5.363196422	0.297238935
7.056060692	1.882827784
8.394038803	2.498376976
8.257166993	3.019399025
9.930244336	3.560633616
8.49876927	2.540113322
7.959307762	2.171642421
6.99827368	2.088846489
7.790327705	2.569157881
9.835728607	3.184619374
13.24284931	3.496470306
11.4844922	3.833738481
9.154934217	4.450420421
5.690264057	0.664393543
5.962423505	1.368660317
7.17235928	2.424111103
9.670489185	3.118693608
9.829408733	3.329927695
10.68454658	3.322437985
9.591604182	3.031790164
8.392963546	2.804310102
7.384102194	2.212862248
13.03211647	3.628197365
11.94040718	3.641703313
7.844633348	2.749391751
8.463961696	3.168783705
10.17312998	3.843560924
9.725254256	1.457093393
5.852093449	1.504601977
8.120970546	2.501155064
10.57349506	3.20112984
9.962482467	3.134308436
12.24878745	3.750409017
12.34625297	3.29818101
10.91125064	4.772861397
13.2093377	3.275260335
14.96726038	3.66734864
8.17801834	2.816531319
9.042691097	2.549876073
8.805046075	2.395170748
9.284698953	3.239888391
11.27820599	2.555200358
7.92944475	2.925781291
9.774630517	4.531615656
13.71583753	3.259490452
12.97241451	3.336928149
11.12991226	2.575327333
10.92359895	3.257962048
10.31086997	3.208117997
9.253432674	2.668256007
8.301789306	2.548458815
10.20383133	2.812698252
10.06240827	2.323973118
10.1192888	2.805713318
9.511939639	3.495342382
6.096704257	2.143619069
9.322275882	2.659020381
12.55045525	3.279069376
10.99311855	3.391396988
9.376921838	2.610034764
8.762534576	2.63253577
12.56026372	3.671175396
11.86844831	4.034777082
13.60289098	3.487191395
12.05888175	3.271978411
10.63873407	2.852932628
8.631709579	2.507621498
9.041310216	3.086320576
9.624404911	3.824363987
8.671971461	3.585759735
6.0164027	0.497925486
6.959615016	2.15129616
8.376714259	2.769939696
9.932674375	3.654011503
8.381778547	2.572433091
10.08580945	2.510893175
12.20646794	3.121689218
7.726452025	2.522390273
9.005685005	2.851934119
9.61864198	3.018755954
8.849960515	2.645407377
9.251951098	2.741435557
9.89852736	3.70784447
9.325074883	4.07748153
9.759840341	3.869630556
7.977762548	2.05843526
8.144639539	2.47998368
7.593839435	1.988063125
8.550623174	2.518500329
13.11641333	5.00378239
9.79860354	2.8543179
10.78936194	2.974692099
9.737673832	3.24975908
8.020127803	3.068985179
8.665327182	2.976127774
8.464979544	2.759483633
8.360004473	2.607692434
8.781513763	3.165982245
9.698205672	3.843942413
9.652223117	2.808805544
8.445534005	2.805596255
11.33174545	3.124723395
12.55348476	3.144547201
12.0903012	2.969066413
9.412583536	2.74636868
11.3570298	2.850083368
8.86172068	3.672790341
8.067912184	2.531197461
8.313110327	2.481337326
8.870860026	2.281838955
9.117066595	2.946314325
9.194806749	3.26788435
9.863924904	3.252214253
12.4359709	2.687813693
11.23558543	3.059196747
7.461956462	2.136159998
8.25508388	2.452430347
8.209007331	2.718832648
9.450357256	3.2961365
8.388245572	2.887901561
8.136114734	2.913377064
7.767841534	2.191324562
8.84839972	2.339759414
8.606297326	2.539744536
8.559031282	2.38196485
8.926990978	2.856643198
11.4276137	3.699719538
11.99824353	4.400416695
9.832821911	1.848014101
6.911934983	2.028069581
7.855998349	2.254881176
9.728565843	2.785667642
8.776574026	2.722798955
8.223490369	2.738480601
8.016914357	2.266485863
7.856977451	2.537941382
8.090590026	3.002457361
7.955647751	2.995004126
8.763597828	2.796781584
10.27123631	2.427408117
11.25573982	3.375717274
12.18088277	3.796047223
11.79829838	3.842964516
9.270098511	2.404443264
9.173151865	2.333462828
8.193367388	2.315930142
8.57185606	2.537675469
7.972993988	2.318764429
8.332016563	2.935746629
7.998762779	3.261837909
9.398336579	2.730885825
9.06734023	3.05865747
10.79207372	2.517903762
11.55689619	3.486920452
9.157848621	3.008337608
10.23644406	3.880700905
11.26992042	3.089702115
6.981109648	1.786870302
8.354661512	2.085274518
9.093065979	2.323963205
7.721342951	2.243897963
9.257310888	3.435253535
8.211235967	3.080497242
7.798219212	2.60828179
12.55604565	2.69821638
11.86056578	2.898796105
11.26690683	3.117393508
10.47538913	3.573331974
10.36705579	4.012657799
9.562334582	3.519083298
10.77840422	3.912482408
8.564780572	2.211833765
8.785345635	2.34170175
8.198335276	2.322800684
9.353364215	2.930603459
7.565105138	2.941214627
11.05457705	2.940320425
11.46519516	2.781491946
11.07995136	2.471167972
9.480220988	2.491800154
9.630644785	3.414180679
10.75444665	3.516260462
10.00889259	3.940755254
8.813487928	4.64809829
8.51183595	1.599665538
7.913090993	2.314784339
8.084710108	2.512704942
8.157014093	2.633865818
11.91985162	3.802275252
9.767931592	2.666116709
10.14927028	2.282484984
8.361064247	2.128995806
8.225265486	2.551315458
9.504271084	2.373607238
7.603180645	2.15677524
7.412108672	1.93041331
6.883264466	1.99307017
11.17461798	4.597403373
8.94182434	2.764385
